# Supplementary material for: Rhodopsin optogenetic toolbox v2.0 for light-sensitive excitation and inhibition in Caenorhabditis elegans
Source: PLoS One. 2018 Feb 1;13(2):e0191802. doi: 10.1371/journal.pone.0191802 (PMC5794093; doi:10.1371/journal.pone.0191802)
Supplement: S1 Data — (XLSX) [file pone.0191802.s010.xlsx]

## Sheet: Info
	DEPOLARIZER
	Figure	Tool	expressed in	type of recording	values found in other sheets	model organism
	2a	ChR2(H134R)	BWM			C. elegans
	2a	ChR2(C128S)	BWM			C. elegans
	2a	ChR2(L132C)	BWM			C. elegans
	2a	ChR2(T159C)	BWM			C. elegans
	2a	ChR2(C128S;H134R)	BWM			C. elegans
	2a	ChR2(H134R;D156C)	BWM		see 2c of ChR2(H134R;D156C)	C. elegans
	2a	ChR2(H134R;T159C)	BWM			C. elegans
	2a	ChR2(C128S;L132C;H134R)	BWM			C. elegans
	2a	ChR2(L132C;H134R;T159C)	BWM			C. elegans
	2a	Quint	BWM			C. elegans
	2c	ChR2(C128S)	BWM	longtime recording		C. elegans
	2c	ChR2(C128S;H134R)	BWM	longtime recording		C. elegans
	2c	ChR2(H134R;D156C)	BWM	longtime recording		C. elegans
	2d	ChR2(C128S;L132C;H134R)	BWM	longtime recording		C. elegans
	2d	Quint	BWM	longtime recording		C. elegans
	2e	ChR2(H134R)	BWM	light intensity dependence		C. elegans
	2e	ChR2(C128S)	BWM	light intensity dependence		C. elegans
	2e	ChR2(L132C)	BWM	light intensity dependence		C. elegans
	2e	ChR2(C128S;H134R)	BWM	light intensity dependence		C. elegans
	2e	ChR2(H134R;D156C)	BWM	light intensity dependence		C. elegans
	2e	ChR2(C128S;L132C;H134R)	BWM	light intensity dependence		C. elegans
	2e	ChR2(L132C;H134R;T159C)	BWM	light intensity dependence		C. elegans
	2e	Quint	BWM	light intensity dependence		C. elegans
	2f	ChR2(C128S)	BWM	repetitive stimulation		C. elegans
	2f	ChR2(C128S;H134R)	BWM	repetitive stimulation		C. elegans
	2f	ChR2(H134R;D156C)	BWM	repetitive stimulation		C. elegans
	2g	ChR2(H134R)	BWM	absence of ATR		C. elegans
	2g	ChR2(C128S)	BWM	absence of ATR		C. elegans
	2g	ChR2(C128S;H134R)	BWM	absence of ATR		C. elegans
	2g	Quint	BWM	absence of ATR		C. elegans

## Sheet: 2a (ChR2(H134R)
ChR2(H134R)			Length (pixel)
		Time (s)	Worm 1	Worm 2	Worm 3	Worm 4	Worm 5	Worm 6	Worm 7	Worm 8
		0.1	360.156	312.844	310.077	339.101	363.202	300.105	314.92	365.69
		0.2	360.156		309.87	338.437	362.954	301.432	313.747	367.388
		0.3	357.522	310.396	310.841	338.111	362.371	303.195	312.164	369.5
		0.4	358.816	312.56	310.841	341.159	362.416	303.195	311.118	367.871
		0.5	358.106	310.22	310.663	341.159	363.018	305.821	312.674	368.235
		0.6	358.882	310.22	311.753	340.187	363.018	306.649	312.674	367.076
		0.7	360.45	309.499	312.642	339.217	363.009	306.382	311.263	368.917
		0.8	360.778	312.067	309.817	339.821	363.534	306.853	309.369	366.967
		0.9	360.188	312.761	309.346	344.848	362.652	307.951	311.327	366.607
		1	360.963	314.297	309.346	342.892	363.255	307.28	312.323	368.276
		1.1	361.526	313.951	306.755	342.892	363.212	305.841	309.983	367.975
		1.2	360.663	313.477	306.755	346.157	363.074	307.177	312.003	368.32
		1.3	360.716	313.477	307.108	344.627	363.131	304.807	310.772	368.49
		1.4	359.929	313.976	306.425	346.902	363.049	306.577	310.772	370.941
		1.5	362.846	313.976	310.193	346.144	363.278	306.88	310.168	369.243
		1.6	362.876	312.8	311.501	344.098	362.889	306.788	310.696	373.496
		1.7	362.81	313.304	310.54	346.767	362.692	306.692	310.694	372.695
		1.8	362.83	309.279	310.872	346.767	362.95	308.227	309.712	373.414
		1.9	362.585	314.179	310.84	347.35	362.466	308.227	309.712	373.107
		2	362.822	309.809	306.941	346.973	362.607	305.36	310.891	375.532
		2.1	362.463	311.604	307.382	346.496	362.607	307.865	305.637	374.333
		2.2	362.463	308.45	308.224	349.992	362.698	304.599	308.583	373.096
		2.3	363.947	310.122	310.559	345.916	362.647	303.603	309.97	376.363
		2.4	362.753	307.329	307.668	350.301	362.058	303.525	307.631	380.338
		2.5	364.31	309.543	309.08	349.496	362.341	304.54	309.691	382.338
		2.6	363.769	311.161	307.944	347.428	362.341	301.584	306.14	381.139
		2.7	364.056	312.115	311.502	348.072	361.986	301.257	308.79	380.354
		2.8	364.067	312.388	305.664	346.094	361.986	297.285	308.312	379.801
		2.9	364.197	312.729	308.303	349.001	362.643	297.593	308.666	379.824
		3	363.913	314.61	308.303	346.854	362.343	296.973	309.428	378.996
		3.1	363.451	313.636	307.095	346.854	362.458	295.41	307.939	380.241
		3.2	363.93	310.696	307.095	350.323	363.473		308.158	380.448
		3.3	364.48	310.696	305.52	347.557	363.159	296.515	309.303	383.214
		3.4	363.63	312.606	297.929	346.692	363.504	293.461	307.267	380.365
		3.5	350.124	310.455	289.794	341.176	352.849		285.769	357.353
		3.6	311.981	295.309	273.324	332.718	328.692		278.526	336.594
		3.7	311.981		267.417	325.144	319.082		265.896	331.482
		3.8	302.973	277.126	268.959	314.755	311.164		265.838	326.546
		3.9	297.568	274.027	271.666	313.312	307.868		265.838	325.477
		4	295.617	272.485	266.349	314.345	303.844	268.358	258.207	325.708
		4.1	293.391	271	262.167	307.979	299.492	271.003	258.207	318.351
		4.2	293.829		262.071		298.006	270.774	257.481	319.317
		4.3	291.346	266.816	262.347	308.053	301.379	265.935	259.089	317.905
		4.4	286.021	267.075	260.164	306.857	303.624	257.932	257.94	324.018
		4.5	285.972		260.031	303.602	301.782	257.115	259.686	326.939
		4.6	287.36		259.401	308.369	299.318	257.434	259.379	324.972
		4.7	286.067		260.836	308.995	300.375	260.846	259.754	325.516
		4.8	288.09		261.757	307.999	300.375	265.126	258.818	326.287
		4.9	290.145		259.339	310.048	298.15	265.271	261.597	329.51
		5	290.145		259.708	308.427	295.469	262.181	262	327.728
		5.1	292.797		261.244	308.427	298.521	264.316	263.259	327.836
		5.2	291.589	273.866	261.244		296.828	261.731	264.043	330.221
		5.3	288.697		259.615		297.865	261.539	260.825	327.925
		5.4	292.634		260.477		295.299	263.191	265.376	326.129
		5.5	292.634		261.182	314.511	298.016	262.342	257.938	328.765
		5.6	306.412	278.597	266.143	318.606		266.401	261.628	342.478
		5.7	306.412	283.06	269.917			266.174	268.676	336.505
		5.8	312.728	282.605	273.254	319.64		270.889	273.989	336.843
		5.9	321.217			321.64		274.021	269.398	342.191
		6	324.809	292.199		320.99			270.967	345.787
		6.1	322.877	289.813					276.412	344.037
		6.2	324.875	293.529					278.943
		6.3	323.172	292.844
		6.4		294.721
		6.5		296.231						351.625
		6.6		297.707						352.948
		6.7		294.782						353.605
		6.8		298.19						355.453
		6.9		297.882						353.999
		7		300.489						355.647
		7.1		300.45						352.627
		7.2		300.338						354.405
		7.3		300.589						354.778
		7.4		302.046						356.133
		7.5		302.269						362.315
		7.6		301.647						362.211
		7.7		304.486						362.858
		7.8		304.395						361.458
		7.9		300.876						363.336
		8		301.651						358.14
		8.1		302.484						362.205
		8.2		302.686						365.075
		8.3		301.855						368.138
		8.4		305.601						363.826
		8.5		302.435						364.996
		8.6		304.185						360.084
		8.7		307.005						363.261
		8.8		307.005						364.925
		8.9		305.563						364.062
		9		308.669
		9.1		310.553
		9.2		308.629
		9.3								368.172
		9.4		310.369						366.11
		9.5		309.802						362.341
		9.6		306.35						362.078
		9.7		302.921						359.914
		9.8
		9.9
		10								363.628
		10.1							303.914
		10.2							303.509	361.187
		10.3							304.646	362.807
		10.4							306.798	366.434
		10.5							303.445	361.843
		10.6							303.117
		10.7		308.72						359.93
		10.8		308.72						358.285
		10.9								360.378
		11							303.727	360.023
		11.1		311.543					302.158
		11.2		312.103
		11.3		313.287
		11.4		310.183
		11.5		312.12
		11.6		310.477
		11.7		314.905					305.146
		11.8		309.095					303.769
		11.9		312.052					308.089
		12		312.078					302.939
		12.1							305.212
		12.2		314.679					304.99
		12.3							303.467
		12.4							305.969
		12.5							305.51	360.685
		12.6							304.039	363.294
		12.7							303.493
		12.8							305.45	360.904
		12.9							306.39	361.873
		13							308.415	359.71
		13.1		311.641					308.141	365.351
		13.2		311.342					306.945	373.073
		13.3		312.453					304.955	366.023
		13.4		311.036					305.39	364.825
		13.5		309.857					307.58	366.63
		13.6		310.076					307.58	362.387
		13.7		310.269					311.475	366.893
		13.8		313.038					308	365.31
		13.9		313.752					308.245	360.695
		14		312.108					307.496	362.178
		14.1		313.45					307.181	366.903
		14.2		312.24					309.232	365.071
		14.3		312.24					309.869	366.898
		14.4		314.161					308.449	367.667
		14.5		315.194					309.748	360.209
		14.6		311.076					309.383	362.026
		14.7		312.934					311.252
		14.8		314.739					310.504
		14.9		315.117					310.504	370.605
		15		315.158					311.137	368.031
		15.1		315.35					310.644

## Sheet: 2a (ChR2(C128S))
ChR2(C128S)			Relative length
		Time (s)	Worm 1	Worm 2	Worm 3	Worm 4	Worm 5	Worm 6	Worm 7	Worm 8	Worm 9	Worm 10	Worm 11	Worm 12	Worm 13	Worm 14	Worm 15	Worm 16	Worm 17	Worm 18	Worm 19	Worm 20
		-2	0.988252	0.986434	0.99035	1.00682	0.969434	0.984825	1.02312	0.98188	0.974191	0.996084	1.02172	0.996698	0.98303	0.989269	0.99578	1.0044	0.992595	0.986869	0.919238	1.01569
		-1.96667	0.978775	0.987664	0.999762	0.997767	0.964352	0.996799	1.0422	0.976114	0.965993	0.99963	1.02234	0.999001	1.00027	0.992872	0.987407	1.01459	0.99111	0.995733	0.867959	1.03061
		-1.93333	0.977213	0.976455	1.00041	0.992659	0.991846	0.993038	1.0372	0.99334	0.965826	0.990031	1.02092	0.998804	0.983828	0.99919	0.997134	1.02241	0.995134	0.98482	1.01106	1.01697
		-1.9	1.00341	0.993894	0.99008	0.999882	0.993982	0.99452	1.03078	0.997664	0.972883	0.995224	1.00987	1.00389	0.974528	0.991478	0.998091	1.00484	0.979289	0.994286	0.995079	0.981332
		-1.86667	1.02225	0.984846	1.00041	1.0229	0.997006	0.979144	1.03237	0.9874	0.980747	1.00837	1.0111	0.997374	1.00724	0.987707	0.997812	1.00651	0.992161	0.985843	1.00444	0.90023
		-1.83333	0.998267	0.98883	0.988962	0.994296	0.998959	0.993907	1.0263	0.994957	0.988777	1.00249	0.992921	1.01244	0.998178	0.990662	1.02987	1.00695	0.973775	0.988917	1.0041	0.84339
		-1.8	0.983836	0.984995	1.0101	0.995254	1.00581	0.967532	1.02247	1.00888	0.988777	1.0069	1.02209	0.994394	0.99738	0.999766	1.00619	0.994832	0.975263	0.99199	0.997722	0.968975
		-1.76667	1.00683	0.994045	1.01438	0.998047	1.02103	0.980195	1.03154	0.991054	0.987399	0.999986	1.01812	1.00341	0.993293	1.00034	0.980667	0.996941	0.983312	0.991142	1.00153	1.0129
		-1.73333	1.00379	0.978043	0.981789	1.00479	0.992287	0.98989	1.03213	0.989191	0.978966	0.9973	1.02234	0.999758	0.98127	1.00289	0.988761	1.00415	0.989006	0.996509	0.992749	1.01007
		-1.7	0.990728	0.990208	0.989697	0.999203	1.00991	0.97748	1.00897	0.997592	0.992842	0.996872	1.01751	0.983464	0.993293	0.99304	0.9953	1.01135	0.980774	0.988494	0.998959	1.01071
		-1.66667	1.00222	0.977894	0.971724	1.02502	1.00475	0.996872	1.01746	0.982404	0.990894	0.998948	1.00943	0.986721	1.00605	0.989438	0.994823	0.999926	0.97657	0.990892	0.994425	1.00544
		-1.63333	0.992479	0.975945	1.00674	1.00778	1.00626	0.978965	1.01971	0.993864	0.996977	1.00353	1.04394	0.994394	1.01784	0.986484	1.0004	0.995013	0.994083	0.986795	0.978924	0.966338
		-1.6	1.00093	0.992728	1.02005	1.0097	1.00839	0.966122	1.02354	0.992248	0.993649	1.00812	1.04271	0.996698	1.01166	0.993209	0.980667	0.977876	0.997672	0.991317	0.974364	0.992894
		-1.56667	0.994496	0.991859	0.993784	1.01943	1.00991	0.970574	1.02978	0.982827	0.991297	1.00042	1.01514	0.982309	1.00083	0.987469	1.02062	0.988683	1.00188	0.982452	0.966577	0.973611
		-1.53333	1.00177	1.00517	0.99687	1.01181	1.014	0.966122	1.02437	0.983074	1.00225	1.00647	1.00583	1.00218	0.99482	0.976563	1.00666	1.00098	1.00373	0.992516	0.976181	0.893677
		-1.5	1.01132	0.995757	0.985876	1.01923	1.00758	0.966122	1.03103	0.991477	1.00793	1.0069	1.00241	0.993076	1.00548	0.981728	0.999247	1.00862	1.0215	0.983475	0.996315	0.943511
		-1.46667	0.995413	0.995099	0.985415	1.02434	1.02023	0.967606	1.03103	0.98817	1.01499	1.00837	1.02427	1.00297	1.00588	1.00133	1.00945	NA	1.03542	0.991493	0.977106	1.00171
		-1.43333	0.989246	0.99315	0.982715	1.02993	1.00626	0.966737	1.01778	0.98536	1.00306	0.99877	1.0198	0.970344	0.99698	0.990253	0.997413	NA	0.985417	0.991067	0.99333	1.00017
		-1.4	1.00965	1.00472	0.992124	1.0148	1.014	0.980195	1.02319	0.990281	1.0042	1.00318	1.01136	0.976664	0.99409	0.992225	1.00204	NA	0.982698	0.985525	1.00633	1.00389
		-1.36667	1.0079	0.999655	1.00516	1.01875	1.00607	0.971982	1.02502	0.991477	0.995599	1.00672	1.04718	0.98175	0.99954	0.989847	0.999247	NA	0.977441	0.993965	1.02911	1.0019
		-1.33333	1.00349	1.01065	0.991854	1.00738	1.0179	0.976868	1.01895	0.992567	0.996335	1.00568	1.0198	0.965536	0.99449	0.988044	1.0004	1.01372	0.988209	1.00113	1.0171	0.987887
		-1.3	1.01095	0.988717	1.00265	1.03224	1.01319	0.990326	1.02361	0.99647	1.0082	1.00361	1.0334	0.979051	0.979178	0.989607	1.00599	1.01899	0.988209	0.994563	1.01793	0.988525
		-1.26667	1.02004	1.00667	0.979742	1.01836	1.02111	0.985514	1.02785	1.00037	0.991631	1.00672	1.02296	0.999199	0.995055	0.994603	1.00782	0.983589	0.991364	0.990044	1.02869	0.997981
		-1.23333	1.00763	1.01377	0.988689	1.01951	1.00589	1.00892	1.00777	1.00997	1.00924	1.04616	1.01259	0.988352	0.996415	1.00347	1.00551	0.983589	0.990747	0.992516	1.02389	0.986154
		-1.2	1.01894	1.00139	1.00778	1.02722	1.00998	1.01547	1.01478	0.99647	1.01882	1.05153	1.01663	0.984894	1.00652	1.0124	1.03198	0.987372	1.00232	0.990044	1.0205	0.989883
		-1.16667	1.02206	1.00544	0.989616	1.02259	1.01986	1.00368	1.00836	0.992393	0.989448	1.03605	1.03078	0.983939	1.01791	0.983288	1.02919	0.980243	0.998109	0.990469	1.00551	0.993799
		-1.13333	1.01848	0.99675	1.00238	1.01632	1.02111	0.996948	1.00977	0.986627	0.988876	1.00941	1.00768	1.00016	1.01189	1.0015	1.02688	0.993158	0.982878	0.998061	1.00129	0.992894
		-1.1	1.02004	1.00406	0.989999	1.0405	1.01363	0.999481	1.01702	0.989263	0.996907	1.00923	1.02121	0.981438	1.01478	1.0033	1.01523	0.990792	0.987084	0.998484	0.990276	0.991349
		-1.06667	1.00478	0.995159	0.986454	1.03164	1.00917	0.999225	1.00518	0.997664	0.996505	1.02012	1.01357	0.982309	1.01751	1.00191	1.00898	0.996067	0.991291	0.984924	1.00451	0.981521
		-1.03333	1.01121	0.99675	0.975382	1.0328	1.02332	0.999661	1.00619	0.994184	0.998215	1.01009	0.992154	1.00314	1.01478	0.996572	1.0136	0.996505	0.985777	0.989443	1.01114	1.00408
		-1	1.0079	1.01347	0.988689	1.03212	1.01087	1.0167	0.934796	1.00547	1.00941	1.00074	1.03448	0.987117	1.02561	0.982713	1.01619	0.992285	0.991471	0.993364	1.00832	0.993535
		-0.966667	1.00855	1.00478	0.98059	1.0407	1.02377	0.990759	0.921233	1.00716	0.987498	1.00239	1.03721	0.971181	1.02505	0.98115	1.01687	0.992285	0.983855	0.990044	0.997722	0.982347
		-0.933333	1.01433	0.997257	0.985528	1.03839	1.01087	0.960877	0.930723	0.999775	0.987095	0.996157	1.01263	0.988747	1.01013	0.993618	1.02919	0.981223	0.98001	0.988595	1.01528	0.988712
		-0.9	1.0103	1.00175	1.0008	1.02837	1.01514	0.989021	0.91606	1.00698	0.982793	1.00074	1.00314	0.972336	1.00379	0.994603	1.00088	0.981478	0.984036	0.986548	1.03905	0.988261
		-0.866667	1.01342	1.01724	0.9765	1.02654	1.0252	0.993291	0.953119	0.989336	0.995528	1.01242	1.0171	0.959855	1.01774	0.992225	1.03226	0.990792	0.980446	0.984499	1.04502	0.989166
		-0.833333	1.01875	1.00559	0.977234	1.04561	1.02458	0.979653	0.956778	0.99162	0.987665	1.00697	1.00735	0.987873	1.02063	0.995996	1.0185	0.998433	0.988242	0.98902	1.00883	1.01199
		-0.8	1.00276	1.00436	0.983754	1.01912	1.01319	0.986382	0.95236	0.996121	0.982391	1.00576	1.00357	1.00429	1.01429	0.996403	1.003	0.999233	0.99437	0.983052	1.0254	0.990711
		-0.766667	0.995949	1.0064	0.984024	1.04378	1.02885	0.999481	0.930866	1.00333	0.982391	1.00325	1.02772	0.994508	1.01196	1.00748	1.01021	0.997741	0.989113	0.993117	0.992437	0.994439
		-0.733333	0.994576	1.01146	1.01503	1.04098	1.01702	0.992676	0.991108	0.994329	0.984339	0.998058	1.01736	0.999875	0.997283	0.999766	1.01571	0.996248	1.00093	0.987572	1.03277	1.01636
		-0.7	0.999448	0.999085	1.01149	0.987319	1.01595	0.999841	1.00118	1.00027	0.992774	1.00221	0.997681	0.989225	1.01645	0.994025	1.01552	0.993701	0.992085	0.993117	1.02698	0.998542
		-0.666667	1.00782	1.00763	0.99147	1.00755	1.03161	1.00577	1.00802	0.996367	0.997241	0.994259	1.00506	0.991529	1.01316	0.99304	1.00714	1.00302	0.99952	1.00071	1.00057	1.00491
		-0.633333	1.00341	1.01458	1.002	1.02335	1.02174	0.992243	0.995767	0.999251	1.00527	0.994868	1.01121	0.982228	0.99881	0.999359	1.00945	1.00047	0.996548	0.990645	1.01696	0.998542
		-0.6	1.00028	1.00675	0.988306	1.00196	1.01551	1.00281	0.999598	0.991271	0.986858	1.01113	1.01394	1.00122	0.965132	1.00806	0.999727	1.00407	1.00057	0.996012	1.01257	1.01109
		-0.566667	0.987874	1.00379	1.00358	0.996857	1.00972	1.00342	0.985105	1.00808	0.991158	1.00006	1.00332	1.01716	0.97732	0.9928	0.999247	1.01338	0.996368	1.00096	1.00537	0.99508
		-0.533333	1.00893	1.00046	0.999105	1.004	1.00972	1.00237	0.982103	0.995173	0.99976	1.00067	1.00165	1.01438	0.951979	0.999766	0.997413	0.997921	0.993649	1.0036	1.01803	0.987169
		-0.5	1.01517	0.997285	0.979281	1.00611	1.01116	1.00158	0.979932	1.01546	0.994722	0.990209	0.988478	1.00027	0.99841	1.01913	1.00156	1.00134	1.00232	0.997036	1.0018	0.994626
		-0.466667	0.998345	1.00097	1.00609	1.00938	0.989524	0.999225	0.977101	1.02224	0.999024	0.994364	1.00201	1.01207	0.972905	1.02561	0.992989	1.00178	0.9947	1.00036	0.990036	1.01045
		-0.433333	1.00672	0.997855	1.002	1.00476	1.00154	1.0146	0.989178	1.00382	1.0039	0.992108	0.99735	0.986838	1.00041	1.01403	1.01504	1.00178	1.00547	1.00982	0.985815	1.00099
		-0.4	0.999637	1.00517	0.994089	1.00639	0.992731	0.990579	0.99518	1.00467	0.989615	0.990031	1.00753	0.999118	1.0105	1.00361	0.999247	0.992466	0.997672	0.998909	0.996416	0.992443
		-0.366667	1.00744	0.987217	0.990733	1.00524	1.00839	0.998612	0.99518	1.00611	1.00544	1.01217	1.00201	1.0042	1.00602	1.00656	0.990675	1.0016	1.00126	1.0106	0.974563	1.00981
		-0.333333	1.00965	0.999592	0.988306	0.997533	0.997006	0.992063	0.982519	1.00059	1.00406	0.998842	0.989713	0.996534	1.01917	0.995897	0.983938	1.00054	0.995751	0.997461	0.98441	1.01463
		-0.3	1.02225	1.00292	0.985876	0.996178	1.00581	0.999225	0.996182	0.994475	1.00779	1.0049	0.980586	0.999794	1.00409	1.00402	0.991155	0.999488	1.01308	0.996613	0.986982	1.01354
		-0.266667	1.01148	1.00481	0.986997	1.0036	1.00795	0.98577	0.993593	1.00203	1.00309	1.0068	0.997969	1.00766	1.0122	0.998275	0.988364	0.989919	0.997672	0.997036	0.984168	1.00898
		-0.233333	0.983993	0.993808	1.01596	1.001	1.01676	0.98812	1.01751	1.00534	1.00722	0.995119	0.980586	1.00373	1.02093	0.993687	0.993268	0.990357	0.995751	0.998061	0.972404	0.989432
		-0.2	0.975732	0.997073	0.986341	0.992905	0.988823	0.992752	1.0145	0.996512	1.00252	1.00368	0.989896	1.00305	1.01725	0.983597	0.986051	1.00837	0.99111	0.993965	0.996586	0.989883
		-0.166667	0.993284	0.993596	0.982985	0.982213	1.00386	1.0014	1.0105	0.98878	0.99546	0.996157	1.01808	0.994706	1.02382	1.0014	1.00511	0.99432	0.994263	1.00982	1.00502	0.983517
		-0.133333	0.987764	0.998812	1.0288	1.01381	0.981083	1.0035	1.01751	0.997356	1.00252	1.01059	1.01623	0.991924	1.00057	0.989916	1.00559	1.0096	0.996187	0.998484	1.00478	0.992894
		-0.1	0.980683	0.997073	1.00998	0.989634	0.966047	1.01573	1.02134	0.995319	0.991395	1.00246	0.994805	1.00746	0.994558	0.998034	1.01994	1.01128	0.997853	1.00096	1.01638	0.993424
		-0.0666667	1.009	1.0025	1.02005	0.986841	0.973604	1.00498	1.01568	1.00186	1.00705	1.01085	0.998407	0.996336	1.00658	0.996812	0.988842	0.993265	1.00293	0.998484	1.00081	1.01053
		-0.0333333	0.991074	0.989042	1.02657	0.983369	0.951452	1.00541	1.02234	0.975034	1.01314	0.988532	1.0035	1.00055	0.989743	0.982375	1.00974	0.991335	1.03524	1.00735	1.01936	0.999526
		0	0.986392	1.00055	1.01735	0.990112	0.945743	0.998866	1.02068	0.985052	1.00924	0.994154	1.0315	1.00516	0.997283	0.999021	1.01185	0.996429	0.997418	1.00837	0.979778	1.00198
		0.0333333	0.989702	0.986224	0.983371	0.984048	0.986059	1.01258	1.01002	0.974613	1.01337	1.0015	1.00735	1.00151	1.011	0.988116	1.0028	0.989845	0.996368	1.00198	1.02475	1.00943
		0.0666667	1.01251	0.995843	1.01214	0.99917	0.996823	1.01276	1.02368	0.983189	0.995933	0.996054	1.00295	0.989899	1.00771	0.9909	0.99307	0.99854	0.992776	1.01145	1.00595	1.01244
		0.1	0.980526	0.99042	1.01866	0.986361	0.992989	1.00017	1.02968	0.983962	0.987331	0.987063	0.998481	0.981833	0.992798	0.982613	1.00559	0.991954	0.99111	1.00223	0.996757	1.01181
		0.133333	0.971883	0.98188	0.980015	0.978264	0.98116	0.992572	1.0341	0.965119	0.984004	0.979109	0.988117	0.985489	0.976922	0.976057	0.983343	0.979473	0.983495	1.00428	0.992778	0.986075
		0.166667	0.949918	0.972766	0.958416	0.979339	0.994243	0.999121	1.00577	0.972851	0.974428	0.959913	0.977496	0.950555	0.986222	0.963588	0.990957	0.969981	0.978598	0.997285	0.968183	0.981709
		0.2	0.953039	0.962277	0.973881	0.956595	0.98374	0.975533	0.996525	0.942972	0.956012	0.939676	0.929382	0.927625	0.956629	0.956454	0.964962	0.964449	0.949441	0.967618	0.961222	0.950971
		0.233333	0.943292	0.957574	0.937935	0.96334	0.962917	0.963303	1.00494	0.927188	0.937027	0.926098	0.959675	0.923213	0.959517	0.950136	0.947339	0.9583	0.939287	0.954656	0.95004	0.96261
		0.266667	0.910478	0.934348	0.948273	0.953325	0.951344	0.972565	1.00453	0.927363	0.934272	0.915031	0.913053	0.922061	0.952542	0.942833	0.936457	0.95408	0.922389	0.945016	0.953435	0.956245
		0.3	0.932177	0.936804	0.919692	0.937044	0.94814	0.946266	0.990279	0.924478	0.921367	0.90708	0.905851	0.921861	0.916539	0.934714	0.942237	0.944765	0.911184	0.935725	0.91567	0.928595
		0.333333	0.909105	0.935216	0.938591	0.948895	0.963175	0.944346	0.984861	0.911155	0.910817	0.898949	0.904104	0.916297	0.925606	0.931352	0.912295	0.942218	0.894285	0.920469	0.93066	0.935601
		0.366667	0.904041	0.932101	0.909819	0.930782	0.962291	0.927743	0.98762	0.897832	0.913741	0.889957	0.907523	0.886652	0.929126	0.929549	0.906232	0.928248	0.908031	0.914076	0.93505	0.909499
		0.4	0.902938	0.924217	0.92891	0.961422	0.935423	0.931324	0.977787	0.897832	0.894756	0.888919	0.900505	0.912363	0.925606	0.917899	0.919512	0.925082	0.884568	0.906058	0.949457	0.906408
		0.433333	0.90983	0.919365	0.915875	0.942152	0.946184	0.91526	0.976958	0.88451	0.891025	0.888488	0.894794	0.875999	0.922881	0.918477	0.911814	0.921042	0.880361	0.893521	0.929666	0.909232
		0.466667	0.904766	0.915318	0.912519	0.908438	0.913973	0.937364	0.928895	0.870763	0.894923	0.868251	0.877411	0.904017	0.905876	0.913721	0.895548	0.914894	0.878694	0.906132	0.910286	0.901134
		0.5	NA	0.916906	0.906001	0.911032	0.927941	0.924775	0.92082	0.884086	0.892806	0.860729	0.900505	0.898932	0.839247	0.918646	0.896506	0.904087	0.875284	0.895642	0.919065	0.88558
		0.533333	NA	0.918135	0.906655	0.920286	0.923666	0.917612	0.940315	0.872626	0.883397	0.86116	0.913234	0.890107	NA	0.907809	0.909503	0.90558	0.872566	0.894866	0.927676	0.896952
		0.566667	NA	0.900693	0.907503	0.909594	0.901776	0.916564	0.891249	0.864823	0.877147	0.850092	0.887595	0.897301	NA	0.900268	0.899975	0.898993	0.874668	0.892218	0.925687	0.893224
		0.6	NA	0.900035	0.880312	0.919129	0.921713	0.906434	0.90091	0.860322	0.877551	0.865921	0.876793	0.872065	NA	0.9056	0.881395	0.900924	0.863899	0.895717	0.890907	0.898234
		0.633333	NA	0.903301	0.899676	0.927707	0.915302	0.908351	0.929996	0.856419	0.883801	0.862376	0.887775	0.878306	0.804207	0.903631	0.894591	0.922535	0.86408	0.878658	0.922292	0.889683
		0.666667	NA	0.89569	0.865966	0.912783	0.924293	0.912367	0.907912	0.8554	0.87382	0.873444	0.909196	0.861892	0.898736	0.895512	0.89535	0.886515	0.865567	0.904157	0.927095	0.895597
		0.7	NA	0.902642	0.878077	0.905164	0.902219	0.915333	0.923163	0.856419	0.875199	0.868429	0.886541	0.875326	0.893921	0.899691	0.880239	0.893718	0.863643	0.885652	0.914092	0.879135
		0.733333	NA	0.895182	0.875839	0.912585	0.891012	0.904154	0.925166	0.851746	0.865623	0.865493	0.904104	0.878584	0.898173	0.904038	0.884864	0.886953	0.864696	0.878235	0.911691	0.898872
		0.766667	NA	NA	0.876957	0.900058	0.918506	0.904154	0.938242	0.854628	0.869353	0.875269	0.870828	0.879933	0.892393	0.895919	0.891602	0.904525	0.868466	0.870217	0.920715	0.893598
		0.8	NA	NA	0.887294	0.9305	0.908447	0.905203	0.929581	0.84911	0.871134	0.87484	0.871701	0.862568	0.891033	0.891572	0.895548	0.883349	0.861285	0.869792	0.936116	0.86723
		0.833333	NA	NA	0.879848	0.899578	0.909072	0.912367	0.932755	0.847668	0.867403	0.867925	0.866174	0.86535	0.890233	0.897313	0.876293	0.889062	0.861902	0.874314	0.897937	0.884783
		0.866667	NA	NA	0.896239	0.911627	0.904799	0.89428	0.924922	0.850552	0.866834	0.869394	0.864682	0.860937	0.89143	0.891572	0.883904	0.88677	0.8598	0.866472	0.929152	0.88742
		0.9	NA	NA	0.899867	0.918652	0.91379	0.910883	0.926337	0.848687	0.864482	0.881249	0.882938	0.870914	0.893756	0.893372	0.889966	0.897577	0.862952	0.873041	0.936769	0.88742
		0.933333	NA	NA	0.868779	0.895629	0.895548	0.89236	0.926508	0.852765	0.862699	0.868534	0.868101	0.870435	0.896246	0.901084	0.884186	0.884223	0.861465	0.868521	0.929736	0.879059
		0.966667	0.89704	NA	0.906577	0.909113	0.90266	0.894892	0.930339	0.846226	0.862297	0.879173	0.877411	0.860261	0.890068	0.888209	0.886218	0.883787	0.861465	0.863152	0.926751	0.871599
		1	0.895023	NA	0.851732	0.898422	0.910583	0.896992	0.924922	0.841903	0.850368	0.86975	0.884868	0.888477	0.893358	0.89789	0.877166	0.887827	0.854723	0.87424	0.928982	0.892694
		1.03333	0.899247	NA	0.875761	0.899578	0.90863	0.894024	0.911673	0.846226	0.850201	0.858505	0.90305	0.878503	0.891033	0.882466	0.878322	0.899688	0.853235	0.863327	0.953747	0.895972
		1.06667	0.89723	NA	0.893077	0.897265	0.91637	0.895508	0.923678	0.841305	0.839413	0.861621	0.885665	0.844724	0.884455	0.892147	0.883706	0.890374	0.857875	0.856758	0.932379	0.888965
		1.1	0.889693	NA	0.875296	0.894472	0.90266	0.891491	0.924922	0.838423	0.85272	0.864307	0.870209	0.852113	0.885818	0.899691	0.874855	0.880005	0.866108	0.853438	0.924763	0.888965
		1.13333	0.900809	NA	0.868123	0.922799	0.906752	0.885198	0.920506	0.840884	0.86132	0.854528	0.872936	0.865547	0.892393	0.8878	0.877646	0.888262	0.862518	0.851989	0.915571	0.87032
		1.16667	0.89384	NA	0.880696	0.911906	0.88932	0.883714	0.916089	0.844363	0.84647	0.858251	0.856426	0.861135	0.87539	0.882875	0.878523	0.874292	0.855774	0.857782	0.929565	0.885688
		1.2	0.894754	NA	0.868395	0.910471	0.9104	0.905382	0.898009	0.842747	0.832022	0.857213	0.864064	0.86622	0.886548	0.89575	0.87274	0.86305	0.860414	0.851216	0.937763	0.878231
		1.23333	0.888587	NA	0.870361	0.906519	0.903729	0.887041	0.903427	0.829844	0.832592	0.862228	0.882065	0.875243	0.875555	0.885254	0.870429	0.869636	0.860414	0.853688	0.91317	0.879963
		1.26667	0.884818	NA	0.865887	0.917412	0.895806	0.884329	0.922335	0.837402	0.844687	0.859114	0.891632	0.87246	0.871868	0.884269	0.872542	0.86647	0.861211	0.863152	0.912416	0.87951
		1.3	0.890985	NA	0.895313	0.920484	0.899456	0.880928	0.925579	0.848441	0.841766	0.854528	0.877411	0.863438	0.884455	0.898706	0.871107	0.860322	0.865671	0.855985	0.907201	0.897329
		1.33333	0.890796	NA	0.865615	0.904206	0.906308	0.87778	0.923922	0.838	0.841194	0.854099	0.859229	0.855092	0.88462	0.880497	0.869273	0.856282	0.849389	0.860504	0.930389	0.881321
		1.36667	0.900998	NA	0.866079	0.89495	0.89669	0.885557	0.919161	0.84394	0.843546	0.844498	0.88065	0.866896	0.885185	0.884269	0.868595	0.870691	0.873647	0.8646	0.899416	0.887687
		1.4	0.880136	NA	0.87734	0.913741	0.893409	0.880928	0.915746	0.835714	0.846734	0.859543	0.870209	0.860181	0.880933	0.895919	0.875531	0.868144	0.852725	0.863577	0.91341	0.890587
		1.43333	0.900998	NA	0.876222	0.901893	0.908888	0.885122	0.929238	0.841233	0.863536	0.859974	0.865556	0.854895	0.881333	0.881891	0.881113	0.860322	0.852545	0.860328	0.902982	0.873221
		1.46667	0.866621	NA	0.902759	0.904885	0.889394	0.883893	0.911987	0.836137	0.870426	0.885226	0.860026	0.855092	0.898901	0.88386	0.868118	0.869636	0.86034	0.85888	0.906377	0.859398
		1.5	0.87766	NA	0.880969	0.899776	0.897761	0.87333	0.916231	0.840635	0.86149	0.856857	0.852826	0.86316	0.884786	0.883044	0.879957	0.860757	0.856751	0.871417	0.946133	0.893865
		1.53333	0.873892	NA	0.895313	0.897464	0.891089	0.888705	0.925064	0.837156	0.850603	0.854781	0.846062	0.845594	0.879738	0.885831	0.871584	0.863923	0.871109	0.863223	0.89197	0.878948
		1.56667	0.858168	NA	0.87194	0.904206	0.888249	0.879008	0.914816	0.830194	0.850368	0.857717	0.862572	0.85394	0.892491	0.88206	0.869751	0.863923	0.866288	0.8622	0.888746	0.886859
		1.6	0.868103	NA	0.875296	0.931377	0.88335	0.892899	0.914644	0.835116	0.849796	0.859796	0.833333	0.859226	0.891926	0.874179	0.866284	0.86647	0.85044	0.853159	0.902569	0.892132
		1.63333	0.862125	NA	0.880504	0.897464	0.887441	0.882589	0.922062	0.842675	0.836087	0.855641	0.83526	0.859505	0.871235	0.880497	0.872542	0.863923	0.844929	0.861001	0.881372	0.886859
		1.66667	0.868292	NA	0.917568	0.895629	0.881838	0.899808	0.927308	0.832655	0.850368	0.860656	0.847989	0.858075	0.875088	0.876557	0.863691	0.872619	0.834595	0.860153	0.893961	0.887763
		1.7	0.882721	NA	0.886368	0.893992	0.900524	0.888885	0.908813	0.835116	0.858566	0.847332	0.871083	0.862206	0.880135	0.882466	0.874177	0.8525	0.848772	0.871666	0.865558	0.902039
		1.73333	0.874726	NA	0.895777	0.895629	0.891716	0.884689	0.909813	0.833501	0.828626	0.859009	0.855372	0.858075	0.869075	0.877135	0.865129	0.857775	0.85026	0.86552	0.886344	0.880757
		1.76667	0.863876	NA	0.895504	0.900933	0.887625	0.893515	0.910229	0.830617	0.835683	0.862554	0.860464	0.849728	0.875885	0.888209	0.870429	0.85479	0.851311	0.869792	0.876156	0.888667
		1.8	0.873356	0.874923	0.889721	0.912105	0.901332	0.88827	0.926721	0.833501	0.855642	0.858399	0.867047	0.849728	0.880135	0.881482	0.876491	0.872619	0.860414	0.866546	0.888575	0.889949
		1.83333	0.864066	0.875431	0.896239	0.910948	0.88077	0.874378	0.902983	0.838423	0.848585	0.868607	0.870647	0.860378	0.882626	0.887223	0.869075	0.873673	0.840903	0.860576	0.885931	0.885392
		1.86667	0.878686	0.880795	0.871287	0.904686	0.890021	0.879008	0.901809	0.836137	0.858161	0.851737	0.86872	0.855768	0.87605	0.875741	0.876968	0.857775	0.847031	0.866546	0.916152	0.894395
		1.9	0.857176	0.862992	0.885904	0.891679	0.885303	0.880928	0.910229	0.837402	0.868949	0.85027	0.871701	0.860576	0.876615	0.87615	0.873022	0.861376	0.847031	0.856056	0.892964	0.875109
		1.93333	0.864255	0.860745	0.871287	0.884937	0.884861	0.897352	0.905398	0.839267	0.851342	0.864633	0.84097	0.854814	0.86675	0.880666	0.876491	0.869017	0.842391	0.865696	0.876982	0.893303
		1.96667	0.856985	0.873633	0.884322	0.895827	0.899012	0.883205	0.914816	0.81958	0.860179	0.876307	0.845443	0.860857	0.884388	0.87992	0.871866	0.861812	0.844929	0.861001	0.881785	0.865015
		2	0.849181	0.860026	0.906112	0.886093	0.891089	0.873763	0.903567	0.82654	0.843144	0.865493	0.84097	0.84464	0.885915	0.884029	0.870711	0.867963	0.839852	0.85256	0.895366	0.878837
		2.03333	0.877124	0.868566	0.869513	0.891199	0.886557	0.871666	0.906154	0.835364	0.856115	0.869898	0.839298	0.860378	0.874523	0.873772	0.878322	0.860322	0.848955	0.850511	0.895779	0.893567
		2.06667	0.868026	0.861553	0.876031	0.906801	0.889578	0.844676	0.916989	0.833326	0.855308	0.876307	0.861337	0.849728	0.886081	0.889194	0.884864	0.873057	0.849389	0.856481	0.917802	0.892209
		2.1	0.87225	0.863651	0.891495	0.896109	0.890829	0.856904	0.916403	0.834941	0.85141	0.843786	0.858353	0.859226	0.8807	0.880906	0.870033	0.859703	0.860594	0.850088	0.885009	0.87074
		2.13333	0.879331	0.856699	0.88143	0.897464	0.900891	0.838562	0.925994	0.832903	0.848891	0.879855	0.856065	0.869876	0.879738	0.879513	0.881395	0.853554	0.845183	0.849487	0.87904	0.885018
		2.16667	0.85276	0.858077	0.887294	0.900257	0.912722	0.845109	0.906499	0.841479	0.850841	0.853638	0.87232	0.846468	0.875485	0.874757	0.87322	0.857156	0.846851	0.859552	0.896602	0.879744
		2.2	0.869396	0.861553	0.893812	0.920964	0.899196	0.858388	0.906499	0.840286	0.843212	0.841961	0.851335	0.855966	0.871798	0.882466	0.873022	0.857775	0.846851	0.859552	0.921027	0.903022
		2.23333	0.886948	0.857208	0.898747	0.920484	0.885669	NA	0.932238	0.841305	0.846136	0.864959	0.870828	0.843488	0.888638	0.885831	0.877646	0.856718	0.848772	0.861001	0.90048	0.874281
		2.26667	0.862315	0.856699	0.871365	0.904206	0.874464	NA	0.913987	0.825944	0.841667	0.8449	0.865556	0.868724	0.87316	0.889025	0.887655	0.859265	0.859543	0.85256	0.898833	0.872285
		2.3	0.852571	0.852864	0.870904	0.904686	0.906492	NA	0.924477	0.832305	0.840288	0.848874	0.863445	0.845316	0.881663	0.881482	0.880239	0.86225	0.844132	0.860751	0.909432	0.868556
		2.33333	0.86361	0.854391	0.859256	0.905561	0.908814	NA	0.91506	0.825346	0.848891	0.837806	0.85941	0.853184	0.879738	0.870985	0.8737	0.869453	0.844569	0.844968	0.892283	0.881287
		2.36667	0.857901	0.868357	0.901911	0.900257	0.894663	NA	0.912644	0.833326	0.850841	0.837806	0.84457	0.84762	0.881663	0.88206	0.86792	0.861195	0.857875	0.863649	0.882094	0.887201
		2.4	0.869854	0.85685	0.889802	0.932335	0.901959	NA	0.91047	0.831884	0.859274	0.84343	0.836497	0.844838	0.879338	0.889363	0.874177	0.863742	0.888188	0.850511	0.910668	0.887465
		2.43333	0.873622	0.867127	0.865966	0.886769	0.897684	NA	0.919303	0.830442	0.848891	0.841352	0.853262	0.842534	0.877413	0.890178	0.877448	0.869453	0.888007	0.847015	0.911252	0.890743
		2.46667	0.86479	0.862273	0.883747	0.910669	0.899823	NA	0.906227	0.835364	0.863978	0.862376	0.843954	0.854814	0.881098	0.887969	0.86792	0.869636	0.855954	0.865945	0.912827	0.865279
		2.5	0.856606	0.854962	0.892038	0.892355	0.893592	NA	0.911057	0.826963	0.848152	0.841961	0.84817	0.845514	0.878773	0.886985	0.876968	0.869453	0.878364	0.85708	0.892283	0.876918
		2.53333	0.852113	0.859455	0.906001	0.908155	0.894036	NA	0.929552	0.837825	0.853428	0.847154	0.852208	0.831882	0.878773	0.890756	0.869552	0.858648	0.879417	0.852983	0.886073	0.864187
		2.56667	0.881428	0.871323	0.908237	0.896983	0.911394	NA	0.927136	0.823483	0.845231	0.844646	0.847297	0.840228	0.886148	0.885422	0.874657	0.861195	0.861211	0.863048	0.892042	0.876654
		2.6	0.850362	0.865241	0.871638	0.895148	0.889503	NA	0.91506	0.834345	0.857159	0.844215	0.834644	0.86614	0.877413	0.897313	0.879282	0.865851	0.861828	0.858954	0.915811	0.895565
		2.63333	0.87225	0.858948	0.86782	0.903248	0.906677	NA	0.91506	0.83452	0.844826	0.850877	0.847554	0.848771	0.872033	0.893541	0.884864	0.852062	0.837134	0.852983	0.92003	0.875109
		2.66667	0.861859	0.848158	0.876573	0.89495	0.882204	NA	0.904224	0.831636	0.840526	0.844574	0.862391	0.834188	0.876683	0.885831	0.876092	0.853554	0.844312	0.85256	0.923428	0.88366
		2.7	0.862125	0.859965	0.90851	0.910273	0.904722	NA	0.933139	0.841903	0.854807	0.842926	0.838425	0.840425	0.87821	0.897313	0.870711	0.871564	0.847902	0.854432	0.901988	0.874922
		2.73333	0.839057	0.852654	0.873682	0.896307	0.901332	NA	0.919062	0.824502	0.833469	0.850195	0.848789	0.841382	0.876283	0.899691	0.875813	0.865235	0.852979	0.862872	0.891216	0.86347
		2.76667	0.864335	0.86431	0.900218	0.892355	0.881319	NA	0.914231	0.832059	0.834038	0.841026	0.847116	0.847144	0.876683	0.883044	0.869552	0.859522	0.829338	0.864497	0.912587	0.85846
		2.8	0.838409	0.859455	0.894354	0.913741	0.891012	NA	0.920233	0.837156	0.84775	0.843964	0.862136	0.83697	0.869543	0.899044	0.883229	0.859522	0.832927	0.856056	0.922775	0.865466
		2.83333	0.841722	0.868145	0.910089	0.89814	0.889503	NA	0.907156	0.823483	0.835821	0.847259	0.866174	0.837446	0.876118	0.884607	0.879759	0.863123	0.841157	0.849065	0.905796	0.877107
		2.86667	0.841988	0.8656	0.897519	0.900257	0.900891	NA	0.924649	0.819157	0.841265	0.842673	0.847116	0.862206	0.886548	0.8878	0.874177	0.854866	0.839492	0.844968	0.914404	0.862829
		2.9	0.844843	0.850556	0.868746	0.899578	0.890754	NA	0.912987	0.818736	0.841095	0.860581	0.862391	0.842056	0.876118	0.883622	0.868397	0.857594	0.862518	0.85196	0.873244	0.873751
		2.93333	0.856795	0.843753	0.904036	0.897265	0.895287	NA	0.915403	0.830617	0.826814	0.858505	0.851772	0.836492	0.873793	0.879442	0.874177	0.862507	0.847722	0.853831	0.880618	0.877746
		2.96667	0.846404	0.839706	0.899754	0.891878	0.90837	NA	0.907741	0.820774	0.833064	0.869143	0.862391	0.836294	0.872033	0.879442	0.861179	0.853809	0.830823	0.862872	0.880037	0.874017
		3	0.88299	0.842164	0.874146	0.917691	0.885228	NA	0.898495	0.830194	0.844591	0.873474	0.861082	0.845316	0.88462	0.886985	0.87677	0.85592	0.847287	0.861426	0.884013	0.889197
		3.03333	0.86167	0.853881	0.883825	0.893514	0.902142	NA	0.916746	0.822637	0.828764	0.848653	0.855372	0.863836	0.874758	0.882229	0.874657	0.848715	0.83144	0.848464	0.876228	0.871834
		3.06667	0.849259	0.844621	0.898445	0.899776	0.894219	NA	0.926407	0.816696	0.83461	0.835329	0.861082	0.84762	0.884223	0.872716	0.874855	0.850388	0.837568	0.858353	0.876882	0.879744
		3.1	0.838409	0.85685	0.901144	0.897941	0.912905	NA	0.914159	0.818736	0.837936	0.852021	0.871266	0.852229	0.875155	0.880257	0.873022	0.859522	0.840106	0.85196	0.933856	0.869835
		3.13333	0.863876	0.850195	0.886525	0.895827	0.912462	NA	0.898666	0.847597	0.834038	0.847437	0.85748	0.85088	0.885185	0.874517	0.868397	0.85592	0.839055	0.856303	0.932862	0.880836
		3.16667	0.846135	0.860624	0.881125	0.888406	0.904539	NA	0.916161	0.828156	0.831284	0.832215	0.870209	0.851078	0.878608	0.895512	0.877448	0.859084	0.838004	0.848039	0.895608	0.881661
		3.2	0.860108	0.847229	0.884289	0.930896	0.89805	NA	0.922405	0.842077	0.831855	0.830745	0.852826	0.857118	0.877645	0.874517	0.880239	0.84846	0.832927	0.855456	0.911422	0.86347
		3.23333	0.863421	0.852654	0.884481	0.904885	0.902402	NA	0.914987	0.811354	0.822277	0.845358	0.868975	0.85847	0.879573	0.881651	0.862815	0.871126	0.893521	0.849312	0.879693	0.880119
		3.26667	0.871794	0.863292	0.871446	0.896109	0.892524	NA	0.920646	0.826714	0.824629	0.844498	0.843954	0.852032	0.878608	0.88386	0.874657	0.873057	0.866288	0.859977	0.889298	0.893116
		3.3	0.870233	0.854689	0.889881	0.905561	0.895548	NA	0.919233	0.821372	0.833803	0.845968	0.843516	0.84301	0.87572	0.875163	0.871866	0.866032	0.842645	0.85708	0.920273	0.88848
		3.33333	0.864255	0.853373	0.890345	0.922121	0.898311	NA	0.920646	0.819755	0.835015	0.848044	0.869155	0.847144	0.868745	0.875573	0.871866	0.869017	0.836517	0.851537	0.909504	0.863923
		3.36667	0.867757	0.858226	0.883363	0.896506	0.889944	NA	0.912229	0.814235	0.826175	0.846397	0.848608	0.84762	0.888473	0.87221	0.871866	0.860141	0.840723	0.860825	0.898662	0.889572
		3.4	0.857366	0.848966	0.876846	0.893034	0.894219	NA	0.925236	0.832655	0.824394	0.853668	0.860464	0.853184	0.876283	0.882298	0.869552	0.852062	0.831003	0.847015	0.910085	0.877295
		3.43333	0.858925	0.851783	0.89528	0.893034	0.887991	NA	0.9104	0.811528	0.831618	0.833	0.876357	0.851553	0.879173	0.882298	0.875813	0.853554	0.837568	0.85256	0.917459	0.881661
		3.46667	0.865817	0.847587	0.882437	0.901611	0.894402	NA	0.911987	0.825521	0.819118	0.83404	0.874866	0.845989	0.874358	0.874995	0.86397	0.846787	0.839672	0.849487	0.88748	0.88121
		3.5	0.867189	0.841294	0.873026	0.905083	0.885852	NA	0.908156	0.813814	0.816363	0.846755	0.854934	0.875162	0.879573	0.896566	0.875333	0.855663	0.846417	0.860576	0.896261	0.879478
		3.53333	0.860566	0.860324	0.876382	0.900933	0.892707	NA	0.910915	0.836311	0.840622	0.833178	0.856245	0.854335	0.87997	0.888856	0.877646	0.865416	0.835646	0.850936	0.923498	0.884939
		3.56667	0.883179	0.850556	0.877691	0.901413	0.877488	NA	0.900838	0.820774	0.832189	0.825656	0.860645	0.862879	0.877083	0.895003	0.879957	0.857775	0.844749	0.861001	0.909845	0.879024
		3.6	0.878116	0.859245	0.872291	0.890721	0.89547	NA	0.894179	0.816696	0.824966	0.833178	0.865118	0.85549	0.877248	0.897382	0.879282	0.84846	0.841774	0.849487	0.875304	0.875032
		3.63333	0.888699	0.85634	0.871174	0.905362	0.891822	NA	0.903427	0.821793	0.821068	0.832749	0.851154	0.854335	0.875155	0.875573	0.870711	0.848896	0.836953	0.8604	0.927647	0.887389
		3.66667	0.871682	0.854391	0.885329	0.891878	0.884526	NA	0.897594	0.830792	0.815556	0.853846	0.845008	0.847144	0.871868	0.887054	0.883904	0.852062	0.850877	0.851537	0.899075	0.85375
		3.7	0.878305	0.84636	0.88552	0.901893	0.886923	NA	0.904427	0.82035	0.826509	0.828594	0.866429	0.845989	0.87997	0.885663	0.872824	0.850569	0.842645	0.863473	0.921267	0.884488
		3.73333	0.886681	0.855259	0.879929	0.901893	0.888174	NA	0.915504	0.808295	0.827485	0.83067	0.8537	0.852708	0.885351	0.873772	0.86792	0.853554	0.837134	0.861248	0.888645	0.861661
		3.76667	0.895132	0.862212	0.871174	0.890721	0.893151	NA	0.907256	0.810756	0.839816	0.815448	0.86319	0.858945	0.874758	0.878119	0.868397	0.856101	0.844749	0.84744	0.913069	0.862299
		3.8	0.889346	0.842884	0.886638	0.908636	0.893778	NA	0.900009	0.808893	0.818882	0.830063	0.854137	0.844838	0.878045	0.86606	0.878604	0.855663	0.848338	0.848887	0.916465	0.870927
		3.83333	0.872519	0.855769	0.869591	0.886769	0.896097	NA	0.918919	0.816696	0.828459	0.825656	0.865991	0.845316	0.880768	0.88386	0.86744	0.841874	0.843261	0.858529	0.910327	0.882943
		3.86667	0.88851	0.866766	0.873412	0.892355	0.896541	NA	0.902596	0.816275	0.817671	0.823757	0.867047	0.862403	0.869543	0.894119	0.866761	0.843366	0.838619	0.850335	0.912075	0.902226
		3.9	0.891822	0.849536	0.863074	0.923956	0.892266	NA	0.906671	0.811354	0.824728	0.822541	0.885484	0.85386	0.876118	0.891163	0.874657	0.855228	0.838184	0.856904	0.895267	0.874579
		3.93333	0.867456	0.843243	0.857674	0.929542	0.891198	NA	0.907256	0.823833	0.821235	0.83128	0.847554	0.879096	0.877645	0.873123	0.873502	0.856718	0.840723	0.855881	0.891288	0.859928
		3.96667	0.876288	0.851932	0.879465	0.880705	0.893334	NA	0.908499	0.805834	0.826273	0.840271	0.861956	0.844838	0.883258	0.884029	0.877646	0.860322	0.838619	0.853831	0.90868	0.852018
		4	0.883558	0.862571	0.872756	0.887249	0.88773	NA	0.912502	0.816275	0.827247	0.836904	0.873193	0.856163	0.879008	0.879273	0.869075	0.849953	0.841774	0.85528	0.893277	0.87021
		4.03333	0.889613	0.850556	0.872483	0.895347	0.897867	NA	0.909086	0.808295	0.822376	0.836904	0.846935	0.847144	0.874358	0.880088	0.873022	0.870072	0.857185	0.852808	0.931455	0.865389
		4.06667	0.878497	0.850556	0.857674	0.895347	0.884967	NA	0.925579	0.825272	0.818076	0.829203	0.825953	0.863836	0.87572	0.882875	0.865606	0.853116	0.84957	0.858954	0.909845	0.863844
		4.1	0.89045	0.856277	0.872756	0.904008	0.901776	NA	0.899253	0.829175	0.828626	0.834218	0.846681	0.85386	0.868745	0.881651	0.884864	0.84846	0.851674	0.854857	0.890052	0.86584
		4.13333	0.872519	0.84708	0.87183	0.902092	0.901518	NA	0.895251	0.820176	0.823921	0.829632	0.8465	0.869119	0.876283	0.880497	0.86744	0.855228	0.854647	0.853408	0.911662	0.874579
		4.16667	0.851009	0.842374	0.86643	0.907678	0.887547	NA	0.90191	0.809737	0.823921	0.840271	0.821477	0.855966	0.869308	0.874179	0.873502	0.85821	0.847468	0.848887	0.911662	0.877216
		4.2	0.87564	0.85562	0.865774	0.921841	0.899121	NA	0.901497	0.825695	0.819216	0.840878	0.873555	0.854335	0.873395	0.894766	0.866284	0.857156	0.848699	0.845816	0.908851	0.868667
		4.23333	0.90644	0.844262	0.865312	0.904885	0.881763	NA	0.916989	0.828754	0.819621	0.84174	0.839916	0.865661	0.876283	0.881722	0.874855	0.840819	0.848699	0.854857	0.925006	0.878307
		4.26667	0.898445	0.848817	0.883938	0.90305	0.894846	NA	0.924236	0.833253	0.82271	0.835685	0.85748	0.844838	0.872995	0.887463	0.875333	0.849953	0.853776	0.860825	0.895848	0.860567
		4.3	0.874459	0.857297	0.896976	0.900455	0.899639	NA	0.916574	0.818313	0.82019	0.838192	0.864502	0.848771	0.874358	0.891403	0.879759	0.844859	0.855007	0.864321	0.899827	0.872846
		4.33333	0.879142	0.849115	0.882629	0.894671	0.875976	NA	0.906328	0.813814	0.827247	0.8407	0.847554	0.848296	0.87067	0.895175	0.868397	0.845475	0.844673	0.847863	0.905623	0.872846
		4.36667	0.855615	0.857569	0.888682	0.899578	0.890754	NA	0.914574	0.829175	0.823516	0.844854	0.855808	0.840425	0.881098	0.872448	0.866761	0.84846	0.861572	0.85708	0.89842	0.871304
		4.4	0.882644	0.850556	0.887564	0.899776	0.891639	NA	0.906154	0.809314	0.807622	0.837332	0.853081	0.847144	0.875088	0.884916	0.865606	0.852243	0.850367	0.850936	0.918455	0.863393
		4.43333	0.877769	0.854242	0.875647	0.893514	0.897243	NA	0.905497	0.809912	0.827819	0.838192	0.849481	0.868443	0.872198	0.884676	0.873022	0.849077	0.851418	0.855456	0.886073	0.852018
		4.46667	0.875563	0.847736	0.879003	0.900734	0.901701	NA	0.902497	0.819755	0.820762	0.846755	0.845008	0.850123	0.864658	0.894188	0.86792	0.845913	0.861318	0.850335	0.874067	0.878574
		4.5	0.855993	0.833834	0.895936	0.912306	0.894663	NA	0.909743	0.816275	0.817031	0.858429	0.828061	0.849447	0.887276	0.896566	0.871386	0.843802	0.855624	0.845391	0.893447	0.880119
		4.53333	0.876855	0.840276	0.866238	0.900933	0.877488	NA	0.912743	0.818313	0.82019	0.849691	0.840352	0.845514	0.876448	0.881313	0.870429	0.839765	0.846957	0.850936	0.90686	0.863844
		4.56667	0.870233	0.839915	0.863538	0.899776	0.895914	NA	0.897251	0.817294	0.825467	0.84174	0.838682	0.843207	0.878375	0.890825	0.8737	0.838272	0.857545	0.844192	0.892042	0.862565
		4.6	0.88843	0.850046	0.903493	0.891199	0.871884	NA	0.904084	0.813814	0.817436	0.836548	0.838863	0.848771	0.875088	0.905431	0.880915	0.836599	0.845724	0.850335	0.912246	0.876841
		4.63333	0.872898	0.857148	0.892038	0.902569	0.879441	NA	0.873926	0.830792	0.825869	0.841562	0.849662	0.843207	0.885748	0.887632	0.870909	0.8525	0.851418	0.844793	0.928641	0.867839
		4.66667	0.869966	0.859604	0.874721	0.910471	0.887808	NA	0.887005	0.822637	0.81646	0.842422	0.852208	0.843207	0.874523	0.875741	0.869751	0.8525	0.866395	0.84744	0.926823	0.867385
		4.7	0.867378	0.83731	0.902376	0.904885	0.891198	NA	0.872926	0.812793	0.818243	0.834722	0.853081	0.859424	0.872995	0.905193	0.874855	0.851007	0.847828	0.846414	0.922604	0.877216
		4.73333	0.888888	0.851213	0.900985	0.890241	0.889944	NA	0.85319	0.816696	0.804531	0.845358	0.87512	0.860576	0.869308	0.872379	0.869751	0.84424	0.847828	0.851784	0.912246	0.855746
		4.76667	0.855346	0.848307	0.867739	0.901413	0.893592	NA	0.882759	0.818313	0.809807	0.841813	0.871266	0.858748	0.877413	0.886985	0.862815	0.857156	0.846777	0.856904	0.91962	0.865577
		4.8	0.878228	0.832965	0.873603	0.90305	0.886923	NA	NA	0.82035	0.817838	0.844752	0.865991	0.845514	0.869308	0.875501	0.869751	0.831943	0.852905	0.849913	0.917219	0.844558
		4.83333	0.862507	0.843392	0.870904	0.896983	0.898752	NA	NA	0.816275	0.814512	0.855388	0.854137	0.836016	0.87356	0.881244	0.879282	0.83449	0.84529	0.848464	0.890052	0.848928
		4.86667	0.869396	0.850195	0.875183	0.892355	0.881136	NA	NA	0.810756	0.809236	0.850804	0.85941	0.844362	0.879173	0.874348	0.872064	0.842131	0.844673	0.854857	0.881441	0.868477
		4.9	0.858091	0.853671	0.872021	0.926749	0.871701	NA	NA	0.825695	0.80786	0.851233	0.847373	0.853381	0.872598	0.867045	0.875531	0.846349	0.852288	0.838224	0.927988	0.876124
		4.93333	0.85295	0.839557	0.867278	0.911627	0.874281	NA	NA	0.82935	0.810781	0.848119	0.843954	0.873334	0.871235	0.87771	0.876011	0.844678	0.839416	0.851359	0.877635	0.87812
		4.96667	0.863799	0.843604	0.875183	0.896307	0.873213	NA	NA	0.808295	0.813538	0.830818	0.849046	0.851078	0.871798	0.869016	0.86744	0.85399	0.84152	0.853233	0.900651	0.863844
		5	0.85276	0.842884	0.879003	0.935807	0.880326	NA	NA	0.813391	0.81216	0.841457	0.84079	0.845989	0.877248	0.88206	0.875813	0.833871	0.83162	0.847863	0.907443	0.873941
		5.03333	0.844307	0.840786	0.896047	0.889364	0.88416	NA	NA	0.819332	0.810212	0.839381	0.848608	0.848771	0.874523	0.871154	0.874855	0.843185	0.843442	0.856904	0.913653	0.884034
		5.06667	0.861859	0.838688	0.877883	0.904206	0.885228	NA	NA	0.822811	0.811755	0.855032	0.851592	0.840425	0.87821	0.881482	0.872542	0.852755	0.850621	0.856904	0.92003	0.870663
		5.1	0.845869	0.835063	0.874721	0.895827	0.877305	NA	NA	0.813814	0.81216	0.854425	0.849919	0.870073	0.877013	0.884269	0.874855	0.838527	0.838619	0.859802	0.922431	0.866935
		5.13333	0.856907	0.841864	0.866622	0.912783	0.879441	NA	NA	0.810332	0.814107	0.832288	0.845881	0.84158	0.877248	0.880906	0.879	0.840458	0.849389	0.854857	0.888645	0.864749
		5.16667	0.855615	0.850195	0.878539	0.896307	0.888693	NA	NA	0.812793	0.817838	0.841888	0.832714	0.849447	0.8807	0.868845	0.871584	0.839584	0.813927	0.854857	0.936428	0.881661
		5.2	0.85607	0.850556	0.872021	0.904885	0.874098	NA	NA	0.817715	0.815486	0.856501	0.824896	0.848969	0.881098	0.89001	0.870909	0.844059	0.831259	0.847863	0.947197	0.867122
		5.23333	0.848534	0.842884	0.867739	0.919526	0.877305	NA	NA	0.805834	0.813133	0.838772	0.837371	0.857794	0.87565	0.87992	0.869949	0.849772	0.851748	0.864922	0.902228	0.860567
		5.26667	0.852491	0.85403	0.865966	0.896307	0.882021	NA	NA	0.814833	0.820762	0.851918	0.838682	0.850599	0.872198	0.869254	0.872542	0.834925	0.846054	0.859201	0.916635	0.871304
		5.3	0.857176	0.844472	0.866622	0.896983	0.885228	NA	NA	0.827733	0.813133	0.855892	0.845008	0.856163	0.880301	0.884507	0.86744	0.838965	0.852184	0.858776	0.898009	0.859024
		5.33333	0.83677	0.86308	0.894468	0.890043	0.890829	NA	NA	0.816275	0.801372	0.851918	0.822969	0.853381	0.87605	0.876388	0.868118	0.848099	0.833181	0.853233	0.937011	0.872846
		5.36667	0.860486	0.850405	0.868012	0.90305	0.885669	NA	NA	0.813814	0.811755	0.845078	0.851154	0.851078	0.879338	0.878188	0.871386	0.840019	0.842464	0.857329	0.913581	0.882302
		5.4	0.860486	0.848246	0.883477	0.905843	0.895104	NA	NA	0.824253	0.806481	0.856752	0.854754	0.856163	0.877413	0.889094	0.868595	0.843185	0.843155	0.848464	0.927407	0.863844
		5.43333	0.867109	0.844982	0.864192	0.891679	0.876237	NA	NA	0.806853	0.814916	0.851308	0.84097	0.843883	0.877413	0.883353	0.865606	0.841512	0.841667	0.848288	0.934368	0.866481
		5.46667	0.851388	0.852293	0.873412	0.938798	0.892784	NA	NA	0.82035	0.836421	0.842139	0.856245	0.856163	0.880301	0.875235	0.864649	0.8517	0.843772	0.850511	0.910599	0.867573
		5.5	0.846058	0.841864	0.873603	0.900455	0.882021	NA	NA	0.81993	0.817436	0.844646	0.840352	0.855688	0.879738	0.879822	0.869075	0.843185	0.833438	0.843344	0.910599	0.8562
		5.53333	0.862048	0.842374	0.874991	0.891199	0.887181	NA	NA	0.827733	0.818979	0.846116	0.842024	0.852229	0.885351	0.869323	0.86397	0.851262	0.849465	0.844367	0.920784	0.872208
		5.56667	0.861401	0.861553	0.864	0.908155	0.876237	NA	NA	0.823235	0.815084	0.846294	0.834644	0.853381	0.87894	0.869901	0.882749	0.863561	0.834488	0.859377	0.899587	0.857666
		5.6	0.843659	0.850556	0.892119	0.897662	0.885669	NA	NA	0.832655	0.820762	0.845256	0.834644	0.853381	0.872598	0.883762	0.86792	0.850826	0.835539	0.843767	0.90497	0.860756
		5.63333	0.840538	0.853881	0.866508	0.895148	0.883533	NA	NA	0.810332	0.813133	0.842139	0.839479	0.848296	0.87854	0.885563	0.861858	0.838527	0.834669	0.842919	0.879794	0.890323
		5.66667	0.852491	0.833622	0.864	0.885135	0.877122	NA	NA	0.813814	0.8133	0.842139	0.837806	0.861727	0.882063	0.874079	0.885062	0.859265	0.832567	0.837376	0.905383	0.856762
		5.7	0.848723	0.839408	0.873026	0.897464	0.87561	NA	NA	NA	0.802179	0.843533	0.841844	0.844838	0.872363	0.889503	0.870909	0.847406	0.837824	0.858353	0.915982	0.867871
		5.73333	0.843204	0.842164	0.870134	0.893992	0.885045	NA	NA	NA	0.809807	0.854425	0.830349	0.85549	0.887441	0.886141	0.881113	0.844859	0.843952	0.840872	0.896773	0.854046
		5.76667	0.878875	0.843243	0.869208	0.900058	0.886998	NA	NA	NA	0.809807	0.854603	0.835006	0.85386	0.878375	0.890488	0.871866	0.861376	0.833978	0.859377	0.929565	0.880414
		5.8	NA	0.85454	0.875534	0.901611	0.876237	NA	NA	NA	0.814345	0.843104	0.846243	0.847144	0.87605	0.893612	0.858586	0.863742	0.848338	0.843767	0.902569	0.859319
		5.83333	NA	0.848966	0.883363	0.894671	0.87303	NA	NA	NA	0.816864	0.840597	0.842643	0.852708	0.8807	0.871701	0.861377	0.861195	0.833542	0.851784	0.893377	0.881959
		5.86667	NA	0.850854	0.887837	0.899578	0.892968	NA	NA	0.821372	0.810212	NA	0.843516	0.851078	0.888803	0.878597	0.875054	0.84846	0.842391	NA	0.919548	0.873221
		5.9	NA	0.853162	0.901528	0.890439	0.890205	NA	NA	0.800068	0.808833	NA	0.847116	0.844838	0.876615	0.888687	0.872542	0.84846	0.832671	NA	0.894372	0.876311
		5.93333	NA	0.852803	0.829637	0.900933	0.873213	NA	NA	0.810332	0.816126	NA	0.84817	0.845514	0.874688	0.882707	0.863013	0.836161	0.835826	NA	0.91773	0.880306
		5.96667	0.859383	0.838539	0.867899	0.909792	0.895548	NA	NA	0.995597	0.813371	NA	0.838786	0.857794	0.86964	0.881313	0.871386	0.845913	0.838982	0.862872	0.914918	0.876577
		6	0.856529	0.838539	0.865007	0.891397	0.893853	NA	NA	0.826293	0.820595	NA	0.843516	0.834188	0.866585	0.883113	0.874855	0.860938	0.832417	0.845391	0.925346	0.887842
		6.03333	0.858091	0.833114	0.875342	0.907197	0.893409	NA	NA	0.818313	0.814345	0.847184	0.857045	0.85549	0.886713	0.885831	0.865804	0.848022	0.842571	0.844543	0.883943	0.858913
		6.06667	0.866541	0.836441	0.901879	0.913741	0.900891	NA	NA	0.816275	0.81589	0.850982	0.837987	0.842056	0.894416	0.891979	0.879957	0.849515	0.825416	0.852632	0.910356	0.853452
		6.1	0.886948	0.834553	0.875806	0.8991	0.88593	NA	NA	0.814235	0.816293	0.852021	0.834387	0.859424	0.87678	0.901422	0.874375	0.853116	0.842751	0.852632	0.91317	0.860722
		6.13333	0.851009	0.844323	0.887262	0.892355	0.902219	NA	NA	0.818736	0.813538	NA	0.849662	0.848771	0.864425	0.907162	0.869075	0.831067	0.841083	0.867043	0.892554	0.890743
		6.16667	0.830414	0.832965	0.91044	0.899776	0.895806	NA	NA	0.812793	0.81646	NA	0.825696	0.861252	0.868675	NA	0.877166	0.854171	0.828391	0.853656	0.877976	0.851269
		6.2	0.856606	0.843094	0.879432	0.904686	0.902219	NA	NA	0.817294	0.81394	0.845108	0.831841	0.856163	0.87389	NA	0.865804	0.846968	0.841881	0.847688	0.91773	0.865732
		6.23333	0.837761	0.835571	0.895361	0.905843	0.898752	NA	NA	0.812793	0.81646	0.843029	0.846062	0.848771	0.884951	NA	0.870909	0.849515	0.82734	0.852632	0.934538	0.848632
		6.26667	0.85082	0.842523	0.883906	0.909312	0.883089	NA	NA	0.817715	0.812966	0.84346	0.84079	0.849447	0.87565	0.880257	0.871866	0.845913	0.824802	0.840271	0.895366	0.858085
		6.3	0.836469	0.838837	0.893123	0.902092	0.86787	NA	NA	0.824253	0.808666	0.835938	0.829115	0.845514	0.888803	0.818837	0.864649	0.858829	0.842751	0.841119	0.91756	0.850816
		6.33333	0.851734	0.838178	0.86119	0.908155	0.889136	NA	NA	0.823833	0.810212	0.828845	0.831225	0.848771	0.872928	1.05259	0.875813	0.859703	0.849316	0.85553	0.888575	0.859818
		6.36667	0.84355	0.842735	0.901223	0.896983	0.892968	NA	NA	0.816275	0.806716	0.839484	0.82333	0.851553	0.869075	NA	0.875333	0.850134	0.837674	0.839672	0.895126	0.867277
		6.4	0.849528	0.834492	0.853824	0.900734	0.887883	NA	NA	0.813814	0.814916	0.836976	0.830349	0.849447	0.87565	NA	0.882749	0.84846	0.841264	0.85348	0.923526	0.858726
		6.43333	0.852001	0.852293	0.898715	0.919526	0.882906	NA	NA	0.822216	0.802012	0.834469	0.846862	0.851078	0.874853	0.841562	0.871386	0.845475	0.830929	0.854682	0.885761	0.853906
		6.46667	0.841988	0.837818	0.880088	0.904206	0.897944	NA	NA	0.820774	0.814512	0.841991	0.833771	0.849447	0.881828	0.89585	0.872064	0.851007	0.844853	0.841544	0.899757	0.870819
		6.5	0.845757	0.84636	0.878968	0.91837	0.888693	NA	NA	0.824677	0.816293	0.845536	0.837551	0.85386	0.871965	0.89979	0.870909	0.840819	0.83198	0.84052	0.898763	0.848632
		6.53333	0.842902	0.84549	0.891541	0.906041	0.902219	NA	NA	0.821793	0.815152	0.821754	0.848608	0.845514	0.879503	0.875023	0.878322	0.845913	0.833468	0.844617	0.883773	0.857822
		6.56667	0.845112	0.850915	0.860998	0.902569	0.897317	NA	NA	0.818313	0.81216	0.82383	0.837551	0.849926	0.87429	0.88396	0.879957	0.838708	0.838725	0.851183	0.905554	0.871457
		6.6	0.847777	0.848668	0.88595	0.895148	0.88335	NA	NA	0.817715	0.802416	0.835938	0.831225	0.850402	0.875253	0.892894	0.875333	0.844421	0.849059	0.846239	0.896362	0.860458
		6.63333	0.843092	0.830148	0.892006	0.897941	0.891089	NA	NA	0.820176	0.807288	0.829885	0.828679	0.845989	0.877975	0.890516	0.865804	0.841874	0.846521	0.843168	0.896362	0.87628
		6.66667	0.846671	0.833834	0.881668	0.899299	0.893042	NA	NA	0.822811	0.809069	0.829454	0.854754	0.858272	0.891128	0.889123	0.883904	0.834233	0.837418	0.855104	0.911521	0.862004
		6.7	0.877282	0.849536	0.88865	0.896307	0.892601	NA	NA	0.820774	0.802012	0.837586	0.84537	0.844362	0.884153	0.886169	0.874177	0.856718	0.822443	0.845641	0.879965	0.846633
		6.73333	0.864412	0.850915	0.864351	0.894671	0.896249	NA	NA	0.824079	0.804936	0.836548	0.837987	0.854335	0.877975	0.894866	0.86744	0.832124	0.824545	0.864746	0.881372	0.847274
		6.76667	0.872596	0.822834	0.881668	0.901611	0.904799	NA	NA	0.820774	0.812564	0.836726	0.836317	0.849926	0.873725	0.888547	0.87322	0.855228	0.848625	0.853831	0.907542	0.870101
		6.8	0.848691	0.839196	0.890232	0.916057	0.889761	NA	NA	0.822811	0.812966	0.824439	0.826569	0.846665	0.88143	0.885185	0.86744	0.843366	0.827084	0.844367	0.882366	0.860005
		6.83333	0.871037	0.842884	0.885296	0.895148	NA	NA	NA	0.825272	0.814916	0.83214	0.828061	0.843686	0.873325	0.905769	0.877646	0.841874	0.827264	0.848887	0.923356	0.857181
		6.86667	0.870201	0.842225	0.868441	0.893514	NA	NA	NA	0.826293	0.813371	0.830924	0.815331	0.847817	0.884718	0.889363	0.869751	0.857337	0.81334	0.852808	0.905967	0.880649
		6.9	0.860377	0.848817	0.856986	0.883498	0.910844	NA	NA	0.820774	0.817671	0.843638	0.836317	0.84158	0.87349	0.895512	0.872064	0.846094	0.813957	0.84744	0.880378	0.871006
		6.93333	0.850631	0.847948	0.879624	0.894869	0.889578	NA	NA	0.829773	0.817269	0.836116	0.838425	0.84762	0.883756	0.886407	0.877646	0.845475	0.838035	0.848887	0.919137	0.851003
		6.96667	0.863687	0.833834	0.87515	0.902092	0.885486	NA	NA	0.824253	0.809807	0.829454	0.851335	0.862879	0.876215	0.891163	0.882271	0.841874	0.821573	0.847863	0.895366	0.858913
		7	0.867456	0.84585	0.872451	0.893514	0.882906	NA	NA	0.818736	0.811186	0.829454	0.826133	0.838798	0.888406	0.87771	0.872064	0.848022	0.81711	0.841895	0.912757	0.871193
		7.03333	0.870579	0.83659	0.873107	0.903927	0.890205	NA	NA	0.818313	0.811019	0.830063	0.830606	0.855688	0.879105	0.895919	0.878322	0.841874	0.834009	0.846414	0.903566	0.864904
		7.06667	0.873892	0.846719	0.871989	0.894671	0.877122	NA	NA	0.828331	0.807288	0.83404	0.826749	0.849447	0.879503	0.890587	0.869949	0.847406	0.840753	0.846414	0.899757	0.876654
		7.1	0.860108	0.853881	0.874416	0.890721	0.886557	NA	NA	0.822216	0.803557	0.839662	0.853007	0.852708	0.876215	0.889194	0.864649	0.842747	0.804674	0.875234	0.902159	0.867277
		7.13333	0.852571	0.841145	0.891079	0.893992	0.879702	NA	NA	0.820176	0.813538	0.844676	0.849227	0.836492	0.879503	0.887223	0.871386	0.843366	0.837418	0.85196	0.894201	0.868369
		7.16667	0.862315	0.844411	0.894624	0.889562	0.882282	NA	NA	0.820774	0.804769	0.831102	0.827442	0.855688	0.87349	0.886647	0.871866	0.843366	0.814391	0.848887	0.897356	0.865091
		7.2	0.845032	0.831885	0.87619	0.899299	0.897059	NA	NA	0.817715	0.805743	0.83214	0.843697	0.856839	0.87349	0.892965	0.875333	0.845294	0.818598	0.847863	0.89379	0.878012
		7.23333	0.868103	0.842523	0.869672	0.8991	0.891089	NA	NA	0.817294	0.806716	0.836726	0.842462	0.848969	0.880068	0.885254	0.871386	0.845294	0.817366	0.851359	0.905967	0.869197
		7.26667	0.860297	0.839408	0.87322	0.898818	0.914675	NA	NA	0.819755	0.805338	0.833609	0.828679	0.850599	0.87349	0.891403	0.877166	0.853554	0.825599	0.851359	0.915158	0.881553
		7.3	0.84549	0.851783	0.872756	0.887448	0.903104	NA	NA	0.810756	0.810212	0.84407	0.833333	0.843883	0.888171	0.884844	0.875333	0.84424	0.809571	0.859802	0.898763	0.86882
		7.33333	0.885197	0.842013	0.863074	0.894671	0.904616	NA	NA	0.818736	0.811186	0.833609	0.833771	0.85386	0.888171	0.887223	0.865804	0.84653	0.829188	0.850761	0.912174	0.8811
		7.36667	0.842177	0.84585	0.86103	0.914222	0.881838	NA	NA	0.820774	0.805338	0.836116	0.836933	0.855688	0.886246	0.891979	0.882073	0.852062	0.818237	0.856303	0.900168	0.850816
		7.4	0.890716	0.842884	0.864383	0.890043	0.916628	NA	NA	0.822811	0.810043	0.839055	0.816823	0.849926	0.877743	0.890587	0.874855	0.844421	0.820339	0.857329	0.908197	0.867465
		7.43333	0.856795	0.846719	0.882821	0.899776	0.913607	NA	NA	0.813391	0.806716	0.841562	0.839736	0.844362	0.881031	0.887223	0.869273	0.863304	0.804494	0.846239	0.911763	0.875375
		7.46667	0.866541	0.840996	0.862531	0.916057	0.889761	NA	NA	0.814833	0.808262	0.84346	0.833152	0.861727	0.881993	0.882466	0.865804	0.854609	0.834085	0.861849	0.908778	0.859367
		7.5	0.859005	0.854901	0.845406	0.89862	0.891716	NA	NA	0.834271	0.801443	0.835938	0.842643	0.848296	0.890896	0.889194	0.87322	0.845913	0.822263	0.856904	0.894372	0.87628
		7.53333	0.854778	0.847948	0.857515	0.907678	0.902219	NA	NA	0.825272	0.804769	0.835938	0.846062	0.842732	0.882956	0.884438	0.883229	0.8402	0.827954	0.854857	0.887581	0.87673
		7.56667	0.854778	0.833834	0.855936	0.891199	0.875793	NA	NA	0.819332	0.803962	0.848653	0.827187	0.842056	0.87638	0.891163	0.876011	0.838091	0.824185	0.854256	0.910769	0.865279
		7.6	0.863421	0.842013	0.849688	0.90305	0.909332	NA	NA	0.826293	NA	0.851843	0.840097	0.83534	0.880233	0.890756	0.871386	0.838091	0.826289	0.862872	0.913581	0.858913
		7.63333	0.853675	0.833983	0.850614	0.895148	0.900081	NA	NA	0.812968	NA	0.849157	0.819112	0.838122	0.885846	0.885422	0.864169	0.841255	0.825236	0.864746	0.916152	0.854998
		7.66667	0.847886	0.842164	0.863922	0.902569	0.877122	NA	NA	0.826889	NA	0.844142	0.837371	0.842253	0.87638	0.882466	0.877166	0.845294	0.828828	0.846414	0.909773	0.878916
		7.7	0.865627	0.834195	0.839702	0.88773	0.903287	NA	NA	0.827487	NA	0.83895	0.82315	0.842056	0.889133	0.889769	0.869751	0.842312	0.826723	0.861673	0.923356	0.867496
		7.73333	0.844307	0.827901	0.8694	0.920685	0.899639	NA	NA	0.821372	0.803223	0.844396	0.827187	0.828145	0.890496	0.884029	0.879957	0.849515	0.830569	0.862274	0.907784	0.86603
		7.76667	0.848075	0.836949	0.843327	0.895148	0.903729	NA	NA	0.827312	NA	0.852525	0.819985	0.83995	0.887208	0.887391	0.881791	0.867525	0.832237	0.849312	0.91135	0.863203
		7.8	0.861779	0.840067	0.853009	0.895827	0.901149	NA	NA	0.820528	0.814345	0.854603	0.845189	0.83995	0.87462	0.902815	0.881791	0.834671	0.827594	0.858353	0.930149	0.847087
		7.83333	0.848912	0.835361	0.848074	0.903527	0.894737	NA	NA	0.832409	NA	0.853385	0.837987	0.862879	0.887773	0.898466	0.863013	0.845475	0.820235	0.854256	0.910769	0.840722
		7.86667	0.862696	0.83623	0.853935	0.912783	0.883977	NA	NA	0.820948	0.831785	0.848801	0.836317	0.85386	0.879833	0.894119	0.872064	0.845913	0.828465	0.856303	0.906548	0.877558
		7.9	0.854701	0.8368	0.860647	0.903248	0.896433	NA	NA	0.81789	NA	0.858831	0.85941	0.838122	0.881196	0.892319	0.865804	0.837218	0.822773	0.857752	0.921368	0.849007
		7.93333	0.857366	0.84528	0.858409	0.884456	0.900264	NA	NA	0.823833	0.826106	0.840241	0.851953	0.861727	0.878871	0.896666	0.870429	0.860322	0.825312	0.852808	0.908368	0.845729
		7.96667	0.854053	0.839196	0.857021	0.906041	0.878373	NA	NA	0.822391	0.802986	0.846294	0.836933	0.849447	0.877343	0.889941	0.878802	0.853116	0.832671	0.864746	0.917973	0.858913
		8	0.866275	0.838327	0.8613	0.900933	0.894663	NA	NA	0.828754	0.808499	0.840848	0.824204	0.832079	0.887208	0.885591	0.876689	0.846968	0.835209	0.851784	0.912757	0.85364
		8.03333	0.851846	0.833622	0.845757	0.899776	0.889059	NA	NA	0.82587	0.842168	0.835655	0.82315	0.850599	0.879271	0.89191	0.871584	0.844859	0.825926	0.858776	0.912587	0.862642
		8.06667	0.864066	0.842523	0.847609	0.893514	0.913347	NA	NA	0.82935	0.801038	0.853385	0.833952	0.844362	0.885448	0.892725	0.868595	0.852062	0.82716	0.860825	0.914164	0.869648
		8.1	0.862962	0.839557	0.857021	0.892836	0.909699	NA	NA	0.822989	0.807288	0.855285	0.837551	0.864034	0.871331	0.89191	0.872064	0.851007	0.830749	0.858776	0.914164	0.85673
		8.13333	0.875373	0.833263	0.864848	0.900455	0.884784	NA	NA	0.820948	0.831383	0.857539	0.850461	0.843883	0.875418	0.893879	0.878322	0.838708	0.825492	0.861673	0.922532	0.86637
		8.16667	0.874459	0.851573	0.860566	0.89814	0.885852	NA	NA	0.815606	0.812228	0.858399	0.850716	0.846665	0.880233	0.888138	0.877166	0.844859	0.825672	0.86372	0.910769	0.872285
		8.2	0.86159	0.840425	0.844831	0.899776	0.905607	NA	NA	0.828506	0.806716	0.856501	0.866174	0.848969	0.872858	0.883791	0.879	0.844859	0.827594	0.863298	0.906548	0.870101
		8.23333	0.857176	0.835212	0.86373	0.88976	0.895731	NA	NA	0.830371	0.824895	0.865061	0.879519	0.842056	0.879668	0.897412	0.877845	0.851007	0.817006	0.861248	0.911934	0.87383
		8.26667	0.853595	0.842884	0.854513	0.894671	0.901074	NA	NA	0.819506	NA	0.865239	0.862136	0.852229	0.874455	0.883382	0.867638	0.844421	0.833288	0.869691	0.922362	0.837818
		8.3	0.875104	0.851336	0.849383	0.893514	0.906677	NA	NA	0.81993	0.800064	0.866887	NA	0.848296	0.878306	0.894866	0.87274	0.861376	0.819978	0.857329	0.897356	0.876918
		8.33333	0.872898	0.839408	0.850039	0.89419	0.916553	NA	NA	0.829948	0.811019	0.863341	NA	0.848098	0.870368	0.89979	0.865804	0.833178	0.836877	0.856904	0.90274	0.860646
		8.36667	0.876021	0.842225	0.86103	0.889562	0.877044	NA	NA	0.825272	NA	0.875196	NA	0.845514	0.880798	0.8897	0.874375	0.846968	0.833288	0.859802	0.906548	0.858009
		8.4	0.879979	0.833685	0.86913	0.900257	0.883899	NA	NA	0.822391	NA	0.890847	0.864064	0.852229	0.881196	0.891501	0.869751	0.851624	0.819978	0.859802	0.923356	0.843092
		8.43333	0.885229	0.855111	0.843057	0.903927	0.896358	NA	NA	0.823409	0.815723	0.871829	0.845624	0.854533	NA	0.896835	0.875054	0.843983	0.837928	0.850335	0.91773	0.868556
		8.46667	0.869697	0.840127	0.877691	0.932533	0.889059	NA	NA	0.837156	NA	0.875374	0.854499	0.843883	NA	0.900366	0.866482	0.849077	0.840467	0.856303	0.930972	0.870289
		8.5	0.873465	NA	0.868012	0.896983	0.891198	NA	NA	0.823409	0.803557	0.866383	0.841151	0.857315	NA	0.892078	0.8737	0.844421	0.829698	0.856729	0.920614	0.852548
		8.53333	0.872551	NA	0.867356	0.891878	0.893778	NA	NA	0.832409	NA	0.857391	0.821915	0.852229	NA	0.891501	0.872542	0.843366	0.824441	0.856303	0.922191	0.850549
		8.56667	0.877234	NA	0.872947	0.900933	0.898938	NA	NA	0.830371	0.804129	0.861368	0.854754	0.856163	NA	0.897244	0.868793	0.84504	0.830132	0.858776	0.906036	0.865732
		8.6	0.879899	NA	0.867356	0.89419	0.889242	NA	NA	0.824428	NA	0.864913	0.868463	0.851078	NA	0.892656	0.874855	0.849077	0.833108	0.852808	0.926823	0.863095
		8.63333	0.857744	0.856613	0.86373	0.896506	0.886479	NA	NA	0.821793	0.828793	0.863875	0.880393	0.856361	NA	0.882566	0.877166	0.841436	0.833288	0.862274	0.932209	0.828176
		8.66667	0.886791	0.805816	0.882165	0.890241	0.878298	NA	NA	0.826889	0.822543	0.850729	NA	0.848296	NA	0.893641	0.869273	0.82852	0.837134	0.856303	0.935021	0.851907
		8.7	0.865281	0.827813	0.864848	0.890241	0.875532	NA	NA	0.819755	0.800803	0.876412	NA	0.843207	NA	0.886507	0.876491	0.836599	0.830389	0.861849	0.931796	0.85846
		8.73333	0.863719	0.823256	0.874065	0.889562	0.886662	NA	NA	0.824428	0.803155	0.871829	NA	0.862403	NA	0.886098	0.875531	0.833614	0.839055	0.86577	0.917048	0.860005
		8.76667	0.879065	0.835124	0.868665	0.917691	0.890754	NA	NA	0.822391	0.803155	0.876844	NA	0.836492	NA	0.879373	0.868793	0.848022	0.828284	0.856729	0.939653	0.860192
		8.8	0.861512	0.835124	0.875183	0.892553	0.869488	NA	NA	0.831811	0.800231	0.841991	NA	0.856361	NA	0.878795	0.871584	0.833178	0.843515	0.858177	0.937835	0.868369
		8.83333	0.865281	0.83006	0.876112	0.897464	0.89289	NA	NA	0.832832	NA	0.884794	0.849843	0.847817	0.888006	0.880188	0.866482	0.840381	0.850697	0.854256	0.925246	0.860458
		8.86667	0.856182	0.82955	0.8721	0.896307	0.881319	NA	NA	0.815852	0.804698	0.851592	0.845624	0.849447	0.856253	0.874617	0.874375	0.832559	0.831696	0.854857	0.927647	0.851003
		8.9	0.84754	0.835124	0.865582	0.889562	0.888801	NA	NA	0.818911	0.804531	0.857035	0.84817	0.854533	0.859705	0.879373	0.866482	0.839327	0.848592	0.857752	0.912075	0.868743
		8.93333	0.855079	0.829911	0.861765	0.89862	0.884526	NA	NA	0.827487	0.805103	0.870788	0.84457	0.850123	0.883356	0.87601	0.868793	0.834671	0.829592	0.861248	0.891872	0.862829
		8.96667	0.856182	0.832518	0.86782	0.829752	0.895914	NA	NA	0.81441	0.804129	0.855744	0.828679	0.856163	0.884883	0.880766	0.885738	0.833614	0.835105	0.868242	0.905282	0.865919
		9	0.859951	0.83809	0.873026	NA	0.889686	NA	NA	0.819332	0.819551	0.857645	0.838425	0.855012	0.882158	0.880357	NA	0.82703	0.841233	0.860225	0.899075	0.863283
		9.03333	0.859306	0.833746	0.860182	NA	0.877227	NA	NA	0.818313	NA	0.854455	0.836317	0.85386	0.877508	0.874208	NA	NA	0.838078	0.861248	0.888887	0.84637
		9.06667	0.850394	0.835485	0.887373	0.903248	0.904281	NA	NA	0.825695	NA	0.88576	0.833771	0.84762	0.881196	0.873632	NA	NA	0.832387	0.855705	0.901477	0.880382
		9.1	0.872362	0.835843	0.862691	0.909312	0.892449	NA	NA	0.820774	NA	0.863015	0.836933	0.852708	0.881196	0.870845	0.873418	NA	0.834488	0.855705	0.889881	0.867011
		9.13333	0.859951	0.832369	0.8694	0.901413	0.877854	NA	NA	0.824253	NA	0.850479	0.833333	0.846468	0.882158	0.873801	0.869949	0.829139	0.835976	0.866193	0.9023	0.86637
		9.16667	0.857286	0.827813	0.864926	0.906519	0.887289	NA	NA	0.827312	NA	0.861546	0.832279	0.841382	0.886411	0.880526	0.868316	0.83274	0.848668	0.854857	0.889711	0.868556
		9.2	0.84754	0.824846	0.874608	0.91885	0.888174	NA	NA	0.817294	0.800398	0.84858	0.821658	0.847817	0.874221	0.890207	0.867638	0.815785	0.84595	0.857752	0.901304	0.862191
		9.23333	0.855268	0.830271	0.876382	0.912105	0.886479	NA	NA	0.813814	0.810212	0.862762	0.806202	0.833234	0.877908	0.874376	0.876689	0.814911	0.842975	0.847265	0.935362	0.856917
		9.26667	0.86014	0.829191	0.858409	0.913264	0.904281	NA	NA	0.816275	NA	0.86631	0.814458	NA	0.877908	0.872985	0.871584	0.818332	NA	0.858776	NA	0.860458
		9.3	0.846625	0.829191	0.861573	0.913741	0.877854	NA	NA	0.825272	NA	0.859648	0.824204	0.84762	0.885048	0.875363	0.872263	0.816842	NA	0.847265	0.809308	0.860646
		9.33333	0.844419	0.825715	0.871908	0.893514	0.89805	NA	NA	0.812793	NA	0.837764	0.823768	0.853381	0.887773	0.867651	0.871584	0.82106	NA	0.860225	0.898662	0.860005
		9.36667	0.855079	0.828174	0.87619	0.917691	0.880434	NA	NA	0.812793	NA	0.845893	0.818315	0.832079	0.865718	0.880119	0.864169	0.817896	0.829305	0.846239	0.892283	0.856276
		9.4	0.856641	0.823107	0.862499	0.90305	0.881502	NA	NA	0.814235	NA	0.842347	0.835441	0.84925	0.875981	0.869045	0.863013	0.826154	0.845333	0.858776	0.893277	0.854731
		9.43333	0.863719	0.82955	0.87079	0.898422	0.890754	NA	NA	0.829773	0.812564	0.84944	0.832098	0.848771	0.885048	0.882497	0.861377	0.822117	0.829305	0.856729	0.886073	0.850362
		9.46667	0.863719	0.835124	0.850117	0.8991	0.885594	NA	NA	0.825695	0.804129	0.854884	0.822531	0.842056	0.879271	0.874954	0.863211	0.814911	0.841127	0.844793	0.897839	0.848632
		9.5	0.846436	0.830779	0.863617	0.90305	0.879991	NA	NA	0.819755	0.80591	0.857391	NA	0.851553	0.869005	0.880288	0.867158	0.819389	0.847691	0.848288	0.893447	0.850098
		9.53333	0.836879	0.824846	0.873026	0.896307	0.882571	NA	NA	0.823658	0.802583	0.849262	0.836752	0.851078	0.881196	0.876754	0.871584	0.82106	0.843231	0.854682	0.870089	0.880195
		9.56667	0.860409	0.834616	0.873954	0.917015	0.894402	NA	NA	0.810756	0.802583	0.8426	0.811294	0.841382	0.881196	0.864289	0.869949	0.81877	0.85041	0.858776	0.884426	0.850549
		9.6	0.84754	0.826583	0.853743	0.920484	0.86584	NA	NA	0.818736	0.80769	0.858251	0.811113	0.828145	0.867645	0.872985	0.866482	0.815349	0.861	0.858776	0.873244	0.862191
		9.63333	0.869049	0.82137	0.853743	0.904206	0.888801	NA	NA	0.816275	0.806883	0.85177	0.816385	0.829776	0.881196	0.864289	0.863691	0.815349	0.862051	0.846239	0.880447	0.852548
		9.66667	0.851766	0.833026	0.855982	0.901413	0.892449	NA	NA	0.823235	0.801205	0.850729	0.802602	0.840904	0.856818	0.871014	0.863691	0.818951	0.847691	0.864746	0.891046	0.862455
		9.7	0.858389	0.827093	0.856443	0.911429	0.908997	NA	NA	0.820774	0.805743	0.861799	0.81595	0.840425	0.865718	0.863304	0.864847	0.824045	0.84664	0.858177	0.874067	0.837631
		9.73333	0.843771	0.823617	0.867243	0.901893	0.882571	NA	NA	0.822216	0.801205	0.854706	0.810858	0.846665	0.875183	0.864289	0.875054	0.808582	0.863359	0.860825	0.875064	0.850362
		9.76667	0.860409	0.834914	0.866125	0.905843	0.899745	NA	NA	0.815254	0.807288	0.84407	0.822531	0.839274	0.878871	0.872576	0.8609	0.820443	0.858462	0.86372	0.870672	0.860833
		9.8	0.854431	0.824127	0.869942	0.909792	0.881946	NA	NA	0.811354	0.80161	0.845536	0.817004	0.832558	0.879833	0.869451	0.866002	0.810074	0.860384	0.860225	0.876469	0.836273
		9.83333	0.84423	0.824995	0.865663	0.890043	0.876159	NA	NA	0.815429	0.80964	0.841991	0.817439	0.842056	0.884483	0.86806	0.867638	0.822117	0.854256	0.860225	0.872663	0.85364
		9.86667	0.867032	0.83042	0.85579	0.897464	0.884082	NA	NA	0.819332	0.808666	0.840522	0.822096	0.844838	0.879436	0.872407	0.866002	0.824045	0.848128	0.860225	0.88086	0.865466
		9.9	0.856182	0.828681	0.877116	0.921163	0.886221	NA	NA	0.814833	NA	0.850122	0.827187	0.824212	0.873258	0.872239	0.876209	0.81473	0.845153	0.860225	0.874891	0.865919
		9.93333	0.850474	0.839469	0.854208	0.899578	0.897792	NA	NA	0.814833	NA	0.843638	0.839659	0.82143	0.878473	0.872239	0.867638	0.813238	0.843485	0.850761	0.878289	0.859367
		9.96667	0.856449	0.831797	0.884562	0.907678	0.876786	NA	NA	0.812372	NA	0.841562	0.816385	0.814714	0.876148	0.88372	0.868316	0.819824	0.839895	0.845215	0.875887	0.850362
		10	0.848454	0.831797	0.860533	0.901893	0.876343	NA	NA	0.825695	0.802986	0.849084	0.807694	0.848296	0.870368	0.871254	0.866002	0.813238	0.83674	0.860225	0.881854	0.843997
		10.0333	0.843771	0.828323	0.875806	0.883778	0.886221	NA	NA	0.835293	0.801038	0.838014	0.828679	0.849447	0.872295	0.873223	0.87274	0.833795	0.838844	0.847265	0.87887	0.858009
		10.0667	0.848454	0.835634	0.888841	0.8833	0.878298	NA	NA	0.824851	0.811019	0.841562	0.818315	0.830927	0.875583	0.872645	0.866002	0.82852	0.844536	0.850761	0.869678	0.851003
		10.1	0.842479	0.836141	0.891541	0.915378	0.907485	NA	NA	0.827733	NA	0.848222	0.829552	0.838122	0.868608	0.881751	0.863211	0.818951	0.843485	0.847265	0.886657	0.835635
		10.1333	0.846436	0.821158	0.88055	0.902569	0.901257	NA	NA	0.835714	0.805743	0.833	0.818931	0.842056	0.881596	0.880357	0.866002	0.815785	0.842434	0.861673	0.874651	0.855823
		10.1667	0.866384	0.826732	0.892662	0.886093	0.888357	NA	NA	0.822811	0.805743	0.836116	0.830787	0.829297	0.878473	0.873632	0.866002	0.826772	0.848128	0.847265	0.870502	NA
		10.2	0.849101	0.837012	0.883906	0.904206	0.890754	NA	NA	0.826714	0.807121	0.837586	0.82315	0.843207	0.872858	0.872645	0.87274	0.825099	0.855307	0.85016	0.870089	NA
		10.2333	0.83669	0.827093	0.908396	0.893514	0.885594	NA	NA	0.825272	0.807121	0.839662	0.84097	0.838122	0.878473	0.87207	0.866002	0.823607	0.854872	0.849312	0.874651	NA
		10.2667	0.84423	0.825503	0.891349	0.912585	0.887106	NA	NA	0.830792	0.801443	0.8426	0.808132	0.849926	0.885448	0.880188	0.871584	0.820443	0.855743	0.852808	0.872833	0.878199
		10.3	0.849101	0.818192	0.896941	0.894671	0.911577	NA	NA	0.828754	NA	0.845286	0.812786	0.832558	0.881761	0.888716	0.882947	0.82299	0.858462	0.854256	0.872663	0.861286
		10.3333	0.844685	0.826013	0.914914	0.902569	0.89805	NA	NA	0.825272	0.802819	0.836294	0.825696	0.844362	0.882158	0.87387	0.866002	0.82299	0.855923	0.852209	0.874821	0.858009
		10.3667	0.849101	0.825354	0.899832	0.896307	0.89289	NA	NA	0.823833	0.800871	0.847362	0.81024	0.850402	0.879833	0.88576	0.868316	0.812802	0.865026	0.854256	0.876469	0.837818
		10.4	0.86353	0.825503	0.896941	0.913741	0.901074	NA	NA	0.824253	0.807523	0.843385	0.819804	0.850402	0.877508	0.887322	0.875054	0.815785	0.848742	0.868242	0.87904	0.8591
		10.4333	0.853328	0.832816	0.898061	0.880027	0.91718	NA	NA	0.818736	0.807523	0.838802	0.820423	0.85386	0.872858	0.871085	0.867638	0.820879	0.861181	0.856729	0.884668	0.852094
		10.4667	0.865739	0.839767	0.890615	0.899776	0.906234	NA	NA	0.827137	0.816126	0.84944	0.818496	0.844362	0.886808	0.881988	0.863691	0.827211	0.858462	0.86577	0.883261	0.848366
		10.5	0.872173	0.836949	0.913988	0.928863	0.901776	NA	NA	0.82654	0.810043	0.845893	0.816823	0.844362	0.877908	0.895034	0.869949	0.820005	0.867128	0.858776	0.886073	0.849458
		10.5333	0.869966	0.846209	0.906544	0.913264	0.917255	NA	NA	0.834097	0.808902	0.850479	0.824461	0.838122	0.876546	0.888307	0.870429	0.822552	0.856104	0.867641	0.904459	0.851003
		10.5667	0.860409	0.839557	0.919309	0.912105	0.926507	NA	NA	0.826119	0.812395	0.858179	0.810858	0.842732	0.888736	0.886507	0.873898	0.826772	0.870898	0.865169	0.903635	0.822451
		10.6	0.853976	0.83623	0.900218	0.910471	0.920279	NA	NA	0.822637	0.815723	0.857141	0.809186	0.852708	0.881196	0.904715	0.881791	0.834413	0.860744	0.865594	0.910668	0.834994
		10.6333	0.865092	0.837459	0.924244	0.926271	0.92153	NA	NA	0.824079	0.82903	0.862762	0.823588	0.85847	0.880233	0.893232	0.882947	0.844782	0.86854	0.872163	0.92185	0.816536
		10.6667	0.864636	0.839557	0.904689	0.916255	0.929711	NA	NA	0.827558	0.811826	0.858357	0.829295	0.851553	0.886808	0.896597	0.888529	0.842235	0.861104	0.870962	0.908851	0.829908
		10.7	0.859306	0.838688	0.915219	0.90305	0.914492	NA	NA	0.832059	0.810447	0.859573	0.818931	0.85386	0.887208	0.901353	0.893435	0.849622	0.898311	0.866868	0.910015	0.837818
		10.7333	0.84423	0.84549	0.917919	0.91394	0.930415	NA	NA	0.829	0.814345	0.860864	0.820423	0.832079	0.893551	0.897988	0.903162	0.849003	0.894902	0.880851	0.912587	0.836727
		10.7667	0.84754	0.848307	0.929836	0.901893	0.933179	NA	NA	0.843519	0.826106	0.867955	0.840097	0.842732	0.890098	0.903731	0.890843	0.834594	0.876952	0.86934	0.914164	0.836727
		10.8	0.848376	0.84708	0.927328	0.917691	0.921605	NA	NA	0.830617	0.816126	0.87401	0.835441	0.852229	0.881196	0.901759	0.893634	0.844782	0.888337	0.887845	0.915982	0.825088
		10.8333	0.868324	0.853881	0.912055	0.917691	0.938338	NA	NA	0.837402	0.800064	0.867955	0.836317	0.861727	0.887373	0.89979	0.895945	0.843909	0.884311	0.883924	0.923185	0.835182
		10.8667	0.852145	0.853162	0.907311	0.920964	0.928019	NA	NA	0.840286	0.816697	0.871503	0.827803	0.861727	0.881361	0.897412	0.898736	0.853042	0.884748	0.883323	0.930149	0.842188
		10.9	0.852603	0.849178	0.919228	0.925592	0.92072	NA	NA	0.842323	0.809069	0.884468	0.835441	0.861727	0.891226	0.900197	0.907307	0.849003	0.877132	0.881877	0.927335	0.867198
		10.9333	0.874379	0.850195	0.921002	0.921643	0.923744	NA	NA	0.839442	0.819049	0.876946	0.835441	0.874007	0.900126	0.911681	0.907787	0.854716	0.878183	0.874035	0.923526	0.841547
		10.9667	0.875296	0.855979	0.912711	0.933972	0.926507	NA	NA	0.838423	0.814345	0.894069	0.839479	0.863555	0.887373	0.90356	0.891998	0.849622	0.872492	0.87446	0.929736	0.86656
		11	0.876855	0.861702	0.906385	0.908636	0.936383	NA	NA	0.840884	0.818076	0.876412	0.838425	0.867291	0.895311	0.907331	0.889207	0.857698	0.859183	0.86934	0.93073	0.856464
		11.0333	0.87282	0.86452	0.916258	0.923277	0.935132	NA	NA	0.842498	0.81394	0.888949	0.85748	0.875638	0.894348	0.91545	0.908942	0.849441	0.860851	0.889892	0.909362	0.834541
		11.0667	0.882564	0.872911	0.903221	0.950249	0.943498	NA	NA	0.841058	0.820023	0.88662	0.839479	0.859424	0.889298	0.91545	0.909621	0.85577	0.857875	0.874035	0.922021	0.856276
		11.1	0.883401	0.860473	0.897821	0.92607	0.911285	NA	NA	0.83452	0.81394	0.872614	0.839916	0.868443	0.899961	0.912665	0.899891	0.856825	0.874157	0.880851	0.925075	0.85364
		11.1333	0.889189	0.860114	0.901177	0.914024	0.928019	NA	NA	0.842077	0.815319	0.876946	0.841589	0.885135	0.889698	0.906516	0.899891	0.857698	0.865671	0.886396	0.920342	0.8591
		11.1667	0.903159	0.858375	0.923623	0.94187	0.929789	NA	NA	0.845136	0.818645	0.887407	0.835879	0.863836	0.896108	0.920784	0.898258	0.850676	0.866542	0.889892	0.922091	0.87383
		11.2	0.903618	0.87285	0.900904	0.936284	0.93281	NA	NA	0.840214	0.81589	0.892169	0.840352	0.873334	0.888736	0.918406	0.902205	0.873342	0.881519	0.884349	0.926893	0.864828
		11.2333	0.891207	0.86359	0.909195	0.940912	0.942688	NA	NA	0.845136	0.812966	0.877984	0.846681	0.851356	0.900361	0.901759	0.904996	0.867632	0.870748	0.8829	0.923839	0.874922
		11.2667	0.891854	0.858375	0.917103	0.932335	0.948916	NA	NA	0.841058	0.813371	0.875477	0.839479	0.881004	0.897471	0.9057	0.918471	0.859372	0.880468	0.886396	0.921608	0.857822
		11.3	0.907197	0.862	0.901833	0.926947	0.924262	NA	NA	0.852519	0.811993	0.87487	0.845008	0.866896	0.884318	0.916197	0.890362	0.860864	0.886776	0.880851	0.939753	0.848366
		11.3333	0.901867	0.864247	0.897359	0.935524	0.932368	NA	NA	0.842077	0.814916	0.877806	0.843954	0.879176	0.884718	0.901759	0.897778	0.862357	0.878364	0.871988	0.92411	0.872925
		11.3667	0.879065	0.859183	0.909738	0.93022	0.955327	NA	NA	0.855998	0.829197	0.883252	0.838244	0.883113	0.896741	0.912425	0.893352	0.879312	0.88239	0.884349	0.933061	0.849458
		11.4	0.875296	0.862871	0.893812	0.93417	0.946963	NA	NA	0.850058	0.81394	0.881176	0.861956	0.876197	0.894416	0.916028	0.914044	0.870179	0.872416	0.874883	0.91749	0.866824
		11.4333	0.883291	0.857594	0.900329	0.931377	0.930857	NA	NA	0.855575	0.827819	0.86803	0.829552	0.878979	0.896741	0.914059	0.907787	0.871052	0.873647	0.87753	0.924451	0.877558
		11.4667	0.886412	0.862808	0.919884	0.933491	0.92765	NA	NA	0.840037	0.833902	0.871576	0.857299	0.871784	0.905478	0.931689	0.899891	0.872545	0.877853	0.888868	0.927606	0.863733
		11.5	0.871336	0.864906	0.906847	0.944663	0.936901	NA	NA	0.849634	0.846637	0.877022	0.866429	0.863438	0.891926	0.917252	0.901049	0.86552	0.884418	0.8829	0.923214	0.878012
		11.5333	0.877961	0.855136	0.889802	0.932617	0.938413	NA	NA	0.846999	0.833902	0.87806	0.841844	0.883589	0.915974	0.922008	0.895467	0.86956	0.895623	0.874883	0.921226	0.852094
		11.5667	0.893952	0.86302	0.921002	0.934449	0.94678	NA	NA	0.84394	0.827652	0.879351	0.862648	0.888677	0.923914	0.921024	0.90288	0.868067	0.901317	0.895437	0.91543	0.872285
		11.6	0.887515	0.875905	0.899676	0.920286	0.944641	NA	NA	0.843519	0.832523	0.871398	0.853957	0.855571	0.915974	0.914296	0.910578	0.873161	0.899649	0.888868	0.924381	0.864374
		11.6333	0.878417	0.860202	0.91541	0.932136	0.939481	NA	NA	0.841479	0.848585	0.874083	0.853519	0.882913	0.915974	0.914706	0.906631	0.868505	0.883801	0.900557	0.918995	0.870927
		11.6667	0.877961	0.865266	0.906193	0.933773	0.954076	NA	NA	0.835539	0.841126	0.87573	0.867302	0.88474	0.909233	0.914706	0.909423	0.877639	0.897547	0.885971	0.913199	0.85846
		11.7	0.872173	0.861939	0.919692	0.946102	0.947404	NA	NA	0.845557	0.832926	0.873832	0.862648	0.874566	0.924311	0.919053	0.906631	0.865339	0.890982	0.896461	0.912205	0.87074
		11.7333	0.885687	0.864398	0.909546	0.936566	0.945451	NA	NA	0.842921	0.830573	0.875048	0.865194	0.873415	0.915809	0.91569	0.908264	0.87298	0.911034	0.880428	0.924621	0.855559
		11.7667	0.885687	0.857234	0.91132	0.92288	0.951679	NA	NA	0.849881	0.835683	0.879203	0.855627	0.889829	0.912521	0.910356	0.898736	0.867886	0.890982	0.881877	0.935463	0.849007
		11.8	0.89433	0.86071	0.90862	0.929145	0.948031	NA	NA	0.839442	0.838035	0.882392	0.851411	0.886371	0.917336	0.914128	0.898736	0.86727	0.891853	0.890915	0.938274	0.85865
		11.8333	0.88698	0.864398	0.904994	0.936566	0.936016	NA	NA	0.840884	0.848016	0.888089	0.862648	0.893086	0.922949	0.917899	0.909423	0.877639	0.885725	0.888443	0.932478	0.860192
		11.8667	0.874569	0.862808	0.91915	0.925673	0.945895	NA	NA	0.845382	0.841361	0.881427	0.870029	0.898175	0.915411	0.914537	0.90384	0.869636	0.878544	0.897484	0.929325	0.85865
		11.9	0.887438	0.85253	0.896895	0.941954	0.945451	NA	NA	0.848266	0.840959	0.900804	0.875993	0.872741	0.918134	0.914537	0.892676	0.865597	0.879161	0.894414	0.921368	0.877295
		11.9333	0.908489	0.863676	0.898013	0.931938	0.934765	NA	NA	0.850304	0.85013	0.87892	0.858611	0.885219	0.924711	0.910187	0.910098	0.868579	0.886159	0.902006	0.948945	0.84392
		11.9667	NA	0.859692	0.909468	0.929824	0.94162	NA	NA	0.846824	0.83958	0.892495	0.876612	0.881761	0.920459	0.912565	0.904318	0.873418	0.87898	0.913519	0.940164	0.847649
		12	NA	0.855855	0.890839	0.937723	0.939481	NA	NA	0.838844	0.852316	0.865345	0.884868	0.891935	0.917571	0.904856	0.911734	0.867525	0.881339	0.882475	0.929395	0.869384
		Relative length: automatically normalized by an ImageJ/Matlab script on mean length of individual worm for one second before stimulation (t=-1 to t=0)

## Sheet: 2a (ChR2(L132C)
ChR2(L132C)			Length (pixel)
		Time (s)	Worm 1	Worm 2	Worm 3	Worm 4	Worm 5
		0.1	433.02	476.39	460.892		503.386
		0.2	445.831	477.647	463.708		496.233
		0.3	447.634	478.636	466.346
		0.4	447.634	477.564	466.346
		0.5	444.609	477.028	463.704
		0.6	441.003	478.798	467.955
		0.7	437.951	476.232	467.955
		0.8	438.926	475.962	468.514		497.181
		0.9	442.091	477.462	467.413		501.107
		1	438.486	477.462	466.661	436.69	499.236
		1.1	440.083	476.148	469.577	435.384	494.402
		1.2	438.101	476.679	469.327	440.339	498.912
		1.3	442.487	476.3	470.517	441.328	497.051
		1.4	443.973	478.015	473.238	443.152	497.051
		1.5	438.409	477.594	470.215	440.9	494.721
		1.6	445.75	476.816	469.818	443.449	504.828
		1.7	452.794	476.715	469.818	446.502	501.336
		1.8	437.993	477.224	472.913	446.258	502.658
		1.9	434.654	477.32	472.913	443.723	501.77
		2	445.833	478.37	471.111	442.041	502.982
		2.1	439.644	478.068	473.922	444.746	505.821
		2.2	441.582	478.045	473.272	446.879	503.851
		2.3	441.591	478.045	475.653	439.19	505.138
		2.4	441.591	475.148	475.491	440.389	504.353
		2.5	442.156	478.829	473.344	440.389	510.478
		2.6	445.19	475.248	471.916	443.127	510.462
		2.7	443.625	476.151	471.234	443.127	510.268
		2.8	440.432	477.032	475.911	445.439	511.384
		2.9	440.05	474.22	477.555	441.096	511.384
		3	440.026	473.705	475.909	441.766	511.08
		3.1	439.93	473.281	474.487	448.502	511.233
		3.2	444.717	473.416	474.487	448.158	512.7
		3.3	442.442	471.898	476.76	444.986	509.561
		3.4	448.23	468.944	475.832	445.235	503.946
		3.5	428.394	460.66	456.748	417.523	493.175
		3.6	386.001	440.236	445.168	393.526	463.832
		3.7	386.001	429.48	445.168	387.032	461.509
		3.8	371.667	410.271	433.453	379.844	454.319
		3.9	370.262	407.74	433.453	379.852	449.057
		4	370.286	401.754	426.774	375.583	449.869
		4.1	370.421	401.991	420.634	368.238	453.03
		4.2	377.742	401.006	417.984	371.518
		4.3	379.909	401.006	425.148	366.033
		4.4	375.024	402.76	418.342	367.921
		4.5	376.066	402.76	424.15	367.764
		4.6	375.375	405.111	419.064	368.045
		4.7	375.194	403.741	422.45	368.045
		4.8	376.422	406.157	422.141	367.345
		4.9	376.042	401.135	422.256	368.166
		5	375.351	403.391	420.291	370.744
		5.1	376.184	401.137	418.623	368.291
		5.2	374.607	399.073	417.584	368.263
		5.3	376.318	400.707	424.763
		5.4	374.594	400.882	424.95	368.028
		5.5	380.997	401.134	426.377	363.772
		5.6	390.373	408.878	425.882	366.489
		5.7	390.373	410.99	436.8	372.446
		5.8	400.763	423.929	442.018	372.778
		5.9	400.763	426.075	442.018
		6	405.8	434.185	444.281
		6.1	414.167	448.821	450.305
		6.2	417.52	450.934	452.377
		6.3	420.238	450.934	451.924
		6.4	421.865	454.858	455.208
		6.5	425.785	454.858	453.429
		6.6	424.605	458.925	455.232
		6.7	427.476	469.165	448.886
		6.8	431.077	461.803	449.628
		6.9	427.614	470.474	453.925
		7	430.837	475.157	456.561
		7.1	430.395	470.16	457.691
		7.2	430.729	468.912	457.691
		7.3	436.482	466.449	457.028
		7.4	438.788	469.111	457.028
		7.5	443.142	468.473	458.71
		7.6	441.76	467.75	459.006
		7.7	442.113	472.204	457.638
		7.8	434.867	467.507	455.234
		7.9	434.867	471.902	454.806
		8	435.269	469.284	454.153
		8.1	435.569	472.422	451.184
		8.2	435.591	468.975	452.685
		8.3	434.534	473.109	451.89
		8.4	435.673	476.336	453.337
		8.5	436.981	476.336	458.017
		8.6	437.19		455.056
		8.7	435.654	473.218	457.561
		8.8	436.459	469.284	459.792
		8.9	438.159	470.466	457.065
		9	436.991	470.076	452.471
		9.1	437.056	471.588	455.853
		9.2	437.056	470.642	455.853
		9.3	439.141	468.155	455.702
		9.4	439.141	472.857	455.702
		9.5	441.517	474.078	456.37
		9.6	443.608
		9.7	445.923
		9.8	446.116		455.584
		9.9	443.211		454.095
		10	441.802		455.443
		10.1	441.556		454.147
		10.2	437.44		454.994
		10.3	439.626		456.214
		10.4	438.398
		10.5	441.06		458.705
		10.6	434.994
		10.7	441.889		455.098
		10.8	439.396
		10.9	441.579
		11	440.14	466.419
		11.1	439.9	466.191
		11.2	439.9	469.13	455.251
		11.3	439.87	470.865	457.194
		11.4	439.8	475.856	457.194
		11.5	437.979	479.515	462.963
		11.6	442.049	478.502	460.197
		11.7	441.377	477.464	461.61
		11.8	439.715	477.464	459.777
		11.9	438.096	476.197	461.535
		12	438.519	475.527	461.845
		12.1	440.405	477.606	460.601
		12.2	442.263	474.368	462.066
		12.3	435.404	477.073	461.561
		12.4	438.232	475.114	463.952
		12.5	435.195	475.152	461.398
		12.6	437.002	472.033	461.747
		12.7	436.3	477.747	462.26
		12.8	437.467	473.58	458.305
		12.9	439.922	476.998	460.582
		13	443.21	475.908	463.044
		13.1	445.577	477.965	465.295
		13.2	445.577	476.967	460.298
		13.3	441.523	473.84	459.642
		13.4	435.525	474.903	464.178
		13.5	438.57	475.56	455.331
		13.6	440.224	476.444	458.68
		13.7	441.087	477.778	461.631
		13.8	442.035	478.711	460.652
		13.9	441.075	475.649	459.481
		14	439.73	475.649	457.378
		14.1	444.029	477.724	459.524
		14.2	444.029	475.931	456.033
		14.3	440.042	475.442	456.202
		14.4	437.874	477.273	458.555
		14.5	441.939	477.406	458.872
		14.6	439.654	475.587	460.114
		14.7	439.435	475.502	457.633
		14.8	440.653	475.201	461.862
		14.9	440.163	477.492	461.862
		15	440.14	479.801	462.135
		15.1	441.672	479.676	473.911

## Sheet: 2a (ChR2(T159C))
ChR2(T159C)			Length (pixel)
		Time (s)	Worm 1	Worm 2	Worm 3	Worm 4	Worm 5	Worm 6	Worm 7	Worm 8	Worm 9	Worm 10
		0	408.477	369.36	487.222	450.086	414.115	450.296	429.092	471.286	481.882	448.997
		0.1	406.154	360.739	487.222	450.086	414.115	450.296	429.092	464.608	481.882	470.424
		0.2	398.752	362.682	486.317	444.727	418.901	448.556	432.043	464.608	481.324	469.065
		0.3	396.362	374.18	486.317	449.764	416.266	448.514	433.348	466.483	483.755	474.641
		0.4	397.244	374.602	478.218	451.946	417.604	448.514	434.301	466.483	476.349	474.804
		0.5	395.077	374.344	480.014	449.741	417.132	445.49	430.066	468.941	477.709	472.137
		0.6	393.569	373.497	474.073	447.741	423.285	441.788	434.463	465.627	480.764	469.475
		0.7	403.02	373.241	484.554	448.747	426.686	448.395	442.282	463.552	480.582	465.803
		0.8	397.459	370.717	480.808	447.931	423.724	448.224	436.44	463.992	480.582	463.965
		0.9	398.09	372.745	486.2	448.408	421.493	451.174	429.385	465.727	471.395	467.076
		1	401.372	372.745	489.933	452.344	424.697	453.073	429.385	465.947	471.395	468.182
		1.1	397.694	379.753	476.13	450.75	420.023	451.786	428.091	461.358	475.555	469.871
		1.2	400.42	379.753	467.396	449.984	415.708	450.626	429.429	463.005	475.387	443.183
		1.3	400.2	373.297	472.638	445.814	416.865	452.511	436.29	466.047	178.565	472.168
		1.4	398.327	370.621	475.001	447.081	417.897	450.927	430.936	466.289	479.194	224.229
		1.5	397.903	372.06	473.894	445.006	417.638	455.554	434.005	464.334	480.844	236.83
		1.6	394.344	374.879	478.624	445.218	417.638	453.784	432.697	466.362	483.042	227.837
		1.7	400.294	373.113	482.041	441.927	418.979	453.649	428.954	462.537	165.515	469.461
		1.8	398.655	372.72	480.701	459.005	418.979	454.238	427.73	462.117	478.528	470.641
		1.9	400.39	367.943	480.455	456.403	417.478	452.353	424.643	466.962	482.959	465.699
		2	397.427	370.039	482.055	448.499	419.579	455.89	426.514	459.835	483.571	467.755
		2.1	400.085	368.139	482.418	457.186	418.204	450.924	430.424	461.361	479.174	465.365
		2.2	391.661	375.929	481.094	451.321	414.363	450.924	432.479	469.687	472.348	457.548
		2.3		376.247	481.094	448.375	418.333	447.012	428.867		470.94	470.621
		2.4		374.432	474.405	453.599	424.587	447.012	437.927		471.968	473.813
		2.5	394.616	373.524	473.743	449.766	422.663	440.741	435.496		474.118	467.152
		2.6	397.182	375.872	473.312	448.525	424.089	444.01	432.977	463.26	477.089	459.265
		2.7		376.831	479.221	447.504	421.241	446.952	437.693	461.092	476.713	468.927
		2.8	394.571	370.95	475.342	444.306	426.418	449.793	434.745	459.335	479.836	467.642
		2.9	393.292	374.513	482.94	445.966	429.004	451.982	433.414	460.402	481.942	473.806
		3	394.701	374.513	483.354	438.807	424.136	446.441	433.414	459.675	481.942	471.727
		3.1	398.371	376.511	481.17	438.187	422.115	445.989	433.329	458.636	481.911	467.898
		3.2	399.023	376.511	479.97	443.767	415.355	445.989	422.876	458.636	474.228	465.439
		3.3	378.553	355.389	465.51	427.721	398.127	439.162	410.826	435.454	463.002	451.735
		3.4	373.22	342.154	465.107	419.088	387.377	421.109	393.218	428.818	451.317	445.799
		3.5	368.985	342.387	455.373	416.056	377.292	412.223	394.568	418.448	447.089	446.758
		3.6	358.866	341.463	454.969	415.976	380.784	408.886	392.848	426.651	444.589	446.572
		3.7	361.07	341.899	459.548	417.508	389.237	410.838	394.209	426.651	443.358	443.891
		3.8	361.093	345.858	461.947	418.723	389.237	410.919	396.248	199.854	445.92	446.039
		3.9	359.375	344.609	466.102	417.772	394.985	412.57	403.65	199.854	448.32	451.207
		4	365.184	340.293	461.518	422.267	396.714	407.841	405.268	426.933	443.429	447.033
		4.1	363.4	346.74	461.518	423.01	397.327	406.684	399.861	433.713	446.354	444.789
		4.2	364.078	351.568	456.56	426.636	396.388	409.138	404.334	434.331	447.37	434.584
		4.3	364.501	351.297	456.56	428.128	399.042	410.404	408.664	435.935	446.939	442.186
		4.4	364.458	349.113	456.538	428.056	396.95	410.036	405.853	431.275	443.525	438.931
		4.5	362.872	348.942	458.807	426.132	394.939	404.501	403.359	428.758	443.525	441.883
		4.6	365.631	344.373	463.447	427.336	397.427	405.707	408.417	431.629	450.528	443.051
		4.7	365.812	346.584	463.607	428.474	400.583	407.675	411.515	432.241	445.864	445.992
		4.8	365.32	343.303	467.282	424.204	399.36	411.014	412.948	433.621	444.293	448.804
		4.9	364.077	347.556	466.277	425.994	401.825	412.293	411.93	434.19	457.914	452.305
		5	366.669	343.304	464.651	424.082	400.709	409.143	404.415	437.74	449.62	449.934
		5.1	362.663	344.855	466.978	429.925	400.709	411.5	406.47	436.164	450.063	449.72
		5.2	362.151	345.751	462.897	428.096	400.902	411.5	416.009	435.296	449.204	452.748
		5.3	357.029	352.591	472.03	431.019	400.902	415.005	412.995	428.955	445.252	454.066
		5.4	367.952	353.956	476.634	434.075	408.7	421.851	418.065	434.901	444.02	458.397
		5.5	380.858	358.535	472.268	442.493	415.531	424.31	427.677	441.406	437.801	461.769
		5.6	385.53	364.211	472.268	441.322	417.532	433.906	431.891	447.941	450.086	469.755
		5.7	393.336	364.94	479.677	443.314	419.426	437.711	431.891	447.941	453.214	473.334
		5.8	392.579	366.852	478.106	443.011	421.367	438.925	433.733	461.022	468.955	474.194
		5.9	394.289	365.889	476.376	445.96	417.919	449.405	436.154	461.022	467.499	471.482
		6	390.558	368.011	478.334	446.233	415.634	447.018	429.906	478.329	468.747	475.511
		6.1	393.419	368.644	479.91	445.292	415.628	453.036	425.386	459.896	478.013	473.747
		6.2	398.926	371.547	479.579	447.718	416.049	451.073	429.079	458.127	480.12	473.121
		6.3	395.561	370.667	479.579	448.085	417.479	0	429.079	461.009	480.12	475.007
		6.4	403.567	368.329	479.714	448.067	417.686	0	431.912	457.935	477.567	475.354
		6.5	402.39	368.329	476.106	453.997	418.273	445.209	431.912	460.562	477.567	473.58
		6.6	406.851	371.832	470.575	450.653	418.848	450.661	429.698	463.826	481.571	472.026
		6.7	409.354	371.832	472.241	447.821	423.61	448.244	432.97	462.039	479.517	467.892
		6.8	405.045	372.566	473.068	448.787	422.795	449.186	431.257	458.787	475.411	471.032
		6.9	406.506	372.99	470.931	447.403	419.518	446.335	438.297	457.4	486.349	465.372
		7	413.802	374.173	471.343	448.061	416.583	438.536	429.451	458.305	482.587	466.927
		7.1	411.173	373.755	477.033	446.548	416.583	445.868	428.712	456.967	478.457	469.896
		7.2	413.722	374.432	481.586	443.225	416.034	442.565	430.874	455.041	471.24	469.862
		7.3	412.425	375.405	484.461	443.684	420.063	439.631	435.649	456.535	480.094	471.389
		7.4	414.111	376.692	485.831	450.528	425.192	438.341	438.595	454.643	481.432	471.557
		7.5	408.234	371.153	479.083	450.099	426.395	438.534	432.321	458.668	477.707	467.437
		7.6	404.241	365.817	479.083	447.783	423.203	450.045	431.22	461.096	477.373	471.486
		7.7	405.077	370.236	484.808	445.054	418.536	450.045	433.495	461.096	477.558	470.019
		7.8	406.419	367.616	484.808	446.678	418.323	449.542	435.856	448.765	466.488	467.135
		7.9	406.1	369.803	484.063	447.776	417.653	449.542	429.426	448.765	467.474	463.391

## Sheet: 2a (ChR2(C128S;H134R))
ChR2(C128S; H134R)			Relative length
		Time (s)	Worm 1	Worm 2	Worm 3	Worm 4	Worm 5	Worm 6	Worm 7	Worm 8	Worm 9	Worm 10	Worm 11	Worm 12	Worm 13	Worm 14	Worm 15	Worm 16	Worm 17	Worm 18	Worm 19	Worm 20
		-2	0.988252	0.986434	0.99035	1.00682	0.969434	0.984825	1.02312	0.98188	0.974191	0.996084	1.02172	0.996698	0.98303	0.989269	0.99578	1.0044	0.992595	0.986869	0.919238	1.01569
		-1.96667	0.978775	0.987664	0.999762	0.997767	0.964352	0.996799	1.0422	0.976114	0.965993	0.99963	1.02234	0.999001	1.00027	0.992872	0.987407	1.01459	0.99111	0.995733	0.867959	1.03061
		-1.93333	0.977213	0.976455	1.00041	0.992659	0.991846	0.993038	1.0372	0.99334	0.965826	0.990031	1.02092	0.998804	0.983828	0.99919	0.997134	1.02241	0.995134	0.98482	1.01106	1.01697
		-1.9	1.00341	0.993894	0.99008	0.999882	0.993982	0.99452	1.03078	0.997664	0.972883	0.995224	1.00987	1.00389	0.974528	0.991478	0.998091	1.00484	0.979289	0.994286	0.995079	0.981332
		-1.86667	1.02225	0.984846	1.00041	1.0229	0.997006	0.979144	1.03237	0.9874	0.980747	1.00837	1.0111	0.997374	1.00724	0.987707	0.997812	1.00651	0.992161	0.985843	1.00444	0.90023
		-1.83333	0.998267	0.98883	0.988962	0.994296	0.998959	0.993907	1.0263	0.994957	0.988777	1.00249	0.992921	1.01244	0.998178	0.990662	1.02987	1.00695	0.973775	0.988917	1.0041	0.84339
		-1.8	0.983836	0.984995	1.0101	0.995254	1.00581	0.967532	1.02247	1.00888	0.988777	1.0069	1.02209	0.994394	0.99738	0.999766	1.00619	0.994832	0.975263	0.99199	0.997722	0.968975
		-1.76667	1.00683	0.994045	1.01438	0.998047	1.02103	0.980195	1.03154	0.991054	0.987399	0.999986	1.01812	1.00341	0.993293	1.00034	0.980667	0.996941	0.983312	0.991142	1.00153	1.0129
		-1.73333	1.00379	0.978043	0.981789	1.00479	0.992287	0.98989	1.03213	0.989191	0.978966	0.9973	1.02234	0.999758	0.98127	1.00289	0.988761	1.00415	0.989006	0.996509	0.992749	1.01007
		-1.7	0.990728	0.990208	0.989697	0.999203	1.00991	0.97748	1.00897	0.997592	0.992842	0.996872	1.01751	0.983464	0.993293	0.99304	0.9953	1.01135	0.980774	0.988494	0.998959	1.01071
		-1.66667	1.00222	0.977894	0.971724	1.02502	1.00475	0.996872	1.01746	0.982404	0.990894	0.998948	1.00943	0.986721	1.00605	0.989438	0.994823	0.999926	0.97657	0.990892	0.994425	1.00544
		-1.63333	0.992479	0.975945	1.00674	1.00778	1.00626	0.978965	1.01971	0.993864	0.996977	1.00353	1.04394	0.994394	1.01784	0.986484	1.0004	0.995013	0.994083	0.986795	0.978924	0.966338
		-1.6	1.00093	0.992728	1.02005	1.0097	1.00839	0.966122	1.02354	0.992248	0.993649	1.00812	1.04271	0.996698	1.01166	0.993209	0.980667	0.977876	0.997672	0.991317	0.974364	0.992894
		-1.56667	0.994496	0.991859	0.993784	1.01943	1.00991	0.970574	1.02978	0.982827	0.991297	1.00042	1.01514	0.982309	1.00083	0.987469	1.02062	0.988683	1.00188	0.982452	0.966577	0.973611
		-1.53333	1.00177	1.00517	0.99687	1.01181	1.014	0.966122	1.02437	0.983074	1.00225	1.00647	1.00583	1.00218	0.99482	0.976563	1.00666	1.00098	1.00373	0.992516	0.976181	0.893677
		-1.5	1.01132	0.995757	0.985876	1.01923	1.00758	0.966122	1.03103	0.991477	1.00793	1.0069	1.00241	0.993076	1.00548	0.981728	0.999247	1.00862	1.0215	0.983475	0.996315	0.943511
		-1.46667	0.995413	0.995099	0.985415	1.02434	1.02023	0.967606	1.03103	0.98817	1.01499	1.00837	1.02427	1.00297	1.00588	1.00133	1.00945	NA	1.03542	0.991493	0.977106	1.00171
		-1.43333	0.989246	0.99315	0.982715	1.02993	1.00626	0.966737	1.01778	0.98536	1.00306	0.99877	1.0198	0.970344	0.99698	0.990253	0.997413	NA	0.985417	0.991067	0.99333	1.00017
		-1.4	1.00965	1.00472	0.992124	1.0148	1.014	0.980195	1.02319	0.990281	1.0042	1.00318	1.01136	0.976664	0.99409	0.992225	1.00204	NA	0.982698	0.985525	1.00633	1.00389
		-1.36667	1.0079	0.999655	1.00516	1.01875	1.00607	0.971982	1.02502	0.991477	0.995599	1.00672	1.04718	0.98175	0.99954	0.989847	0.999247	NA	0.977441	0.993965	1.02911	1.0019
		-1.33333	1.00349	1.01065	0.991854	1.00738	1.0179	0.976868	1.01895	0.992567	0.996335	1.00568	1.0198	0.965536	0.99449	0.988044	1.0004	1.01372	0.988209	1.00113	1.0171	0.987887
		-1.3	1.01095	0.988717	1.00265	1.03224	1.01319	0.990326	1.02361	0.99647	1.0082	1.00361	1.0334	0.979051	0.979178	0.989607	1.00599	1.01899	0.988209	0.994563	1.01793	0.988525
		-1.26667	1.02004	1.00667	0.979742	1.01836	1.02111	0.985514	1.02785	1.00037	0.991631	1.00672	1.02296	0.999199	0.995055	0.994603	1.00782	0.983589	0.991364	0.990044	1.02869	0.997981
		-1.23333	1.00763	1.01377	0.988689	1.01951	1.00589	1.00892	1.00777	1.00997	1.00924	1.04616	1.01259	0.988352	0.996415	1.00347	1.00551	0.983589	0.990747	0.992516	1.02389	0.986154
		-1.2	1.01894	1.00139	1.00778	1.02722	1.00998	1.01547	1.01478	0.99647	1.01882	1.05153	1.01663	0.984894	1.00652	1.0124	1.03198	0.987372	1.00232	0.990044	1.0205	0.989883
		-1.16667	1.02206	1.00544	0.989616	1.02259	1.01986	1.00368	1.00836	0.992393	0.989448	1.03605	1.03078	0.983939	1.01791	0.983288	1.02919	0.980243	0.998109	0.990469	1.00551	0.993799
		-1.13333	1.01848	0.99675	1.00238	1.01632	1.02111	0.996948	1.00977	0.986627	0.988876	1.00941	1.00768	1.00016	1.01189	1.0015	1.02688	0.993158	0.982878	0.998061	1.00129	0.992894
		-1.1	1.02004	1.00406	0.989999	1.0405	1.01363	0.999481	1.01702	0.989263	0.996907	1.00923	1.02121	0.981438	1.01478	1.0033	1.01523	0.990792	0.987084	0.998484	0.990276	0.991349
		-1.06667	1.00478	0.995159	0.986454	1.03164	1.00917	0.999225	1.00518	0.997664	0.996505	1.02012	1.01357	0.982309	1.01751	1.00191	1.00898	0.996067	0.991291	0.984924	1.00451	0.981521
		-1.03333	1.01121	0.99675	0.975382	1.0328	1.02332	0.999661	1.00619	0.994184	0.998215	1.01009	0.992154	1.00314	1.01478	0.996572	1.0136	0.996505	0.985777	0.989443	1.01114	1.00408
		-1	1.0079	1.01347	0.988689	1.03212	1.01087	1.0167	0.934796	1.00547	1.00941	1.00074	1.03448	0.987117	1.02561	0.982713	1.01619	0.992285	0.991471	0.993364	1.00832	0.993535
		-0.966667	1.00855	1.00478	0.98059	1.0407	1.02377	0.990759	0.921233	1.00716	0.987498	1.00239	1.03721	0.971181	1.02505	0.98115	1.01687	0.992285	0.983855	0.990044	0.997722	0.982347
		-0.933333	1.01433	0.997257	0.985528	1.03839	1.01087	0.960877	0.930723	0.999775	0.987095	0.996157	1.01263	0.988747	1.01013	0.993618	1.02919	0.981223	0.98001	0.988595	1.01528	0.988712
		-0.9	1.0103	1.00175	1.0008	1.02837	1.01514	0.989021	0.91606	1.00698	0.982793	1.00074	1.00314	0.972336	1.00379	0.994603	1.00088	0.981478	0.984036	0.986548	1.03905	0.988261
		-0.866667	1.01342	1.01724	0.9765	1.02654	1.0252	0.993291	0.953119	0.989336	0.995528	1.01242	1.0171	0.959855	1.01774	0.992225	1.03226	0.990792	0.980446	0.984499	1.04502	0.989166
		-0.833333	1.01875	1.00559	0.977234	1.04561	1.02458	0.979653	0.956778	0.99162	0.987665	1.00697	1.00735	0.987873	1.02063	0.995996	1.0185	0.998433	0.988242	0.98902	1.00883	1.01199
		-0.8	1.00276	1.00436	0.983754	1.01912	1.01319	0.986382	0.95236	0.996121	0.982391	1.00576	1.00357	1.00429	1.01429	0.996403	1.003	0.999233	0.99437	0.983052	1.0254	0.990711
		-0.766667	0.995949	1.0064	0.984024	1.04378	1.02885	0.999481	0.930866	1.00333	0.982391	1.00325	1.02772	0.994508	1.01196	1.00748	1.01021	0.997741	0.989113	0.993117	0.992437	0.994439
		-0.733333	0.994576	1.01146	1.01503	1.04098	1.01702	0.992676	0.991108	0.994329	0.984339	0.998058	1.01736	0.999875	0.997283	0.999766	1.01571	0.996248	1.00093	0.987572	1.03277	1.01636
		-0.7	0.999448	0.999085	1.01149	0.987319	1.01595	0.999841	1.00118	1.00027	0.992774	1.00221	0.997681	0.989225	1.01645	0.994025	1.01552	0.993701	0.992085	0.993117	1.02698	0.998542
		-0.666667	1.00782	1.00763	0.99147	1.00755	1.03161	1.00577	1.00802	0.996367	0.997241	0.994259	1.00506	0.991529	1.01316	0.99304	1.00714	1.00302	0.99952	1.00071	1.00057	1.00491
		-0.633333	1.00341	1.01458	1.002	1.02335	1.02174	0.992243	0.995767	0.999251	1.00527	0.994868	1.01121	0.982228	0.99881	0.999359	1.00945	1.00047	0.996548	0.990645	1.01696	0.998542
		-0.6	1.00028	1.00675	0.988306	1.00196	1.01551	1.00281	0.999598	0.991271	0.986858	1.01113	1.01394	1.00122	0.965132	1.00806	0.999727	1.00407	1.00057	0.996012	1.01257	1.01109
		-0.566667	0.987874	1.00379	1.00358	0.996857	1.00972	1.00342	0.985105	1.00808	0.991158	1.00006	1.00332	1.01716	0.97732	0.9928	0.999247	1.01338	0.996368	1.00096	1.00537	0.99508
		-0.533333	1.00893	1.00046	0.999105	1.004	1.00972	1.00237	0.982103	0.995173	0.99976	1.00067	1.00165	1.01438	0.951979	0.999766	0.997413	0.997921	0.993649	1.0036	1.01803	0.987169
		-0.5	1.01517	0.997285	0.979281	1.00611	1.01116	1.00158	0.979932	1.01546	0.994722	0.990209	0.988478	1.00027	0.99841	1.01913	1.00156	1.00134	1.00232	0.997036	1.0018	0.994626
		-0.466667	0.998345	1.00097	1.00609	1.00938	0.989524	0.999225	0.977101	1.02224	0.999024	0.994364	1.00201	1.01207	0.972905	1.02561	0.992989	1.00178	0.9947	1.00036	0.990036	1.01045
		-0.433333	1.00672	0.997855	1.002	1.00476	1.00154	1.0146	0.989178	1.00382	1.0039	0.992108	0.99735	0.986838	1.00041	1.01403	1.01504	1.00178	1.00547	1.00982	0.985815	1.00099
		-0.4	0.999637	1.00517	0.994089	1.00639	0.992731	0.990579	0.99518	1.00467	0.989615	0.990031	1.00753	0.999118	1.0105	1.00361	0.999247	0.992466	0.997672	0.998909	0.996416	0.992443
		-0.366667	1.00744	0.987217	0.990733	1.00524	1.00839	0.998612	0.99518	1.00611	1.00544	1.01217	1.00201	1.0042	1.00602	1.00656	0.990675	1.0016	1.00126	1.0106	0.974563	1.00981
		-0.333333	1.00965	0.999592	0.988306	0.997533	0.997006	0.992063	0.982519	1.00059	1.00406	0.998842	0.989713	0.996534	1.01917	0.995897	0.983938	1.00054	0.995751	0.997461	0.98441	1.01463
		-0.3	1.02225	1.00292	0.985876	0.996178	1.00581	0.999225	0.996182	0.994475	1.00779	1.0049	0.980586	0.999794	1.00409	1.00402	0.991155	0.999488	1.01308	0.996613	0.986982	1.01354
		-0.266667	1.01148	1.00481	0.986997	1.0036	1.00795	0.98577	0.993593	1.00203	1.00309	1.0068	0.997969	1.00766	1.0122	0.998275	0.988364	0.989919	0.997672	0.997036	0.984168	1.00898
		-0.233333	0.983993	0.993808	1.01596	1.001	1.01676	0.98812	1.01751	1.00534	1.00722	0.995119	0.980586	1.00373	1.02093	0.993687	0.993268	0.990357	0.995751	0.998061	0.972404	0.989432
		-0.2	0.975732	0.997073	0.986341	0.992905	0.988823	0.992752	1.0145	0.996512	1.00252	1.00368	0.989896	1.00305	1.01725	0.983597	0.986051	1.00837	0.99111	0.993965	0.996586	0.989883
		-0.166667	0.993284	0.993596	0.982985	0.982213	1.00386	1.0014	1.0105	0.98878	0.99546	0.996157	1.01808	0.994706	1.02382	1.0014	1.00511	0.99432	0.994263	1.00982	1.00502	0.983517
		-0.133333	0.987764	0.998812	1.0288	1.01381	0.981083	1.0035	1.01751	0.997356	1.00252	1.01059	1.01623	0.991924	1.00057	0.989916	1.00559	1.0096	0.996187	0.998484	1.00478	0.992894
		-0.1	0.980683	0.997073	1.00998	0.989634	0.966047	1.01573	1.02134	0.995319	0.991395	1.00246	0.994805	1.00746	0.994558	0.998034	1.01994	1.01128	0.997853	1.00096	1.01638	0.993424
		-0.0666667	1.009	1.0025	1.02005	0.986841	0.973604	1.00498	1.01568	1.00186	1.00705	1.01085	0.998407	0.996336	1.00658	0.996812	0.988842	0.993265	1.00293	0.998484	1.00081	1.01053
		-0.0333333	0.991074	0.989042	1.02657	0.983369	0.951452	1.00541	1.02234	0.975034	1.01314	0.988532	1.0035	1.00055	0.989743	0.982375	1.00974	0.991335	1.03524	1.00735	1.01936	0.999526
		0	0.986392	1.00055	1.01735	0.990112	0.945743	0.998866	1.02068	0.985052	1.00924	0.994154	1.0315	1.00516	0.997283	0.999021	1.01185	0.996429	0.997418	1.00837	0.979778	1.00198
		0.0333333	0.989702	0.986224	0.983371	0.984048	0.986059	1.01258	1.01002	0.974613	1.01337	1.0015	1.00735	1.00151	1.011	0.988116	1.0028	0.989845	0.996368	1.00198	1.02475	1.00943
		0.0666667	1.01251	0.995843	1.01214	0.99917	0.996823	1.01276	1.02368	0.983189	0.995933	0.996054	1.00295	0.989899	1.00771	0.9909	0.99307	0.99854	0.992776	1.01145	1.00595	1.01244
		0.1	0.980526	0.99042	1.01866	0.986361	0.992989	1.00017	1.02968	0.983962	0.987331	0.987063	0.998481	0.981833	0.992798	0.982613	1.00559	0.991954	0.99111	1.00223	0.996757	1.01181
		0.133333	0.971883	0.98188	0.980015	0.978264	0.98116	0.992572	1.0341	0.965119	0.984004	0.979109	0.988117	0.985489	0.976922	0.976057	0.983343	0.979473	0.983495	1.00428	0.992778	0.986075
		0.166667	0.949918	0.972766	0.958416	0.979339	0.994243	0.999121	1.00577	0.972851	0.974428	0.959913	0.977496	0.950555	0.986222	0.963588	0.990957	0.969981	0.978598	0.997285	0.968183	0.981709
		0.2	0.953039	0.962277	0.973881	0.956595	0.98374	0.975533	0.996525	0.942972	0.956012	0.939676	0.929382	0.927625	0.956629	0.956454	0.964962	0.964449	0.949441	0.967618	0.961222	0.950971
		0.233333	0.943292	0.957574	0.937935	0.96334	0.962917	0.963303	1.00494	0.927188	0.937027	0.926098	0.959675	0.923213	0.959517	0.950136	0.947339	0.9583	0.939287	0.954656	0.95004	0.96261
		0.266667	0.910478	0.934348	0.948273	0.953325	0.951344	0.972565	1.00453	0.927363	0.934272	0.915031	0.913053	0.922061	0.952542	0.942833	0.936457	0.95408	0.922389	0.945016	0.953435	0.956245
		0.3	0.932177	0.936804	0.919692	0.937044	0.94814	0.946266	0.990279	0.924478	0.921367	0.90708	0.905851	0.921861	0.916539	0.934714	0.942237	0.944765	0.911184	0.935725	0.91567	0.928595
		0.333333	0.909105	0.935216	0.938591	0.948895	0.963175	0.944346	0.984861	0.911155	0.910817	0.898949	0.904104	0.916297	0.925606	0.931352	0.912295	0.942218	0.894285	0.920469	0.93066	0.935601
		0.366667	0.904041	0.932101	0.909819	0.930782	0.962291	0.927743	0.98762	0.897832	0.913741	0.889957	0.907523	0.886652	0.929126	0.929549	0.906232	0.928248	0.908031	0.914076	0.93505	0.909499
		0.4	0.902938	0.924217	0.92891	0.961422	0.935423	0.931324	0.977787	0.897832	0.894756	0.888919	0.900505	0.912363	0.925606	0.917899	0.919512	0.925082	0.884568	0.906058	0.949457	0.906408
		0.433333	0.90983	0.919365	0.915875	0.942152	0.946184	0.91526	0.976958	0.88451	0.891025	0.888488	0.894794	0.875999	0.922881	0.918477	0.911814	0.921042	0.880361	0.893521	0.929666	0.909232
		0.466667	0.904766	0.915318	0.912519	0.908438	0.913973	0.937364	0.928895	0.870763	0.894923	0.868251	0.877411	0.904017	0.905876	0.913721	0.895548	0.914894	0.878694	0.906132	0.910286	0.901134
		0.5	NA	0.916906	0.906001	0.911032	0.927941	0.924775	0.92082	0.884086	0.892806	0.860729	0.900505	0.898932	0.839247	0.918646	0.896506	0.904087	0.875284	0.895642	0.919065	0.88558
		0.533333	NA	0.918135	0.906655	0.920286	0.923666	0.917612	0.940315	0.872626	0.883397	0.86116	0.913234	0.890107	NA	0.907809	0.909503	0.90558	0.872566	0.894866	0.927676	0.896952
		0.566667	NA	0.900693	0.907503	0.909594	0.901776	0.916564	0.891249	0.864823	0.877147	0.850092	0.887595	0.897301	NA	0.900268	0.899975	0.898993	0.874668	0.892218	0.925687	0.893224
		0.6	NA	0.900035	0.880312	0.919129	0.921713	0.906434	0.90091	0.860322	0.877551	0.865921	0.876793	0.872065	NA	0.9056	0.881395	0.900924	0.863899	0.895717	0.890907	0.898234
		0.633333	NA	0.903301	0.899676	0.927707	0.915302	0.908351	0.929996	0.856419	0.883801	0.862376	0.887775	0.878306	0.804207	0.903631	0.894591	0.922535	0.86408	0.878658	0.922292	0.889683
		0.666667	NA	0.89569	0.865966	0.912783	0.924293	0.912367	0.907912	0.8554	0.87382	0.873444	0.909196	0.861892	0.898736	0.895512	0.89535	0.886515	0.865567	0.904157	0.927095	0.895597
		0.7	NA	0.902642	0.878077	0.905164	0.902219	0.915333	0.923163	0.856419	0.875199	0.868429	0.886541	0.875326	0.893921	0.899691	0.880239	0.893718	0.863643	0.885652	0.914092	0.879135
		0.733333	NA	0.895182	0.875839	0.912585	0.891012	0.904154	0.925166	0.851746	0.865623	0.865493	0.904104	0.878584	0.898173	0.904038	0.884864	0.886953	0.864696	0.878235	0.911691	0.898872
		0.766667	NA	NA	0.876957	0.900058	0.918506	0.904154	0.938242	0.854628	0.869353	0.875269	0.870828	0.879933	0.892393	0.895919	0.891602	0.904525	0.868466	0.870217	0.920715	0.893598
		0.8	NA	NA	0.887294	0.9305	0.908447	0.905203	0.929581	0.84911	0.871134	0.87484	0.871701	0.862568	0.891033	0.891572	0.895548	0.883349	0.861285	0.869792	0.936116	0.86723
		0.833333	NA	NA	0.879848	0.899578	0.909072	0.912367	0.932755	0.847668	0.867403	0.867925	0.866174	0.86535	0.890233	0.897313	0.876293	0.889062	0.861902	0.874314	0.897937	0.884783
		0.866667	NA	NA	0.896239	0.911627	0.904799	0.89428	0.924922	0.850552	0.866834	0.869394	0.864682	0.860937	0.89143	0.891572	0.883904	0.88677	0.8598	0.866472	0.929152	0.88742
		0.9	NA	NA	0.899867	0.918652	0.91379	0.910883	0.926337	0.848687	0.864482	0.881249	0.882938	0.870914	0.893756	0.893372	0.889966	0.897577	0.862952	0.873041	0.936769	0.88742
		0.933333	NA	NA	0.868779	0.895629	0.895548	0.89236	0.926508	0.852765	0.862699	0.868534	0.868101	0.870435	0.896246	0.901084	0.884186	0.884223	0.861465	0.868521	0.929736	0.879059
		0.966667	0.89704	NA	0.906577	0.909113	0.90266	0.894892	0.930339	0.846226	0.862297	0.879173	0.877411	0.860261	0.890068	0.888209	0.886218	0.883787	0.861465	0.863152	0.926751	0.871599
		1	0.895023	NA	0.851732	0.898422	0.910583	0.896992	0.924922	0.841903	0.850368	0.86975	0.884868	0.888477	0.893358	0.89789	0.877166	0.887827	0.854723	0.87424	0.928982	0.892694
		1.03333	0.899247	NA	0.875761	0.899578	0.90863	0.894024	0.911673	0.846226	0.850201	0.858505	0.90305	0.878503	0.891033	0.882466	0.878322	0.899688	0.853235	0.863327	0.953747	0.895972
		1.06667	0.89723	NA	0.893077	0.897265	0.91637	0.895508	0.923678	0.841305	0.839413	0.861621	0.885665	0.844724	0.884455	0.892147	0.883706	0.890374	0.857875	0.856758	0.932379	0.888965
		1.1	0.889693	NA	0.875296	0.894472	0.90266	0.891491	0.924922	0.838423	0.85272	0.864307	0.870209	0.852113	0.885818	0.899691	0.874855	0.880005	0.866108	0.853438	0.924763	0.888965
		1.13333	0.900809	NA	0.868123	0.922799	0.906752	0.885198	0.920506	0.840884	0.86132	0.854528	0.872936	0.865547	0.892393	0.8878	0.877646	0.888262	0.862518	0.851989	0.915571	0.87032
		1.16667	0.89384	NA	0.880696	0.911906	0.88932	0.883714	0.916089	0.844363	0.84647	0.858251	0.856426	0.861135	0.87539	0.882875	0.878523	0.874292	0.855774	0.857782	0.929565	0.885688
		1.2	0.894754	NA	0.868395	0.910471	0.9104	0.905382	0.898009	0.842747	0.832022	0.857213	0.864064	0.86622	0.886548	0.89575	0.87274	0.86305	0.860414	0.851216	0.937763	0.878231
		1.23333	0.888587	NA	0.870361	0.906519	0.903729	0.887041	0.903427	0.829844	0.832592	0.862228	0.882065	0.875243	0.875555	0.885254	0.870429	0.869636	0.860414	0.853688	0.91317	0.879963
		1.26667	0.884818	NA	0.865887	0.917412	0.895806	0.884329	0.922335	0.837402	0.844687	0.859114	0.891632	0.87246	0.871868	0.884269	0.872542	0.86647	0.861211	0.863152	0.912416	0.87951
		1.3	0.890985	NA	0.895313	0.920484	0.899456	0.880928	0.925579	0.848441	0.841766	0.854528	0.877411	0.863438	0.884455	0.898706	0.871107	0.860322	0.865671	0.855985	0.907201	0.897329
		1.33333	0.890796	NA	0.865615	0.904206	0.906308	0.87778	0.923922	0.838	0.841194	0.854099	0.859229	0.855092	0.88462	0.880497	0.869273	0.856282	0.849389	0.860504	0.930389	0.881321
		1.36667	0.900998	NA	0.866079	0.89495	0.89669	0.885557	0.919161	0.84394	0.843546	0.844498	0.88065	0.866896	0.885185	0.884269	0.868595	0.870691	0.873647	0.8646	0.899416	0.887687
		1.4	0.880136	NA	0.87734	0.913741	0.893409	0.880928	0.915746	0.835714	0.846734	0.859543	0.870209	0.860181	0.880933	0.895919	0.875531	0.868144	0.852725	0.863577	0.91341	0.890587
		1.43333	0.900998	NA	0.876222	0.901893	0.908888	0.885122	0.929238	0.841233	0.863536	0.859974	0.865556	0.854895	0.881333	0.881891	0.881113	0.860322	0.852545	0.860328	0.902982	0.873221
		1.46667	0.866621	NA	0.902759	0.904885	0.889394	0.883893	0.911987	0.836137	0.870426	0.885226	0.860026	0.855092	0.898901	0.88386	0.868118	0.869636	0.86034	0.85888	0.906377	0.859398
		1.5	0.87766	NA	0.880969	0.899776	0.897761	0.87333	0.916231	0.840635	0.86149	0.856857	0.852826	0.86316	0.884786	0.883044	0.879957	0.860757	0.856751	0.871417	0.946133	0.893865
		1.53333	0.873892	NA	0.895313	0.897464	0.891089	0.888705	0.925064	0.837156	0.850603	0.854781	0.846062	0.845594	0.879738	0.885831	0.871584	0.863923	0.871109	0.863223	0.89197	0.878948
		1.56667	0.858168	NA	0.87194	0.904206	0.888249	0.879008	0.914816	0.830194	0.850368	0.857717	0.862572	0.85394	0.892491	0.88206	0.869751	0.863923	0.866288	0.8622	0.888746	0.886859
		1.6	0.868103	NA	0.875296	0.931377	0.88335	0.892899	0.914644	0.835116	0.849796	0.859796	0.833333	0.859226	0.891926	0.874179	0.866284	0.86647	0.85044	0.853159	0.902569	0.892132
		1.63333	0.862125	NA	0.880504	0.897464	0.887441	0.882589	0.922062	0.842675	0.836087	0.855641	0.83526	0.859505	0.871235	0.880497	0.872542	0.863923	0.844929	0.861001	0.881372	0.886859
		1.66667	0.868292	NA	0.917568	0.895629	0.881838	0.899808	0.927308	0.832655	0.850368	0.860656	0.847989	0.858075	0.875088	0.876557	0.863691	0.872619	0.834595	0.860153	0.893961	0.887763
		1.7	0.882721	NA	0.886368	0.893992	0.900524	0.888885	0.908813	0.835116	0.858566	0.847332	0.871083	0.862206	0.880135	0.882466	0.874177	0.8525	0.848772	0.871666	0.865558	0.902039
		1.73333	0.874726	NA	0.895777	0.895629	0.891716	0.884689	0.909813	0.833501	0.828626	0.859009	0.855372	0.858075	0.869075	0.877135	0.865129	0.857775	0.85026	0.86552	0.886344	0.880757
		1.76667	0.863876	NA	0.895504	0.900933	0.887625	0.893515	0.910229	0.830617	0.835683	0.862554	0.860464	0.849728	0.875885	0.888209	0.870429	0.85479	0.851311	0.869792	0.876156	0.888667
		1.8	0.873356	0.874923	0.889721	0.912105	0.901332	0.88827	0.926721	0.833501	0.855642	0.858399	0.867047	0.849728	0.880135	0.881482	0.876491	0.872619	0.860414	0.866546	0.888575	0.889949
		1.83333	0.864066	0.875431	0.896239	0.910948	0.88077	0.874378	0.902983	0.838423	0.848585	0.868607	0.870647	0.860378	0.882626	0.887223	0.869075	0.873673	0.840903	0.860576	0.885931	0.885392
		1.86667	0.878686	0.880795	0.871287	0.904686	0.890021	0.879008	0.901809	0.836137	0.858161	0.851737	0.86872	0.855768	0.87605	0.875741	0.876968	0.857775	0.847031	0.866546	0.916152	0.894395
		1.9	0.857176	0.862992	0.885904	0.891679	0.885303	0.880928	0.910229	0.837402	0.868949	0.85027	0.871701	0.860576	0.876615	0.87615	0.873022	0.861376	0.847031	0.856056	0.892964	0.875109
		1.93333	0.864255	0.860745	0.871287	0.884937	0.884861	0.897352	0.905398	0.839267	0.851342	0.864633	0.84097	0.854814	0.86675	0.880666	0.876491	0.869017	0.842391	0.865696	0.876982	0.893303
		1.96667	0.856985	0.873633	0.884322	0.895827	0.899012	0.883205	0.914816	0.81958	0.860179	0.876307	0.845443	0.860857	0.884388	0.87992	0.871866	0.861812	0.844929	0.861001	0.881785	0.865015
		2	0.849181	0.860026	0.906112	0.886093	0.891089	0.873763	0.903567	0.82654	0.843144	0.865493	0.84097	0.84464	0.885915	0.884029	0.870711	0.867963	0.839852	0.85256	0.895366	0.878837
		2.03333	0.877124	0.868566	0.869513	0.891199	0.886557	0.871666	0.906154	0.835364	0.856115	0.869898	0.839298	0.860378	0.874523	0.873772	0.878322	0.860322	0.848955	0.850511	0.895779	0.893567
		2.06667	0.868026	0.861553	0.876031	0.906801	0.889578	0.844676	0.916989	0.833326	0.855308	0.876307	0.861337	0.849728	0.886081	0.889194	0.884864	0.873057	0.849389	0.856481	0.917802	0.892209
		2.1	0.87225	0.863651	0.891495	0.896109	0.890829	0.856904	0.916403	0.834941	0.85141	0.843786	0.858353	0.859226	0.8807	0.880906	0.870033	0.859703	0.860594	0.850088	0.885009	0.87074
		2.13333	0.879331	0.856699	0.88143	0.897464	0.900891	0.838562	0.925994	0.832903	0.848891	0.879855	0.856065	0.869876	0.879738	0.879513	0.881395	0.853554	0.845183	0.849487	0.87904	0.885018
		2.16667	0.85276	0.858077	0.887294	0.900257	0.912722	0.845109	0.906499	0.841479	0.850841	0.853638	0.87232	0.846468	0.875485	0.874757	0.87322	0.857156	0.846851	0.859552	0.896602	0.879744
		2.2	0.869396	0.861553	0.893812	0.920964	0.899196	0.858388	0.906499	0.840286	0.843212	0.841961	0.851335	0.855966	0.871798	0.882466	0.873022	0.857775	0.846851	0.859552	0.921027	0.903022
		2.23333	0.886948	0.857208	0.898747	0.920484	0.885669	NA	0.932238	0.841305	0.846136	0.864959	0.870828	0.843488	0.888638	0.885831	0.877646	0.856718	0.848772	0.861001	0.90048	0.874281
		2.26667	0.862315	0.856699	0.871365	0.904206	0.874464	NA	0.913987	0.825944	0.841667	0.8449	0.865556	0.868724	0.87316	0.889025	0.887655	0.859265	0.859543	0.85256	0.898833	0.872285
		2.3	0.852571	0.852864	0.870904	0.904686	0.906492	NA	0.924477	0.832305	0.840288	0.848874	0.863445	0.845316	0.881663	0.881482	0.880239	0.86225	0.844132	0.860751	0.909432	0.868556
		2.33333	0.86361	0.854391	0.859256	0.905561	0.908814	NA	0.91506	0.825346	0.848891	0.837806	0.85941	0.853184	0.879738	0.870985	0.8737	0.869453	0.844569	0.844968	0.892283	0.881287
		2.36667	0.857901	0.868357	0.901911	0.900257	0.894663	NA	0.912644	0.833326	0.850841	0.837806	0.84457	0.84762	0.881663	0.88206	0.86792	0.861195	0.857875	0.863649	0.882094	0.887201
		2.4	0.869854	0.85685	0.889802	0.932335	0.901959	NA	0.91047	0.831884	0.859274	0.84343	0.836497	0.844838	0.879338	0.889363	0.874177	0.863742	0.888188	0.850511	0.910668	0.887465
		2.43333	0.873622	0.867127	0.865966	0.886769	0.897684	NA	0.919303	0.830442	0.848891	0.841352	0.853262	0.842534	0.877413	0.890178	0.877448	0.869453	0.888007	0.847015	0.911252	0.890743
		2.46667	0.86479	0.862273	0.883747	0.910669	0.899823	NA	0.906227	0.835364	0.863978	0.862376	0.843954	0.854814	0.881098	0.887969	0.86792	0.869636	0.855954	0.865945	0.912827	0.865279
		2.5	0.856606	0.854962	0.892038	0.892355	0.893592	NA	0.911057	0.826963	0.848152	0.841961	0.84817	0.845514	0.878773	0.886985	0.876968	0.869453	0.878364	0.85708	0.892283	0.876918
		2.53333	0.852113	0.859455	0.906001	0.908155	0.894036	NA	0.929552	0.837825	0.853428	0.847154	0.852208	0.831882	0.878773	0.890756	0.869552	0.858648	0.879417	0.852983	0.886073	0.864187
		2.56667	0.881428	0.871323	0.908237	0.896983	0.911394	NA	0.927136	0.823483	0.845231	0.844646	0.847297	0.840228	0.886148	0.885422	0.874657	0.861195	0.861211	0.863048	0.892042	0.876654
		2.6	0.850362	0.865241	0.871638	0.895148	0.889503	NA	0.91506	0.834345	0.857159	0.844215	0.834644	0.86614	0.877413	0.897313	0.879282	0.865851	0.861828	0.858954	0.915811	0.895565
		2.63333	0.87225	0.858948	0.86782	0.903248	0.906677	NA	0.91506	0.83452	0.844826	0.850877	0.847554	0.848771	0.872033	0.893541	0.884864	0.852062	0.837134	0.852983	0.92003	0.875109
		2.66667	0.861859	0.848158	0.876573	0.89495	0.882204	NA	0.904224	0.831636	0.840526	0.844574	0.862391	0.834188	0.876683	0.885831	0.876092	0.853554	0.844312	0.85256	0.923428	0.88366
		2.7	0.862125	0.859965	0.90851	0.910273	0.904722	NA	0.933139	0.841903	0.854807	0.842926	0.838425	0.840425	0.87821	0.897313	0.870711	0.871564	0.847902	0.854432	0.901988	0.874922
		2.73333	0.839057	0.852654	0.873682	0.896307	0.901332	NA	0.919062	0.824502	0.833469	0.850195	0.848789	0.841382	0.876283	0.899691	0.875813	0.865235	0.852979	0.862872	0.891216	0.86347
		2.76667	0.864335	0.86431	0.900218	0.892355	0.881319	NA	0.914231	0.832059	0.834038	0.841026	0.847116	0.847144	0.876683	0.883044	0.869552	0.859522	0.829338	0.864497	0.912587	0.85846
		2.8	0.838409	0.859455	0.894354	0.913741	0.891012	NA	0.920233	0.837156	0.84775	0.843964	0.862136	0.83697	0.869543	0.899044	0.883229	0.859522	0.832927	0.856056	0.922775	0.865466
		2.83333	0.841722	0.868145	0.910089	0.89814	0.889503	NA	0.907156	0.823483	0.835821	0.847259	0.866174	0.837446	0.876118	0.884607	0.879759	0.863123	0.841157	0.849065	0.905796	0.877107
		2.86667	0.841988	0.8656	0.897519	0.900257	0.900891	NA	0.924649	0.819157	0.841265	0.842673	0.847116	0.862206	0.886548	0.8878	0.874177	0.854866	0.839492	0.844968	0.914404	0.862829
		2.9	0.844843	0.850556	0.868746	0.899578	0.890754	NA	0.912987	0.818736	0.841095	0.860581	0.862391	0.842056	0.876118	0.883622	0.868397	0.857594	0.862518	0.85196	0.873244	0.873751
		2.93333	0.856795	0.843753	0.904036	0.897265	0.895287	NA	0.915403	0.830617	0.826814	0.858505	0.851772	0.836492	0.873793	0.879442	0.874177	0.862507	0.847722	0.853831	0.880618	0.877746
		2.96667	0.846404	0.839706	0.899754	0.891878	0.90837	NA	0.907741	0.820774	0.833064	0.869143	0.862391	0.836294	0.872033	0.879442	0.861179	0.853809	0.830823	0.862872	0.880037	0.874017
		3	0.88299	0.842164	0.874146	0.917691	0.885228	NA	0.898495	0.830194	0.844591	0.873474	0.861082	0.845316	0.88462	0.886985	0.87677	0.85592	0.847287	0.861426	0.884013	0.889197
		3.03333	0.86167	0.853881	0.883825	0.893514	0.902142	NA	0.916746	0.822637	0.828764	0.848653	0.855372	0.863836	0.874758	0.882229	0.874657	0.848715	0.83144	0.848464	0.876228	0.871834
		3.06667	0.849259	0.844621	0.898445	0.899776	0.894219	NA	0.926407	0.816696	0.83461	0.835329	0.861082	0.84762	0.884223	0.872716	0.874855	0.850388	0.837568	0.858353	0.876882	0.879744
		3.1	0.838409	0.85685	0.901144	0.897941	0.912905	NA	0.914159	0.818736	0.837936	0.852021	0.871266	0.852229	0.875155	0.880257	0.873022	0.859522	0.840106	0.85196	0.933856	0.869835
		3.13333	0.863876	0.850195	0.886525	0.895827	0.912462	NA	0.898666	0.847597	0.834038	0.847437	0.85748	0.85088	0.885185	0.874517	0.868397	0.85592	0.839055	0.856303	0.932862	0.880836
		3.16667	0.846135	0.860624	0.881125	0.888406	0.904539	NA	0.916161	0.828156	0.831284	0.832215	0.870209	0.851078	0.878608	0.895512	0.877448	0.859084	0.838004	0.848039	0.895608	0.881661
		3.2	0.860108	0.847229	0.884289	0.930896	0.89805	NA	0.922405	0.842077	0.831855	0.830745	0.852826	0.857118	0.877645	0.874517	0.880239	0.84846	0.832927	0.855456	0.911422	0.86347
		3.23333	0.863421	0.852654	0.884481	0.904885	0.902402	NA	0.914987	0.811354	0.822277	0.845358	0.868975	0.85847	0.879573	0.881651	0.862815	0.871126	0.893521	0.849312	0.879693	0.880119
		3.26667	0.871794	0.863292	0.871446	0.896109	0.892524	NA	0.920646	0.826714	0.824629	0.844498	0.843954	0.852032	0.878608	0.88386	0.874657	0.873057	0.866288	0.859977	0.889298	0.893116
		3.3	0.870233	0.854689	0.889881	0.905561	0.895548	NA	0.919233	0.821372	0.833803	0.845968	0.843516	0.84301	0.87572	0.875163	0.871866	0.866032	0.842645	0.85708	0.920273	0.88848
		3.33333	0.864255	0.853373	0.890345	0.922121	0.898311	NA	0.920646	0.819755	0.835015	0.848044	0.869155	0.847144	0.868745	0.875573	0.871866	0.869017	0.836517	0.851537	0.909504	0.863923
		3.36667	0.867757	0.858226	0.883363	0.896506	0.889944	NA	0.912229	0.814235	0.826175	0.846397	0.848608	0.84762	0.888473	0.87221	0.871866	0.860141	0.840723	0.860825	0.898662	0.889572
		3.4	0.857366	0.848966	0.876846	0.893034	0.894219	NA	0.925236	0.832655	0.824394	0.853668	0.860464	0.853184	0.876283	0.882298	0.869552	0.852062	0.831003	0.847015	0.910085	0.877295
		3.43333	0.858925	0.851783	0.89528	0.893034	0.887991	NA	0.9104	0.811528	0.831618	0.833	0.876357	0.851553	0.879173	0.882298	0.875813	0.853554	0.837568	0.85256	0.917459	0.881661
		3.46667	0.865817	0.847587	0.882437	0.901611	0.894402	NA	0.911987	0.825521	0.819118	0.83404	0.874866	0.845989	0.874358	0.874995	0.86397	0.846787	0.839672	0.849487	0.88748	0.88121
		3.5	0.867189	0.841294	0.873026	0.905083	0.885852	NA	0.908156	0.813814	0.816363	0.846755	0.854934	0.875162	0.879573	0.896566	0.875333	0.855663	0.846417	0.860576	0.896261	0.879478
		3.53333	0.860566	0.860324	0.876382	0.900933	0.892707	NA	0.910915	0.836311	0.840622	0.833178	0.856245	0.854335	0.87997	0.888856	0.877646	0.865416	0.835646	0.850936	0.923498	0.884939
		3.56667	0.883179	0.850556	0.877691	0.901413	0.877488	NA	0.900838	0.820774	0.832189	0.825656	0.860645	0.862879	0.877083	0.895003	0.879957	0.857775	0.844749	0.861001	0.909845	0.879024
		3.6	0.878116	0.859245	0.872291	0.890721	0.89547	NA	0.894179	0.816696	0.824966	0.833178	0.865118	0.85549	0.877248	0.897382	0.879282	0.84846	0.841774	0.849487	0.875304	0.875032
		3.63333	0.888699	0.85634	0.871174	0.905362	0.891822	NA	0.903427	0.821793	0.821068	0.832749	0.851154	0.854335	0.875155	0.875573	0.870711	0.848896	0.836953	0.8604	0.927647	0.887389
		3.66667	0.871682	0.854391	0.885329	0.891878	0.884526	NA	0.897594	0.830792	0.815556	0.853846	0.845008	0.847144	0.871868	0.887054	0.883904	0.852062	0.850877	0.851537	0.899075	0.85375
		3.7	0.878305	0.84636	0.88552	0.901893	0.886923	NA	0.904427	0.82035	0.826509	0.828594	0.866429	0.845989	0.87997	0.885663	0.872824	0.850569	0.842645	0.863473	0.921267	0.884488
		3.73333	0.886681	0.855259	0.879929	0.901893	0.888174	NA	0.915504	0.808295	0.827485	0.83067	0.8537	0.852708	0.885351	0.873772	0.86792	0.853554	0.837134	0.861248	0.888645	0.861661
		3.76667	0.895132	0.862212	0.871174	0.890721	0.893151	NA	0.907256	0.810756	0.839816	0.815448	0.86319	0.858945	0.874758	0.878119	0.868397	0.856101	0.844749	0.84744	0.913069	0.862299
		3.8	0.889346	0.842884	0.886638	0.908636	0.893778	NA	0.900009	0.808893	0.818882	0.830063	0.854137	0.844838	0.878045	0.86606	0.878604	0.855663	0.848338	0.848887	0.916465	0.870927
		3.83333	0.872519	0.855769	0.869591	0.886769	0.896097	NA	0.918919	0.816696	0.828459	0.825656	0.865991	0.845316	0.880768	0.88386	0.86744	0.841874	0.843261	0.858529	0.910327	0.882943
		3.86667	0.88851	0.866766	0.873412	0.892355	0.896541	NA	0.902596	0.816275	0.817671	0.823757	0.867047	0.862403	0.869543	0.894119	0.866761	0.843366	0.838619	0.850335	0.912075	0.902226
		3.9	0.891822	0.849536	0.863074	0.923956	0.892266	NA	0.906671	0.811354	0.824728	0.822541	0.885484	0.85386	0.876118	0.891163	0.874657	0.855228	0.838184	0.856904	0.895267	0.874579
		3.93333	0.867456	0.843243	0.857674	0.929542	0.891198	NA	0.907256	0.823833	0.821235	0.83128	0.847554	0.879096	0.877645	0.873123	0.873502	0.856718	0.840723	0.855881	0.891288	0.859928
		3.96667	0.876288	0.851932	0.879465	0.880705	0.893334	NA	0.908499	0.805834	0.826273	0.840271	0.861956	0.844838	0.883258	0.884029	0.877646	0.860322	0.838619	0.853831	0.90868	0.852018
		4	0.883558	0.862571	0.872756	0.887249	0.88773	NA	0.912502	0.816275	0.827247	0.836904	0.873193	0.856163	0.879008	0.879273	0.869075	0.849953	0.841774	0.85528	0.893277	0.87021
		4.03333	0.889613	0.850556	0.872483	0.895347	0.897867	NA	0.909086	0.808295	0.822376	0.836904	0.846935	0.847144	0.874358	0.880088	0.873022	0.870072	0.857185	0.852808	0.931455	0.865389
		4.06667	0.878497	0.850556	0.857674	0.895347	0.884967	NA	0.925579	0.825272	0.818076	0.829203	0.825953	0.863836	0.87572	0.882875	0.865606	0.853116	0.84957	0.858954	0.909845	0.863844
		4.1	0.89045	0.856277	0.872756	0.904008	0.901776	NA	0.899253	0.829175	0.828626	0.834218	0.846681	0.85386	0.868745	0.881651	0.884864	0.84846	0.851674	0.854857	0.890052	0.86584
		4.13333	0.872519	0.84708	0.87183	0.902092	0.901518	NA	0.895251	0.820176	0.823921	0.829632	0.8465	0.869119	0.876283	0.880497	0.86744	0.855228	0.854647	0.853408	0.911662	0.874579
		4.16667	0.851009	0.842374	0.86643	0.907678	0.887547	NA	0.90191	0.809737	0.823921	0.840271	0.821477	0.855966	0.869308	0.874179	0.873502	0.85821	0.847468	0.848887	0.911662	0.877216
		4.2	0.87564	0.85562	0.865774	0.921841	0.899121	NA	0.901497	0.825695	0.819216	0.840878	0.873555	0.854335	0.873395	0.894766	0.866284	0.857156	0.848699	0.845816	0.908851	0.868667
		4.23333	0.90644	0.844262	0.865312	0.904885	0.881763	NA	0.916989	0.828754	0.819621	0.84174	0.839916	0.865661	0.876283	0.881722	0.874855	0.840819	0.848699	0.854857	0.925006	0.878307
		4.26667	0.898445	0.848817	0.883938	0.90305	0.894846	NA	0.924236	0.833253	0.82271	0.835685	0.85748	0.844838	0.872995	0.887463	0.875333	0.849953	0.853776	0.860825	0.895848	0.860567
		4.3	0.874459	0.857297	0.896976	0.900455	0.899639	NA	0.916574	0.818313	0.82019	0.838192	0.864502	0.848771	0.874358	0.891403	0.879759	0.844859	0.855007	0.864321	0.899827	0.872846
		4.33333	0.879142	0.849115	0.882629	0.894671	0.875976	NA	0.906328	0.813814	0.827247	0.8407	0.847554	0.848296	0.87067	0.895175	0.868397	0.845475	0.844673	0.847863	0.905623	0.872846
		4.36667	0.855615	0.857569	0.888682	0.899578	0.890754	NA	0.914574	0.829175	0.823516	0.844854	0.855808	0.840425	0.881098	0.872448	0.866761	0.84846	0.861572	0.85708	0.89842	0.871304
		4.4	0.882644	0.850556	0.887564	0.899776	0.891639	NA	0.906154	0.809314	0.807622	0.837332	0.853081	0.847144	0.875088	0.884916	0.865606	0.852243	0.850367	0.850936	0.918455	0.863393
		4.43333	0.877769	0.854242	0.875647	0.893514	0.897243	NA	0.905497	0.809912	0.827819	0.838192	0.849481	0.868443	0.872198	0.884676	0.873022	0.849077	0.851418	0.855456	0.886073	0.852018
		4.46667	0.875563	0.847736	0.879003	0.900734	0.901701	NA	0.902497	0.819755	0.820762	0.846755	0.845008	0.850123	0.864658	0.894188	0.86792	0.845913	0.861318	0.850335	0.874067	0.878574
		4.5	0.855993	0.833834	0.895936	0.912306	0.894663	NA	0.909743	0.816275	0.817031	0.858429	0.828061	0.849447	0.887276	0.896566	0.871386	0.843802	0.855624	0.845391	0.893447	0.880119
		4.53333	0.876855	0.840276	0.866238	0.900933	0.877488	NA	0.912743	0.818313	0.82019	0.849691	0.840352	0.845514	0.876448	0.881313	0.870429	0.839765	0.846957	0.850936	0.90686	0.863844
		4.56667	0.870233	0.839915	0.863538	0.899776	0.895914	NA	0.897251	0.817294	0.825467	0.84174	0.838682	0.843207	0.878375	0.890825	0.8737	0.838272	0.857545	0.844192	0.892042	0.862565
		4.6	0.88843	0.850046	0.903493	0.891199	0.871884	NA	0.904084	0.813814	0.817436	0.836548	0.838863	0.848771	0.875088	0.905431	0.880915	0.836599	0.845724	0.850335	0.912246	0.876841
		4.63333	0.872898	0.857148	0.892038	0.902569	0.879441	NA	0.873926	0.830792	0.825869	0.841562	0.849662	0.843207	0.885748	0.887632	0.870909	0.8525	0.851418	0.844793	0.928641	0.867839
		4.66667	0.869966	0.859604	0.874721	0.910471	0.887808	NA	0.887005	0.822637	0.81646	0.842422	0.852208	0.843207	0.874523	0.875741	0.869751	0.8525	0.866395	0.84744	0.926823	0.867385
		4.7	0.867378	0.83731	0.902376	0.904885	0.891198	NA	0.872926	0.812793	0.818243	0.834722	0.853081	0.859424	0.872995	0.905193	0.874855	0.851007	0.847828	0.846414	0.922604	0.877216
		4.73333	0.888888	0.851213	0.900985	0.890241	0.889944	NA	0.85319	0.816696	0.804531	0.845358	0.87512	0.860576	0.869308	0.872379	0.869751	0.84424	0.847828	0.851784	0.912246	0.855746
		4.76667	0.855346	0.848307	0.867739	0.901413	0.893592	NA	0.882759	0.818313	0.809807	0.841813	0.871266	0.858748	0.877413	0.886985	0.862815	0.857156	0.846777	0.856904	0.91962	0.865577
		4.8	0.878228	0.832965	0.873603	0.90305	0.886923	NA	NA	0.82035	0.817838	0.844752	0.865991	0.845514	0.869308	0.875501	0.869751	0.831943	0.852905	0.849913	0.917219	0.844558
		4.83333	0.862507	0.843392	0.870904	0.896983	0.898752	NA	NA	0.816275	0.814512	0.855388	0.854137	0.836016	0.87356	0.881244	0.879282	0.83449	0.84529	0.848464	0.890052	0.848928
		4.86667	0.869396	0.850195	0.875183	0.892355	0.881136	NA	NA	0.810756	0.809236	0.850804	0.85941	0.844362	0.879173	0.874348	0.872064	0.842131	0.844673	0.854857	0.881441	0.868477
		4.9	0.858091	0.853671	0.872021	0.926749	0.871701	NA	NA	0.825695	0.80786	0.851233	0.847373	0.853381	0.872598	0.867045	0.875531	0.846349	0.852288	0.838224	0.927988	0.876124
		4.93333	0.85295	0.839557	0.867278	0.911627	0.874281	NA	NA	0.82935	0.810781	0.848119	0.843954	0.873334	0.871235	0.87771	0.876011	0.844678	0.839416	0.851359	0.877635	0.87812
		4.96667	0.863799	0.843604	0.875183	0.896307	0.873213	NA	NA	0.808295	0.813538	0.830818	0.849046	0.851078	0.871798	0.869016	0.86744	0.85399	0.84152	0.853233	0.900651	0.863844
		5	0.85276	0.842884	0.879003	0.935807	0.880326	NA	NA	0.813391	0.81216	0.841457	0.84079	0.845989	0.877248	0.88206	0.875813	0.833871	0.83162	0.847863	0.907443	0.873941
		5.03333	0.844307	0.840786	0.896047	0.889364	0.88416	NA	NA	0.819332	0.810212	0.839381	0.848608	0.848771	0.874523	0.871154	0.874855	0.843185	0.843442	0.856904	0.913653	0.884034
		5.06667	0.861859	0.838688	0.877883	0.904206	0.885228	NA	NA	0.822811	0.811755	0.855032	0.851592	0.840425	0.87821	0.881482	0.872542	0.852755	0.850621	0.856904	0.92003	0.870663
		5.1	0.845869	0.835063	0.874721	0.895827	0.877305	NA	NA	0.813814	0.81216	0.854425	0.849919	0.870073	0.877013	0.884269	0.874855	0.838527	0.838619	0.859802	0.922431	0.866935
		5.13333	0.856907	0.841864	0.866622	0.912783	0.879441	NA	NA	0.810332	0.814107	0.832288	0.845881	0.84158	0.877248	0.880906	0.879	0.840458	0.849389	0.854857	0.888645	0.864749
		5.16667	0.855615	0.850195	0.878539	0.896307	0.888693	NA	NA	0.812793	0.817838	0.841888	0.832714	0.849447	0.8807	0.868845	0.871584	0.839584	0.813927	0.854857	0.936428	0.881661
		5.2	0.85607	0.850556	0.872021	0.904885	0.874098	NA	NA	0.817715	0.815486	0.856501	0.824896	0.848969	0.881098	0.89001	0.870909	0.844059	0.831259	0.847863	0.947197	0.867122
		5.23333	0.848534	0.842884	0.867739	0.919526	0.877305	NA	NA	0.805834	0.813133	0.838772	0.837371	0.857794	0.87565	0.87992	0.869949	0.849772	0.851748	0.864922	0.902228	0.860567
		5.26667	0.852491	0.85403	0.865966	0.896307	0.882021	NA	NA	0.814833	0.820762	0.851918	0.838682	0.850599	0.872198	0.869254	0.872542	0.834925	0.846054	0.859201	0.916635	0.871304
		5.3	0.857176	0.844472	0.866622	0.896983	0.885228	NA	NA	0.827733	0.813133	0.855892	0.845008	0.856163	0.880301	0.884507	0.86744	0.838965	0.852184	0.858776	0.898009	0.859024
		5.33333	0.83677	0.86308	0.894468	0.890043	0.890829	NA	NA	0.816275	0.801372	0.851918	0.822969	0.853381	0.87605	0.876388	0.868118	0.848099	0.833181	0.853233	0.937011	0.872846
		5.36667	0.860486	0.850405	0.868012	0.90305	0.885669	NA	NA	0.813814	0.811755	0.845078	0.851154	0.851078	0.879338	0.878188	0.871386	0.840019	0.842464	0.857329	0.913581	0.882302
		5.4	0.860486	0.848246	0.883477	0.905843	0.895104	NA	NA	0.824253	0.806481	0.856752	0.854754	0.856163	0.877413	0.889094	0.868595	0.843185	0.843155	0.848464	0.927407	0.863844
		5.43333	0.867109	0.844982	0.864192	0.891679	0.876237	NA	NA	0.806853	0.814916	0.851308	0.84097	0.843883	0.877413	0.883353	0.865606	0.841512	0.841667	0.848288	0.934368	0.866481
		5.46667	0.851388	0.852293	0.873412	0.938798	0.892784	NA	NA	0.82035	0.836421	0.842139	0.856245	0.856163	0.880301	0.875235	0.864649	0.8517	0.843772	0.850511	0.910599	0.867573
		5.5	0.846058	0.841864	0.873603	0.900455	0.882021	NA	NA	0.81993	0.817436	0.844646	0.840352	0.855688	0.879738	0.879822	0.869075	0.843185	0.833438	0.843344	0.910599	0.8562
		5.53333	0.862048	0.842374	0.874991	0.891199	0.887181	NA	NA	0.827733	0.818979	0.846116	0.842024	0.852229	0.885351	0.869323	0.86397	0.851262	0.849465	0.844367	0.920784	0.872208
		5.56667	0.861401	0.861553	0.864	0.908155	0.876237	NA	NA	0.823235	0.815084	0.846294	0.834644	0.853381	0.87894	0.869901	0.882749	0.863561	0.834488	0.859377	0.899587	0.857666
		5.6	0.843659	0.850556	0.892119	0.897662	0.885669	NA	NA	0.832655	0.820762	0.845256	0.834644	0.853381	0.872598	0.883762	0.86792	0.850826	0.835539	0.843767	0.90497	0.860756
		5.63333	0.840538	0.853881	0.866508	0.895148	0.883533	NA	NA	0.810332	0.813133	0.842139	0.839479	0.848296	0.87854	0.885563	0.861858	0.838527	0.834669	0.842919	0.879794	0.890323
		5.66667	0.852491	0.833622	0.864	0.885135	0.877122	NA	NA	0.813814	0.8133	0.842139	0.837806	0.861727	0.882063	0.874079	0.885062	0.859265	0.832567	0.837376	0.905383	0.856762
		5.7	0.848723	0.839408	0.873026	0.897464	0.87561	NA	NA	NA	0.802179	0.843533	0.841844	0.844838	0.872363	0.889503	0.870909	0.847406	0.837824	0.858353	0.915982	0.867871
		5.73333	0.843204	0.842164	0.870134	0.893992	0.885045	NA	NA	NA	0.809807	0.854425	0.830349	0.85549	0.887441	0.886141	0.881113	0.844859	0.843952	0.840872	0.896773	0.854046
		5.76667	0.878875	0.843243	0.869208	0.900058	0.886998	NA	NA	NA	0.809807	0.854603	0.835006	0.85386	0.878375	0.890488	0.871866	0.861376	0.833978	0.859377	0.929565	0.880414
		5.8	NA	0.85454	0.875534	0.901611	0.876237	NA	NA	NA	0.814345	0.843104	0.846243	0.847144	0.87605	0.893612	0.858586	0.863742	0.848338	0.843767	0.902569	0.859319
		5.83333	NA	0.848966	0.883363	0.894671	0.87303	NA	NA	NA	0.816864	0.840597	0.842643	0.852708	0.8807	0.871701	0.861377	0.861195	0.833542	0.851784	0.893377	0.881959
		5.86667	NA	0.850854	0.887837	0.899578	0.892968	NA	NA	0.821372	0.810212	NA	0.843516	0.851078	0.888803	0.878597	0.875054	0.84846	0.842391	NA	0.919548	0.873221
		5.9	NA	0.853162	0.901528	0.890439	0.890205	NA	NA	0.800068	0.808833	NA	0.847116	0.844838	0.876615	0.888687	0.872542	0.84846	0.832671	NA	0.894372	0.876311
		5.93333	NA	0.852803	0.829637	0.900933	0.873213	NA	NA	0.810332	0.816126	NA	0.84817	0.845514	0.874688	0.882707	0.863013	0.836161	0.835826	NA	0.91773	0.880306
		5.96667	0.859383	0.838539	0.867899	0.909792	0.895548	NA	NA	0.995597	0.813371	NA	0.838786	0.857794	0.86964	0.881313	0.871386	0.845913	0.838982	0.862872	0.914918	0.876577
		6	0.856529	0.838539	0.865007	0.891397	0.893853	NA	NA	0.826293	0.820595	NA	0.843516	0.834188	0.866585	0.883113	0.874855	0.860938	0.832417	0.845391	0.925346	0.887842
		6.03333	0.858091	0.833114	0.875342	0.907197	0.893409	NA	NA	0.818313	0.814345	0.847184	0.857045	0.85549	0.886713	0.885831	0.865804	0.848022	0.842571	0.844543	0.883943	0.858913
		6.06667	0.866541	0.836441	0.901879	0.913741	0.900891	NA	NA	0.816275	0.81589	0.850982	0.837987	0.842056	0.894416	0.891979	0.879957	0.849515	0.825416	0.852632	0.910356	0.853452
		6.1	0.886948	0.834553	0.875806	0.8991	0.88593	NA	NA	0.814235	0.816293	0.852021	0.834387	0.859424	0.87678	0.901422	0.874375	0.853116	0.842751	0.852632	0.91317	0.860722
		6.13333	0.851009	0.844323	0.887262	0.892355	0.902219	NA	NA	0.818736	0.813538	NA	0.849662	0.848771	0.864425	0.907162	0.869075	0.831067	0.841083	0.867043	0.892554	0.890743
		6.16667	0.830414	0.832965	0.91044	0.899776	0.895806	NA	NA	0.812793	0.81646	NA	0.825696	0.861252	0.868675	NA	0.877166	0.854171	0.828391	0.853656	0.877976	0.851269
		6.2	0.856606	0.843094	0.879432	0.904686	0.902219	NA	NA	0.817294	0.81394	0.845108	0.831841	0.856163	0.87389	NA	0.865804	0.846968	0.841881	0.847688	0.91773	0.865732
		6.23333	0.837761	0.835571	0.895361	0.905843	0.898752	NA	NA	0.812793	0.81646	0.843029	0.846062	0.848771	0.884951	NA	0.870909	0.849515	0.82734	0.852632	0.934538	0.848632
		6.26667	0.85082	0.842523	0.883906	0.909312	0.883089	NA	NA	0.817715	0.812966	0.84346	0.84079	0.849447	0.87565	0.880257	0.871866	0.845913	0.824802	0.840271	0.895366	0.858085
		6.3	0.836469	0.838837	0.893123	0.902092	0.86787	NA	NA	0.824253	0.808666	0.835938	0.829115	0.845514	0.888803	0.818837	0.864649	0.858829	0.842751	0.841119	0.91756	0.850816
		6.33333	0.851734	0.838178	0.86119	0.908155	0.889136	NA	NA	0.823833	0.810212	0.828845	0.831225	0.848771	0.872928	1.05259	0.875813	0.859703	0.849316	0.85553	0.888575	0.859818
		6.36667	0.84355	0.842735	0.901223	0.896983	0.892968	NA	NA	0.816275	0.806716	0.839484	0.82333	0.851553	0.869075	NA	0.875333	0.850134	0.837674	0.839672	0.895126	0.867277
		6.4	0.849528	0.834492	0.853824	0.900734	0.887883	NA	NA	0.813814	0.814916	0.836976	0.830349	0.849447	0.87565	NA	0.882749	0.84846	0.841264	0.85348	0.923526	0.858726
		6.43333	0.852001	0.852293	0.898715	0.919526	0.882906	NA	NA	0.822216	0.802012	0.834469	0.846862	0.851078	0.874853	0.841562	0.871386	0.845475	0.830929	0.854682	0.885761	0.853906
		6.46667	0.841988	0.837818	0.880088	0.904206	0.897944	NA	NA	0.820774	0.814512	0.841991	0.833771	0.849447	0.881828	0.89585	0.872064	0.851007	0.844853	0.841544	0.899757	0.870819
		6.5	0.845757	0.84636	0.878968	0.91837	0.888693	NA	NA	0.824677	0.816293	0.845536	0.837551	0.85386	0.871965	0.89979	0.870909	0.840819	0.83198	0.84052	0.898763	0.848632
		6.53333	0.842902	0.84549	0.891541	0.906041	0.902219	NA	NA	0.821793	0.815152	0.821754	0.848608	0.845514	0.879503	0.875023	0.878322	0.845913	0.833468	0.844617	0.883773	0.857822
		6.56667	0.845112	0.850915	0.860998	0.902569	0.897317	NA	NA	0.818313	0.81216	0.82383	0.837551	0.849926	0.87429	0.88396	0.879957	0.838708	0.838725	0.851183	0.905554	0.871457
		6.6	0.847777	0.848668	0.88595	0.895148	0.88335	NA	NA	0.817715	0.802416	0.835938	0.831225	0.850402	0.875253	0.892894	0.875333	0.844421	0.849059	0.846239	0.896362	0.860458
		6.63333	0.843092	0.830148	0.892006	0.897941	0.891089	NA	NA	0.820176	0.807288	0.829885	0.828679	0.845989	0.877975	0.890516	0.865804	0.841874	0.846521	0.843168	0.896362	0.87628
		6.66667	0.846671	0.833834	0.881668	0.899299	0.893042	NA	NA	0.822811	0.809069	0.829454	0.854754	0.858272	0.891128	0.889123	0.883904	0.834233	0.837418	0.855104	0.911521	0.862004
		6.7	0.877282	0.849536	0.88865	0.896307	0.892601	NA	NA	0.820774	0.802012	0.837586	0.84537	0.844362	0.884153	0.886169	0.874177	0.856718	0.822443	0.845641	0.879965	0.846633
		6.73333	0.864412	0.850915	0.864351	0.894671	0.896249	NA	NA	0.824079	0.804936	0.836548	0.837987	0.854335	0.877975	0.894866	0.86744	0.832124	0.824545	0.864746	0.881372	0.847274
		6.76667	0.872596	0.822834	0.881668	0.901611	0.904799	NA	NA	0.820774	0.812564	0.836726	0.836317	0.849926	0.873725	0.888547	0.87322	0.855228	0.848625	0.853831	0.907542	0.870101
		6.8	0.848691	0.839196	0.890232	0.916057	0.889761	NA	NA	0.822811	0.812966	0.824439	0.826569	0.846665	0.88143	0.885185	0.86744	0.843366	0.827084	0.844367	0.882366	0.860005
		6.83333	0.871037	0.842884	0.885296	0.895148	NA	NA	NA	0.825272	0.814916	0.83214	0.828061	0.843686	0.873325	0.905769	0.877646	0.841874	0.827264	0.848887	0.923356	0.857181
		6.86667	0.870201	0.842225	0.868441	0.893514	NA	NA	NA	0.826293	0.813371	0.830924	0.815331	0.847817	0.884718	0.889363	0.869751	0.857337	0.81334	0.852808	0.905967	0.880649
		6.9	0.860377	0.848817	0.856986	0.883498	0.910844	NA	NA	0.820774	0.817671	0.843638	0.836317	0.84158	0.87349	0.895512	0.872064	0.846094	0.813957	0.84744	0.880378	0.871006
		6.93333	0.850631	0.847948	0.879624	0.894869	0.889578	NA	NA	0.829773	0.817269	0.836116	0.838425	0.84762	0.883756	0.886407	0.877646	0.845475	0.838035	0.848887	0.919137	0.851003
		6.96667	0.863687	0.833834	0.87515	0.902092	0.885486	NA	NA	0.824253	0.809807	0.829454	0.851335	0.862879	0.876215	0.891163	0.882271	0.841874	0.821573	0.847863	0.895366	0.858913
		7	0.867456	0.84585	0.872451	0.893514	0.882906	NA	NA	0.818736	0.811186	0.829454	0.826133	0.838798	0.888406	0.87771	0.872064	0.848022	0.81711	0.841895	0.912757	0.871193
		7.03333	0.870579	0.83659	0.873107	0.903927	0.890205	NA	NA	0.818313	0.811019	0.830063	0.830606	0.855688	0.879105	0.895919	0.878322	0.841874	0.834009	0.846414	0.903566	0.864904
		7.06667	0.873892	0.846719	0.871989	0.894671	0.877122	NA	NA	0.828331	0.807288	0.83404	0.826749	0.849447	0.879503	0.890587	0.869949	0.847406	0.840753	0.846414	0.899757	0.876654
		7.1	0.860108	0.853881	0.874416	0.890721	0.886557	NA	NA	0.822216	0.803557	0.839662	0.853007	0.852708	0.876215	0.889194	0.864649	0.842747	0.804674	0.875234	0.902159	0.867277
		7.13333	0.852571	0.841145	0.891079	0.893992	0.879702	NA	NA	0.820176	0.813538	0.844676	0.849227	0.836492	0.879503	0.887223	0.871386	0.843366	0.837418	0.85196	0.894201	0.868369
		7.16667	0.862315	0.844411	0.894624	0.889562	0.882282	NA	NA	0.820774	0.804769	0.831102	0.827442	0.855688	0.87349	0.886647	0.871866	0.843366	0.814391	0.848887	0.897356	0.865091
		7.2	0.845032	0.831885	0.87619	0.899299	0.897059	NA	NA	0.817715	0.805743	0.83214	0.843697	0.856839	0.87349	0.892965	0.875333	0.845294	0.818598	0.847863	0.89379	0.878012
		7.23333	0.868103	0.842523	0.869672	0.8991	0.891089	NA	NA	0.817294	0.806716	0.836726	0.842462	0.848969	0.880068	0.885254	0.871386	0.845294	0.817366	0.851359	0.905967	0.869197
		7.26667	0.860297	0.839408	0.87322	0.898818	0.914675	NA	NA	0.819755	0.805338	0.833609	0.828679	0.850599	0.87349	0.891403	0.877166	0.853554	0.825599	0.851359	0.915158	0.881553
		7.3	0.84549	0.851783	0.872756	0.887448	0.903104	NA	NA	0.810756	0.810212	0.84407	0.833333	0.843883	0.888171	0.884844	0.875333	0.84424	0.809571	0.859802	0.898763	0.86882
		7.33333	0.885197	0.842013	0.863074	0.894671	0.904616	NA	NA	0.818736	0.811186	0.833609	0.833771	0.85386	0.888171	0.887223	0.865804	0.84653	0.829188	0.850761	0.912174	0.8811
		7.36667	0.842177	0.84585	0.86103	0.914222	0.881838	NA	NA	0.820774	0.805338	0.836116	0.836933	0.855688	0.886246	0.891979	0.882073	0.852062	0.818237	0.856303	0.900168	0.850816
		7.4	0.890716	0.842884	0.864383	0.890043	0.916628	NA	NA	0.822811	0.810043	0.839055	0.816823	0.849926	0.877743	0.890587	0.874855	0.844421	0.820339	0.857329	0.908197	0.867465
		7.43333	0.856795	0.846719	0.882821	0.899776	0.913607	NA	NA	0.813391	0.806716	0.841562	0.839736	0.844362	0.881031	0.887223	0.869273	0.863304	0.804494	0.846239	0.911763	0.875375
		7.46667	0.866541	0.840996	0.862531	0.916057	0.889761	NA	NA	0.814833	0.808262	0.84346	0.833152	0.861727	0.881993	0.882466	0.865804	0.854609	0.834085	0.861849	0.908778	0.859367
		7.5	0.859005	0.854901	0.845406	0.89862	0.891716	NA	NA	0.834271	0.801443	0.835938	0.842643	0.848296	0.890896	0.889194	0.87322	0.845913	0.822263	0.856904	0.894372	0.87628
		7.53333	0.854778	0.847948	0.857515	0.907678	0.902219	NA	NA	0.825272	0.804769	0.835938	0.846062	0.842732	0.882956	0.884438	0.883229	0.8402	0.827954	0.854857	0.887581	0.87673
		7.56667	0.854778	0.833834	0.855936	0.891199	0.875793	NA	NA	0.819332	0.803962	0.848653	0.827187	0.842056	0.87638	0.891163	0.876011	0.838091	0.824185	0.854256	0.910769	0.865279
		7.6	0.863421	0.842013	0.849688	0.90305	0.909332	NA	NA	0.826293	NA	0.851843	0.840097	0.83534	0.880233	0.890756	0.871386	0.838091	0.826289	0.862872	0.913581	0.858913
		7.63333	0.853675	0.833983	0.850614	0.895148	0.900081	NA	NA	0.812968	NA	0.849157	0.819112	0.838122	0.885846	0.885422	0.864169	0.841255	0.825236	0.864746	0.916152	0.854998
		7.66667	0.847886	0.842164	0.863922	0.902569	0.877122	NA	NA	0.826889	NA	0.844142	0.837371	0.842253	0.87638	0.882466	0.877166	0.845294	0.828828	0.846414	0.909773	0.878916
		7.7	0.865627	0.834195	0.839702	0.88773	0.903287	NA	NA	0.827487	NA	0.83895	0.82315	0.842056	0.889133	0.889769	0.869751	0.842312	0.826723	0.861673	0.923356	0.867496
		7.73333	0.844307	0.827901	0.8694	0.920685	0.899639	NA	NA	0.821372	0.803223	0.844396	0.827187	0.828145	0.890496	0.884029	0.879957	0.849515	0.830569	0.862274	0.907784	0.86603
		7.76667	0.848075	0.836949	0.843327	0.895148	0.903729	NA	NA	0.827312	NA	0.852525	0.819985	0.83995	0.887208	0.887391	0.881791	0.867525	0.832237	0.849312	0.91135	0.863203
		7.8	0.861779	0.840067	0.853009	0.895827	0.901149	NA	NA	0.820528	0.814345	0.854603	0.845189	0.83995	0.87462	0.902815	0.881791	0.834671	0.827594	0.858353	0.930149	0.847087
		7.83333	0.848912	0.835361	0.848074	0.903527	0.894737	NA	NA	0.832409	NA	0.853385	0.837987	0.862879	0.887773	0.898466	0.863013	0.845475	0.820235	0.854256	0.910769	0.840722
		7.86667	0.862696	0.83623	0.853935	0.912783	0.883977	NA	NA	0.820948	0.831785	0.848801	0.836317	0.85386	0.879833	0.894119	0.872064	0.845913	0.828465	0.856303	0.906548	0.877558
		7.9	0.854701	0.8368	0.860647	0.903248	0.896433	NA	NA	0.81789	NA	0.858831	0.85941	0.838122	0.881196	0.892319	0.865804	0.837218	0.822773	0.857752	0.921368	0.849007
		7.93333	0.857366	0.84528	0.858409	0.884456	0.900264	NA	NA	0.823833	0.826106	0.840241	0.851953	0.861727	0.878871	0.896666	0.870429	0.860322	0.825312	0.852808	0.908368	0.845729
		7.96667	0.854053	0.839196	0.857021	0.906041	0.878373	NA	NA	0.822391	0.802986	0.846294	0.836933	0.849447	0.877343	0.889941	0.878802	0.853116	0.832671	0.864746	0.917973	0.858913
		8	0.866275	0.838327	0.8613	0.900933	0.894663	NA	NA	0.828754	0.808499	0.840848	0.824204	0.832079	0.887208	0.885591	0.876689	0.846968	0.835209	0.851784	0.912757	0.85364
		8.03333	0.851846	0.833622	0.845757	0.899776	0.889059	NA	NA	0.82587	0.842168	0.835655	0.82315	0.850599	0.879271	0.89191	0.871584	0.844859	0.825926	0.858776	0.912587	0.862642
		8.06667	0.864066	0.842523	0.847609	0.893514	0.913347	NA	NA	0.82935	0.801038	0.853385	0.833952	0.844362	0.885448	0.892725	0.868595	0.852062	0.82716	0.860825	0.914164	0.869648
		8.1	0.862962	0.839557	0.857021	0.892836	0.909699	NA	NA	0.822989	0.807288	0.855285	0.837551	0.864034	0.871331	0.89191	0.872064	0.851007	0.830749	0.858776	0.914164	0.85673
		8.13333	0.875373	0.833263	0.864848	0.900455	0.884784	NA	NA	0.820948	0.831383	0.857539	0.850461	0.843883	0.875418	0.893879	0.878322	0.838708	0.825492	0.861673	0.922532	0.86637
		8.16667	0.874459	0.851573	0.860566	0.89814	0.885852	NA	NA	0.815606	0.812228	0.858399	0.850716	0.846665	0.880233	0.888138	0.877166	0.844859	0.825672	0.86372	0.910769	0.872285
		8.2	0.86159	0.840425	0.844831	0.899776	0.905607	NA	NA	0.828506	0.806716	0.856501	0.866174	0.848969	0.872858	0.883791	0.879	0.844859	0.827594	0.863298	0.906548	0.870101
		8.23333	0.857176	0.835212	0.86373	0.88976	0.895731	NA	NA	0.830371	0.824895	0.865061	0.879519	0.842056	0.879668	0.897412	0.877845	0.851007	0.817006	0.861248	0.911934	0.87383
		8.26667	0.853595	0.842884	0.854513	0.894671	0.901074	NA	NA	0.819506	NA	0.865239	0.862136	0.852229	0.874455	0.883382	0.867638	0.844421	0.833288	0.869691	0.922362	0.837818
		8.3	0.875104	0.851336	0.849383	0.893514	0.906677	NA	NA	0.81993	0.800064	0.866887	NA	0.848296	0.878306	0.894866	0.87274	0.861376	0.819978	0.857329	0.897356	0.876918
		8.33333	0.872898	0.839408	0.850039	0.89419	0.916553	NA	NA	0.829948	0.811019	0.863341	NA	0.848098	0.870368	0.89979	0.865804	0.833178	0.836877	0.856904	0.90274	0.860646
		8.36667	0.876021	0.842225	0.86103	0.889562	0.877044	NA	NA	0.825272	NA	0.875196	NA	0.845514	0.880798	0.8897	0.874375	0.846968	0.833288	0.859802	0.906548	0.858009
		8.4	0.879979	0.833685	0.86913	0.900257	0.883899	NA	NA	0.822391	NA	0.890847	0.864064	0.852229	0.881196	0.891501	0.869751	0.851624	0.819978	0.859802	0.923356	0.843092
		8.43333	0.885229	0.855111	0.843057	0.903927	0.896358	NA	NA	0.823409	0.815723	0.871829	0.845624	0.854533	NA	0.896835	0.875054	0.843983	0.837928	0.850335	0.91773	0.868556
		8.46667	0.869697	0.840127	0.877691	0.932533	0.889059	NA	NA	0.837156	NA	0.875374	0.854499	0.843883	NA	0.900366	0.866482	0.849077	0.840467	0.856303	0.930972	0.870289
		8.5	0.873465	NA	0.868012	0.896983	0.891198	NA	NA	0.823409	0.803557	0.866383	0.841151	0.857315	NA	0.892078	0.8737	0.844421	0.829698	0.856729	0.920614	0.852548
		8.53333	0.872551	NA	0.867356	0.891878	0.893778	NA	NA	0.832409	NA	0.857391	0.821915	0.852229	NA	0.891501	0.872542	0.843366	0.824441	0.856303	0.922191	0.850549
		8.56667	0.877234	NA	0.872947	0.900933	0.898938	NA	NA	0.830371	0.804129	0.861368	0.854754	0.856163	NA	0.897244	0.868793	0.84504	0.830132	0.858776	0.906036	0.865732
		8.6	0.879899	NA	0.867356	0.89419	0.889242	NA	NA	0.824428	NA	0.864913	0.868463	0.851078	NA	0.892656	0.874855	0.849077	0.833108	0.852808	0.926823	0.863095
		8.63333	0.857744	0.856613	0.86373	0.896506	0.886479	NA	NA	0.821793	0.828793	0.863875	0.880393	0.856361	NA	0.882566	0.877166	0.841436	0.833288	0.862274	0.932209	0.828176
		8.66667	0.886791	0.805816	0.882165	0.890241	0.878298	NA	NA	0.826889	0.822543	0.850729	NA	0.848296	NA	0.893641	0.869273	0.82852	0.837134	0.856303	0.935021	0.851907
		8.7	0.865281	0.827813	0.864848	0.890241	0.875532	NA	NA	0.819755	0.800803	0.876412	NA	0.843207	NA	0.886507	0.876491	0.836599	0.830389	0.861849	0.931796	0.85846
		8.73333	0.863719	0.823256	0.874065	0.889562	0.886662	NA	NA	0.824428	0.803155	0.871829	NA	0.862403	NA	0.886098	0.875531	0.833614	0.839055	0.86577	0.917048	0.860005
		8.76667	0.879065	0.835124	0.868665	0.917691	0.890754	NA	NA	0.822391	0.803155	0.876844	NA	0.836492	NA	0.879373	0.868793	0.848022	0.828284	0.856729	0.939653	0.860192
		8.8	0.861512	0.835124	0.875183	0.892553	0.869488	NA	NA	0.831811	0.800231	0.841991	NA	0.856361	NA	0.878795	0.871584	0.833178	0.843515	0.858177	0.937835	0.868369
		8.83333	0.865281	0.83006	0.876112	0.897464	0.89289	NA	NA	0.832832	NA	0.884794	0.849843	0.847817	0.888006	0.880188	0.866482	0.840381	0.850697	0.854256	0.925246	0.860458
		8.86667	0.856182	0.82955	0.8721	0.896307	0.881319	NA	NA	0.815852	0.804698	0.851592	0.845624	0.849447	0.856253	0.874617	0.874375	0.832559	0.831696	0.854857	0.927647	0.851003
		8.9	0.84754	0.835124	0.865582	0.889562	0.888801	NA	NA	0.818911	0.804531	0.857035	0.84817	0.854533	0.859705	0.879373	0.866482	0.839327	0.848592	0.857752	0.912075	0.868743
		8.93333	0.855079	0.829911	0.861765	0.89862	0.884526	NA	NA	0.827487	0.805103	0.870788	0.84457	0.850123	0.883356	0.87601	0.868793	0.834671	0.829592	0.861248	0.891872	0.862829
		8.96667	0.856182	0.832518	0.86782	0.829752	0.895914	NA	NA	0.81441	0.804129	0.855744	0.828679	0.856163	0.884883	0.880766	0.885738	0.833614	0.835105	0.868242	0.905282	0.865919
		9	0.859951	0.83809	0.873026	NA	0.889686	NA	NA	0.819332	0.819551	0.857645	0.838425	0.855012	0.882158	0.880357	NA	0.82703	0.841233	0.860225	0.899075	0.863283
		9.03333	0.859306	0.833746	0.860182	NA	0.877227	NA	NA	0.818313	NA	0.854455	0.836317	0.85386	0.877508	0.874208	NA	NA	0.838078	0.861248	0.888887	0.84637
		9.06667	0.850394	0.835485	0.887373	0.903248	0.904281	NA	NA	0.825695	NA	0.88576	0.833771	0.84762	0.881196	0.873632	NA	NA	0.832387	0.855705	0.901477	0.880382
		9.1	0.872362	0.835843	0.862691	0.909312	0.892449	NA	NA	0.820774	NA	0.863015	0.836933	0.852708	0.881196	0.870845	0.873418	NA	0.834488	0.855705	0.889881	0.867011
		9.13333	0.859951	0.832369	0.8694	0.901413	0.877854	NA	NA	0.824253	NA	0.850479	0.833333	0.846468	0.882158	0.873801	0.869949	0.829139	0.835976	0.866193	0.9023	0.86637
		9.16667	0.857286	0.827813	0.864926	0.906519	0.887289	NA	NA	0.827312	NA	0.861546	0.832279	0.841382	0.886411	0.880526	0.868316	0.83274	0.848668	0.854857	0.889711	0.868556
		9.2	0.84754	0.824846	0.874608	0.91885	0.888174	NA	NA	0.817294	0.800398	0.84858	0.821658	0.847817	0.874221	0.890207	0.867638	0.815785	0.84595	0.857752	0.901304	0.862191
		9.23333	0.855268	0.830271	0.876382	0.912105	0.886479	NA	NA	0.813814	0.810212	0.862762	0.806202	0.833234	0.877908	0.874376	0.876689	0.814911	0.842975	0.847265	0.935362	0.856917
		9.26667	0.86014	0.829191	0.858409	0.913264	0.904281	NA	NA	0.816275	NA	0.86631	0.814458	NA	0.877908	0.872985	0.871584	0.818332	NA	0.858776	NA	0.860458
		9.3	0.846625	0.829191	0.861573	0.913741	0.877854	NA	NA	0.825272	NA	0.859648	0.824204	0.84762	0.885048	0.875363	0.872263	0.816842	NA	0.847265	0.809308	0.860646
		9.33333	0.844419	0.825715	0.871908	0.893514	0.89805	NA	NA	0.812793	NA	0.837764	0.823768	0.853381	0.887773	0.867651	0.871584	0.82106	NA	0.860225	0.898662	0.860005
		9.36667	0.855079	0.828174	0.87619	0.917691	0.880434	NA	NA	0.812793	NA	0.845893	0.818315	0.832079	0.865718	0.880119	0.864169	0.817896	0.829305	0.846239	0.892283	0.856276
		9.4	0.856641	0.823107	0.862499	0.90305	0.881502	NA	NA	0.814235	NA	0.842347	0.835441	0.84925	0.875981	0.869045	0.863013	0.826154	0.845333	0.858776	0.893277	0.854731
		9.43333	0.863719	0.82955	0.87079	0.898422	0.890754	NA	NA	0.829773	0.812564	0.84944	0.832098	0.848771	0.885048	0.882497	0.861377	0.822117	0.829305	0.856729	0.886073	0.850362
		9.46667	0.863719	0.835124	0.850117	0.8991	0.885594	NA	NA	0.825695	0.804129	0.854884	0.822531	0.842056	0.879271	0.874954	0.863211	0.814911	0.841127	0.844793	0.897839	0.848632
		9.5	0.846436	0.830779	0.863617	0.90305	0.879991	NA	NA	0.819755	0.80591	0.857391	NA	0.851553	0.869005	0.880288	0.867158	0.819389	0.847691	0.848288	0.893447	0.850098
		9.53333	0.836879	0.824846	0.873026	0.896307	0.882571	NA	NA	0.823658	0.802583	0.849262	0.836752	0.851078	0.881196	0.876754	0.871584	0.82106	0.843231	0.854682	0.870089	0.880195
		9.56667	0.860409	0.834616	0.873954	0.917015	0.894402	NA	NA	0.810756	0.802583	0.8426	0.811294	0.841382	0.881196	0.864289	0.869949	0.81877	0.85041	0.858776	0.884426	0.850549
		9.6	0.84754	0.826583	0.853743	0.920484	0.86584	NA	NA	0.818736	0.80769	0.858251	0.811113	0.828145	0.867645	0.872985	0.866482	0.815349	0.861	0.858776	0.873244	0.862191
		9.63333	0.869049	0.82137	0.853743	0.904206	0.888801	NA	NA	0.816275	0.806883	0.85177	0.816385	0.829776	0.881196	0.864289	0.863691	0.815349	0.862051	0.846239	0.880447	0.852548
		9.66667	0.851766	0.833026	0.855982	0.901413	0.892449	NA	NA	0.823235	0.801205	0.850729	0.802602	0.840904	0.856818	0.871014	0.863691	0.818951	0.847691	0.864746	0.891046	0.862455
		9.7	0.858389	0.827093	0.856443	0.911429	0.908997	NA	NA	0.820774	0.805743	0.861799	0.81595	0.840425	0.865718	0.863304	0.864847	0.824045	0.84664	0.858177	0.874067	0.837631
		9.73333	0.843771	0.823617	0.867243	0.901893	0.882571	NA	NA	0.822216	0.801205	0.854706	0.810858	0.846665	0.875183	0.864289	0.875054	0.808582	0.863359	0.860825	0.875064	0.850362
		9.76667	0.860409	0.834914	0.866125	0.905843	0.899745	NA	NA	0.815254	0.807288	0.84407	0.822531	0.839274	0.878871	0.872576	0.8609	0.820443	0.858462	0.86372	0.870672	0.860833
		9.8	0.854431	0.824127	0.869942	0.909792	0.881946	NA	NA	0.811354	0.80161	0.845536	0.817004	0.832558	0.879833	0.869451	0.866002	0.810074	0.860384	0.860225	0.876469	0.836273
		9.83333	0.84423	0.824995	0.865663	0.890043	0.876159	NA	NA	0.815429	0.80964	0.841991	0.817439	0.842056	0.884483	0.86806	0.867638	0.822117	0.854256	0.860225	0.872663	0.85364
		9.86667	0.867032	0.83042	0.85579	0.897464	0.884082	NA	NA	0.819332	0.808666	0.840522	0.822096	0.844838	0.879436	0.872407	0.866002	0.824045	0.848128	0.860225	0.88086	0.865466
		9.9	0.856182	0.828681	0.877116	0.921163	0.886221	NA	NA	0.814833	NA	0.850122	0.827187	0.824212	0.873258	0.872239	0.876209	0.81473	0.845153	0.860225	0.874891	0.865919
		9.93333	0.850474	0.839469	0.854208	0.899578	0.897792	NA	NA	0.814833	NA	0.843638	0.839659	0.82143	0.878473	0.872239	0.867638	0.813238	0.843485	0.850761	0.878289	0.859367
		9.96667	0.856449	0.831797	0.884562	0.907678	0.876786	NA	NA	0.812372	NA	0.841562	0.816385	0.814714	0.876148	0.88372	0.868316	0.819824	0.839895	0.845215	0.875887	0.850362
		10	0.848454	0.831797	0.860533	0.901893	0.876343	NA	NA	0.825695	0.802986	0.849084	0.807694	0.848296	0.870368	0.871254	0.866002	0.813238	0.83674	0.860225	0.881854	0.843997
		10.0333	0.843771	0.828323	0.875806	0.883778	0.886221	NA	NA	0.835293	0.801038	0.838014	0.828679	0.849447	0.872295	0.873223	0.87274	0.833795	0.838844	0.847265	0.87887	0.858009
		10.0667	0.848454	0.835634	0.888841	0.8833	0.878298	NA	NA	0.824851	0.811019	0.841562	0.818315	0.830927	0.875583	0.872645	0.866002	0.82852	0.844536	0.850761	0.869678	0.851003
		10.1	0.842479	0.836141	0.891541	0.915378	0.907485	NA	NA	0.827733	NA	0.848222	0.829552	0.838122	0.868608	0.881751	0.863211	0.818951	0.843485	0.847265	0.886657	0.835635
		10.1333	0.846436	0.821158	0.88055	0.902569	0.901257	NA	NA	0.835714	0.805743	0.833	0.818931	0.842056	0.881596	0.880357	0.866002	0.815785	0.842434	0.861673	0.874651	0.855823
		10.1667	0.866384	0.826732	0.892662	0.886093	0.888357	NA	NA	0.822811	0.805743	0.836116	0.830787	0.829297	0.878473	0.873632	0.866002	0.826772	0.848128	0.847265	0.870502	NA
		10.2	0.849101	0.837012	0.883906	0.904206	0.890754	NA	NA	0.826714	0.807121	0.837586	0.82315	0.843207	0.872858	0.872645	0.87274	0.825099	0.855307	0.85016	0.870089	NA
		10.2333	0.83669	0.827093	0.908396	0.893514	0.885594	NA	NA	0.825272	0.807121	0.839662	0.84097	0.838122	0.878473	0.87207	0.866002	0.823607	0.854872	0.849312	0.874651	NA
		10.2667	0.84423	0.825503	0.891349	0.912585	0.887106	NA	NA	0.830792	0.801443	0.8426	0.808132	0.849926	0.885448	0.880188	0.871584	0.820443	0.855743	0.852808	0.872833	0.878199
		10.3	0.849101	0.818192	0.896941	0.894671	0.911577	NA	NA	0.828754	NA	0.845286	0.812786	0.832558	0.881761	0.888716	0.882947	0.82299	0.858462	0.854256	0.872663	0.861286
		10.3333	0.844685	0.826013	0.914914	0.902569	0.89805	NA	NA	0.825272	0.802819	0.836294	0.825696	0.844362	0.882158	0.87387	0.866002	0.82299	0.855923	0.852209	0.874821	0.858009
		10.3667	0.849101	0.825354	0.899832	0.896307	0.89289	NA	NA	0.823833	0.800871	0.847362	0.81024	0.850402	0.879833	0.88576	0.868316	0.812802	0.865026	0.854256	0.876469	0.837818
		10.4	0.86353	0.825503	0.896941	0.913741	0.901074	NA	NA	0.824253	0.807523	0.843385	0.819804	0.850402	0.877508	0.887322	0.875054	0.815785	0.848742	0.868242	0.87904	0.8591
		10.4333	0.853328	0.832816	0.898061	0.880027	0.91718	NA	NA	0.818736	0.807523	0.838802	0.820423	0.85386	0.872858	0.871085	0.867638	0.820879	0.861181	0.856729	0.884668	0.852094
		10.4667	0.865739	0.839767	0.890615	0.899776	0.906234	NA	NA	0.827137	0.816126	0.84944	0.818496	0.844362	0.886808	0.881988	0.863691	0.827211	0.858462	0.86577	0.883261	0.848366
		10.5	0.872173	0.836949	0.913988	0.928863	0.901776	NA	NA	0.82654	0.810043	0.845893	0.816823	0.844362	0.877908	0.895034	0.869949	0.820005	0.867128	0.858776	0.886073	0.849458
		10.5333	0.869966	0.846209	0.906544	0.913264	0.917255	NA	NA	0.834097	0.808902	0.850479	0.824461	0.838122	0.876546	0.888307	0.870429	0.822552	0.856104	0.867641	0.904459	0.851003
		10.5667	0.860409	0.839557	0.919309	0.912105	0.926507	NA	NA	0.826119	0.812395	0.858179	0.810858	0.842732	0.888736	0.886507	0.873898	0.826772	0.870898	0.865169	0.903635	0.822451
		10.6	0.853976	0.83623	0.900218	0.910471	0.920279	NA	NA	0.822637	0.815723	0.857141	0.809186	0.852708	0.881196	0.904715	0.881791	0.834413	0.860744	0.865594	0.910668	0.834994
		10.6333	0.865092	0.837459	0.924244	0.926271	0.92153	NA	NA	0.824079	0.82903	0.862762	0.823588	0.85847	0.880233	0.893232	0.882947	0.844782	0.86854	0.872163	0.92185	0.816536
		10.6667	0.864636	0.839557	0.904689	0.916255	0.929711	NA	NA	0.827558	0.811826	0.858357	0.829295	0.851553	0.886808	0.896597	0.888529	0.842235	0.861104	0.870962	0.908851	0.829908
		10.7	0.859306	0.838688	0.915219	0.90305	0.914492	NA	NA	0.832059	0.810447	0.859573	0.818931	0.85386	0.887208	0.901353	0.893435	0.849622	0.898311	0.866868	0.910015	0.837818
		10.7333	0.84423	0.84549	0.917919	0.91394	0.930415	NA	NA	0.829	0.814345	0.860864	0.820423	0.832079	0.893551	0.897988	0.903162	0.849003	0.894902	0.880851	0.912587	0.836727
		10.7667	0.84754	0.848307	0.929836	0.901893	0.933179	NA	NA	0.843519	0.826106	0.867955	0.840097	0.842732	0.890098	0.903731	0.890843	0.834594	0.876952	0.86934	0.914164	0.836727
		10.8	0.848376	0.84708	0.927328	0.917691	0.921605	NA	NA	0.830617	0.816126	0.87401	0.835441	0.852229	0.881196	0.901759	0.893634	0.844782	0.888337	0.887845	0.915982	0.825088
		10.8333	0.868324	0.853881	0.912055	0.917691	0.938338	NA	NA	0.837402	0.800064	0.867955	0.836317	0.861727	0.887373	0.89979	0.895945	0.843909	0.884311	0.883924	0.923185	0.835182
		10.8667	0.852145	0.853162	0.907311	0.920964	0.928019	NA	NA	0.840286	0.816697	0.871503	0.827803	0.861727	0.881361	0.897412	0.898736	0.853042	0.884748	0.883323	0.930149	0.842188
		10.9	0.852603	0.849178	0.919228	0.925592	0.92072	NA	NA	0.842323	0.809069	0.884468	0.835441	0.861727	0.891226	0.900197	0.907307	0.849003	0.877132	0.881877	0.927335	0.867198
		10.9333	0.874379	0.850195	0.921002	0.921643	0.923744	NA	NA	0.839442	0.819049	0.876946	0.835441	0.874007	0.900126	0.911681	0.907787	0.854716	0.878183	0.874035	0.923526	0.841547
		10.9667	0.875296	0.855979	0.912711	0.933972	0.926507	NA	NA	0.838423	0.814345	0.894069	0.839479	0.863555	0.887373	0.90356	0.891998	0.849622	0.872492	0.87446	0.929736	0.86656
		11	0.876855	0.861702	0.906385	0.908636	0.936383	NA	NA	0.840884	0.818076	0.876412	0.838425	0.867291	0.895311	0.907331	0.889207	0.857698	0.859183	0.86934	0.93073	0.856464
		11.0333	0.87282	0.86452	0.916258	0.923277	0.935132	NA	NA	0.842498	0.81394	0.888949	0.85748	0.875638	0.894348	0.91545	0.908942	0.849441	0.860851	0.889892	0.909362	0.834541
		11.0667	0.882564	0.872911	0.903221	0.950249	0.943498	NA	NA	0.841058	0.820023	0.88662	0.839479	0.859424	0.889298	0.91545	0.909621	0.85577	0.857875	0.874035	0.922021	0.856276
		11.1	0.883401	0.860473	0.897821	0.92607	0.911285	NA	NA	0.83452	0.81394	0.872614	0.839916	0.868443	0.899961	0.912665	0.899891	0.856825	0.874157	0.880851	0.925075	0.85364
		11.1333	0.889189	0.860114	0.901177	0.914024	0.928019	NA	NA	0.842077	0.815319	0.876946	0.841589	0.885135	0.889698	0.906516	0.899891	0.857698	0.865671	0.886396	0.920342	0.8591
		11.1667	0.903159	0.858375	0.923623	0.94187	0.929789	NA	NA	0.845136	0.818645	0.887407	0.835879	0.863836	0.896108	0.920784	0.898258	0.850676	0.866542	0.889892	0.922091	0.87383
		11.2	0.903618	0.87285	0.900904	0.936284	0.93281	NA	NA	0.840214	0.81589	0.892169	0.840352	0.873334	0.888736	0.918406	0.902205	0.873342	0.881519	0.884349	0.926893	0.864828
		11.2333	0.891207	0.86359	0.909195	0.940912	0.942688	NA	NA	0.845136	0.812966	0.877984	0.846681	0.851356	0.900361	0.901759	0.904996	0.867632	0.870748	0.8829	0.923839	0.874922
		11.2667	0.891854	0.858375	0.917103	0.932335	0.948916	NA	NA	0.841058	0.813371	0.875477	0.839479	0.881004	0.897471	0.9057	0.918471	0.859372	0.880468	0.886396	0.921608	0.857822
		11.3	0.907197	0.862	0.901833	0.926947	0.924262	NA	NA	0.852519	0.811993	0.87487	0.845008	0.866896	0.884318	0.916197	0.890362	0.860864	0.886776	0.880851	0.939753	0.848366
		11.3333	0.901867	0.864247	0.897359	0.935524	0.932368	NA	NA	0.842077	0.814916	0.877806	0.843954	0.879176	0.884718	0.901759	0.897778	0.862357	0.878364	0.871988	0.92411	0.872925
		11.3667	0.879065	0.859183	0.909738	0.93022	0.955327	NA	NA	0.855998	0.829197	0.883252	0.838244	0.883113	0.896741	0.912425	0.893352	0.879312	0.88239	0.884349	0.933061	0.849458
		11.4	0.875296	0.862871	0.893812	0.93417	0.946963	NA	NA	0.850058	0.81394	0.881176	0.861956	0.876197	0.894416	0.916028	0.914044	0.870179	0.872416	0.874883	0.91749	0.866824
		11.4333	0.883291	0.857594	0.900329	0.931377	0.930857	NA	NA	0.855575	0.827819	0.86803	0.829552	0.878979	0.896741	0.914059	0.907787	0.871052	0.873647	0.87753	0.924451	0.877558
		11.4667	0.886412	0.862808	0.919884	0.933491	0.92765	NA	NA	0.840037	0.833902	0.871576	0.857299	0.871784	0.905478	0.931689	0.899891	0.872545	0.877853	0.888868	0.927606	0.863733
		11.5	0.871336	0.864906	0.906847	0.944663	0.936901	NA	NA	0.849634	0.846637	0.877022	0.866429	0.863438	0.891926	0.917252	0.901049	0.86552	0.884418	0.8829	0.923214	0.878012
		11.5333	0.877961	0.855136	0.889802	0.932617	0.938413	NA	NA	0.846999	0.833902	0.87806	0.841844	0.883589	0.915974	0.922008	0.895467	0.86956	0.895623	0.874883	0.921226	0.852094
		11.5667	0.893952	0.86302	0.921002	0.934449	0.94678	NA	NA	0.84394	0.827652	0.879351	0.862648	0.888677	0.923914	0.921024	0.90288	0.868067	0.901317	0.895437	0.91543	0.872285
		11.6	0.887515	0.875905	0.899676	0.920286	0.944641	NA	NA	0.843519	0.832523	0.871398	0.853957	0.855571	0.915974	0.914296	0.910578	0.873161	0.899649	0.888868	0.924381	0.864374
		11.6333	0.878417	0.860202	0.91541	0.932136	0.939481	NA	NA	0.841479	0.848585	0.874083	0.853519	0.882913	0.915974	0.914706	0.906631	0.868505	0.883801	0.900557	0.918995	0.870927
		11.6667	0.877961	0.865266	0.906193	0.933773	0.954076	NA	NA	0.835539	0.841126	0.87573	0.867302	0.88474	0.909233	0.914706	0.909423	0.877639	0.897547	0.885971	0.913199	0.85846
		11.7	0.872173	0.861939	0.919692	0.946102	0.947404	NA	NA	0.845557	0.832926	0.873832	0.862648	0.874566	0.924311	0.919053	0.906631	0.865339	0.890982	0.896461	0.912205	0.87074
		11.7333	0.885687	0.864398	0.909546	0.936566	0.945451	NA	NA	0.842921	0.830573	0.875048	0.865194	0.873415	0.915809	0.91569	0.908264	0.87298	0.911034	0.880428	0.924621	0.855559
		11.7667	0.885687	0.857234	0.91132	0.92288	0.951679	NA	NA	0.849881	0.835683	0.879203	0.855627	0.889829	0.912521	0.910356	0.898736	0.867886	0.890982	0.881877	0.935463	0.849007
		11.8	0.89433	0.86071	0.90862	0.929145	0.948031	NA	NA	0.839442	0.838035	0.882392	0.851411	0.886371	0.917336	0.914128	0.898736	0.86727	0.891853	0.890915	0.938274	0.85865
		11.8333	0.88698	0.864398	0.904994	0.936566	0.936016	NA	NA	0.840884	0.848016	0.888089	0.862648	0.893086	0.922949	0.917899	0.909423	0.877639	0.885725	0.888443	0.932478	0.860192
		11.8667	0.874569	0.862808	0.91915	0.925673	0.945895	NA	NA	0.845382	0.841361	0.881427	0.870029	0.898175	0.915411	0.914537	0.90384	0.869636	0.878544	0.897484	0.929325	0.85865
		11.9	0.887438	0.85253	0.896895	0.941954	0.945451	NA	NA	0.848266	0.840959	0.900804	0.875993	0.872741	0.918134	0.914537	0.892676	0.865597	0.879161	0.894414	0.921368	0.877295
		11.9333	0.908489	0.863676	0.898013	0.931938	0.934765	NA	NA	0.850304	0.85013	0.87892	0.858611	0.885219	0.924711	0.910187	0.910098	0.868579	0.886159	0.902006	0.948945	0.84392
		11.9667	NA	0.859692	0.909468	0.929824	0.94162	NA	NA	0.846824	0.83958	0.892495	0.876612	0.881761	0.920459	0.912565	0.904318	0.873418	0.87898	0.913519	0.940164	0.847649
		12	NA	0.855855	0.890839	0.937723	0.939481	NA	NA	0.838844	0.852316	0.865345	0.884868	0.891935	0.917571	0.904856	0.911734	0.867525	0.881339	0.882475	0.929395	0.869384
		Relative length: automatically normalized by an ImageJ/Matlab script on mean length of individual worm for one second before stimulation (t=-1 to t=0)

## Sheet: 2a (ChR2(H134R;T159C))
ChR2(H134R;T159C)			Length (pixel)
		Time (s)	Worm 1	Worm 2	Worm 3	Worm 4	Worm 5	Worm 6	Worm 7	Worm 8	Worm 9	Worm 10
		0.1	427.34	412.159	389.835	398.111	414.188	413.786	415.378	390.308	401.847	353.949
		0.2	427.34	412.159	389.996	398.111	414.188	413.786	414.467	391.25	401.847	353.949
		0.3	419.766	412.871	386.007	403.312	414.094	418.384	422.238	391.25	402.558	353.629
		0.4	419.838	418.916	390.188	393.424	410.964	416.647	423.714	381.889	401.334	354.059
		0.5	418.024	413.138	396.009	390.242	407.454	416.655	420.688	370.183	401.334	354.375
		0.6	413.188	411.64	395.541	387.005	410.833	423.28	416.044	372.738	403.961	354.858
		0.7	410.9	412.9	397.504	391.295	416.532	420.523	419.998	373.783	405.044	356.443
		0.8	411.997	414.345	399.111	395.533	414.183	420.432	406.048	377.22	402.265	352.582
		0.9	420.524	409.466	397.329	396.874	417.278	417.956	411.295	379.528	403.288	350.021
		1	418.478	412.179	396.785	399.397	419.152	417.956	414.197	382.722	402.469	353.626
		1.1	411.28	409.773	396.356	399.747	412.797	419.141	411.162	384.861	403.299	359.629
		1.2	403.403	415.206	395.824	395.468	412.291	394.257	414.307	383.422	402.105	354.288
		1.3	402.208	415.206	397.701	396.768	415.811	416.227	414.051	394.343	402.448	354.246
		1.4	422.452	414.595	399.272	399.949	416.059	417.625	414.592	392.489	402.017	357.956
		1.5	436.264	414.595	396.583	402.546	418.415	421.106	408.89	396.201	401.815	355.715
		1.6	432.266	410.702	398.614	397.97	419.65	422.704	417.196	399.403	400.895	356.752
		1.7	427.906	409.867	390.065	396.978	414.064	418.202	410.333	398.213	401.657	357.93
		1.8	429.983	403.495	390.993	401.869	410.667	422.976	410.333	397.97	403.486	355.992
		1.9	425.253		396.116	401.633	413.277	415.188	412.909	393.727	402.208	352.219
		2	422.121		399.336	397.807	412.852	412.716	412.909	388.832	402.208	354.897
		2.1	427.961		399.861	398.241	412.784	412.449	416.222	388.832	403.393	353.967
		2.2	441.014		398.458	399.464	411.153	414.921	415.919	392.581	405.034	351.445
		2.3	438.294	412.809	400.069	395.941	409.365	413.761	417.097	392.581	403.562	353.728
		2.4	444.934	412.171	399.225	395.544	415.184	418.722	413.551	395.454	402.022	355.483
		2.5	441.032	412.934	399.379	396.511	413.398	416.597	418.058	396.079	404.12	353.289
		2.6	435.461	415.641	400.522	392.496	412.97	414.751	416.54	395.168	404.128	353.597
		2.7	429.238	411.611	397.599	399.761	420.024	412.949	408.237	399.759	404.042	353.785
		2.8	435.597	411.386	396.643	394.449	418.711	412.949	422.208	396.872	401.916	351.189
		2.9	430.125	415.57	396.166	398.208	415.133	414.999	421.211	398.31	400.63	355.587
		3	439.381	415.66	390.347	404.949	415.133	414.999	418.791	397.373	401.17	354.011
		3.1	438.416	417.673	391.848	395.119	417.491	420.021	422.291	394.219	402.462	354.372
		3.2	442.2	410.93	392.454	400.218	417.491	423.988	415.569	397.069	404.683	349.197
		3.3	444.341	409.924	395.549	397.999	417.55	408.648	410.946	387.53	400.225	353.488
		3.4	407.737	375.587	375.535	368.161	378.347	380.971	388.169	363.622	357.346	326.863
		3.5	377.712	375.587	358.223	360.087	366.711	368.668	373.32	347.591	351.23	314.958
		3.6	375.496	359.026	351.131	351.211	367.006	366.143	361.22	336.977	342.951	304.168
		3.7	369.365	354.707	346.59	346.151	360.059	366.143	359.903	336.544	331.539	294.705
		3.8	363.928	351.461	346.664	341.589	363.351	362.928	359.646	335.947	331.539	299.053
		3.9	361.394	352.088	347.705	344.661	356.622	368.553	352.604	336.107	328.234	297.588
		4	363.534	353.057	346.968	337.98	356.446	369.859	352.604	334.103	332.806	294.404
		4.1	362.168	354.592	342.279	338.608	354.795	363.887	349.955	333.536	327.401	294.963
		4.2	363.852	356.898	345.61	332.389	358.812	369.555	351.836	333.562	324.976	296.445
		4.3	365.155	350.482	344.857	344.041	355.251	365.116	351.939	334.589	324.85	294.572
		4.4	365.235	351.907	342.545	340.274	353.912	368.779	352.741	335.747	322.913	296.544
		4.5	366.164	354.964	345.101	338.01	355.693	371.265	351.411	334.34	324.508	293.094
		4.6	367.233	358.739	343.98	55.447	354.157	368.639	350.145	331.235	322.679	294.507
		4.7	366.095	358.376	342.442	56.394	351.549	363.064	351.123	330.128	338.207	294.201
		4.8	368.44	358.376	343.707	56.289	349.5	363.064	349.015	334.811	335.811	296.801
		4.9	370.734	359.137	343.861	55.003	350.338	365.635	352.876	332.72	337.422	297.929
		5	365.073	356.974	336.807	54.437	351.152	365.635	351.186	336.421	339.701	296.984
		5.1	363.677	358.27	340.535	13.115	348.576	366.221	351.723	329.401	327.64	298.303
		5.2	361.923	359.343	337.755	343.436	348.576	360.486	349.845	336.121	335.837	294.628
		5.3	359.128	355.614	336.814	336.146	348.542	365.156	350.27	327.562	336.563	294.95
		5.4	376.572	369.792	346.359	341.891	350.54	376.071	357.198	331.596	339.022	297.777
		5.5	394.157	379.308	351.711	346.933	359.544	382.392	357.198	339.849	335.236	300.346
		5.6	390.764	388.012	355.638	357.903	363.802	389.893	370.495	346.708	346.147	310.535
		5.7	386.746	392.276	203.103	358.761	374.926	392.921	379.85	343.395	355.012	311.078
		5.8	399.48	397.83	211.441	369.196	382.837	405.439	380.681	344.733	355.012	312.982
		5.9	401.505	396.033	212.646	375.889	384.492	401.983	384.725	354.384	355.089	324.087
		6	419.76	397.939	213.796	383.238	381.136	400.329	391.381	368.142	355.089	336.726
		6.1	420.703	392.634	376.619	388.397	389.676	399.934	392.656	370.07	361.042	331.765
		6.2	416.554	400.809	211.086	395.766	395.533	407.104	405.992	376.157	361.249	323.341
		6.3	418.81	395.057	203.233	397.267	395.164	413.309	407.696	378.055	362.266	329.295
		6.4	421.743	396.566	204.048	399.739	395.107	426.116	404.228	380.694	363.274	321.993
		6.5	422.107	400.278	381.833	397.935	399.103	421.201	410.574	385.535	368.64	334.089
		6.6	426.861	405.916	379.451	396.209	400.7	415.362	409.43	387.198	370.868	335.283
		6.7	437.185	404.906	384.952	395.992	403.982	414.107	412.885	390.072	373.856	334.987
		6.8	439.817	404.906	384.094	395.648	396.298	418.567	414.445	393.86	377.185	331.014
		6.9	441.746	412.174	386.988	400.755	390.8	419.975	409.665	395.179	375.179	328.169
		7	440.433	412.174	385.909	392.362	386.499	419.975	407.458	400.443	376.587	340.829
		7.1	436.528	412.009	392.479	396.457	385.332	418.87	414.193	400.194	378.829	339.026
		7.2	436.931	415.263	393.853	397.301	384.404	416.181	414.123	402.124	374.536	333.257
		7.3	428.684	415.022	390.733	402.316	378.856	416.659	414.123	396.315	376.087	341.983
		7.4	424.985	412.256	388.846	400.75	383.993	416.724	410.848	404.409	374.97	332.184
		7.5	432.612	414.069	389.34	398.414	381.638	417.837	410.848	397.376	378.165	335.82
		7.6	429.506	407.065	390.879	395.127	379.253	412.169	414.67	397.376	376.479	337.488
		7.7	431.175	399.904	390.626	399.117	379.643	414.861	414.255	394.319	379.368	337.461
		7.8	431.288	403.574	389.274	395.492	379.438	409.155	409.989	394.319	375.107	343.527
		7.9	430.954	404.297	389.479	394.974	378.808	406.726	412.353	392.542	374.55	346.055
		8	430.267	408.394	388.633	395.598	382.655	417.828	413.1	388.887	374.55	345.22

## Sheet: 2a (ChR2(C128S;L132C;H134R))
ChR2(C128S;L132C;H134R)			Length (pixel)
		Time (s)	Worm 1	Worm 2	Worm 3	Worm 4	Worm 5	Worm 6	Worm 7	Worm 8	Worm 9
		0.1		448.59	363.974	431.708	423.976	404.161	467.365	419.315	489.973
		0.2	431.945	452.897	363.873	430.259	423.789	395.563	464.732	417.033	492.154
		0.3	430.714	456.743	365.275	432.765	440.568	402.43	463.756	419.567	486.876
		0.4	436.306	455.071	360.791	431.697	443.539	395.345	469.86	410.783	487.455
		0.5	435.378	453.736	361.804	433.333	438.771	395.555	462.604	414.155	481.985
		0.6	433.647	452.535	366.305	433.837	440.262	391.168	463.58	416.284	487.238
		0.7	435.086	455.149	367.973	433.39	439.041	391.416	461.802	421.973	481.875
		0.8	432.707	450.811	369.141	431.984	435.918	391.416	465.979	421.973	484.746
		0.9	430.801	453.005	369.141	436.848	436.839	390.129	463.971	411.866	480.159
		1	426.827	453.005	366.189	433.619	429.331	390.129	457.371	411.866	475.663
		1.1	431.258	446.85	366.371	434.294	434.636	387.261	457.227	409.077	481.1
		1.2	423.71	448.749	368.02	435.196	430.83	388.376	458.268	6.81302
		1.3	427.484	452.126	370.419	434.108	422.303	389.413	459.595	419.067	489.882
		1.4	430.471	456.646	368.896	436.778	432.38	386.433	459.595	401.926	480.835
		1.5	430.51	446.759	369.315	438.964	427.096	382.146	456.812	398.094	479.047
		1.6	425.645	450.121	366.34	428.143	433.647	386.234	461.893	397.166	471.918
		1.7	411.897	450.121	370.634	428.33	432.188	382.576	464.025	397.105	478.026
		1.8	411.897	448.898	368.701	427.698	435.327	386.162	465.601	392.894	474.932
		1.9	410.27	448.898	367.084	432.349	434.282		466.523	396.867	476.289
		2	410.27	448.563	367.395	435.773	430.616		462.49	394.381	489.89
		2.1	405.394	447.2	365.232	435.773	429.225		461.428	394.73	482.867
		2.2	429.414	446.311	365.405	435.327	436.305		460.756	396.123	485.189
		2.3	433.423	452.271	367.426	435.327	435.456		462.897	393.257	492.099
		2.4	432.674	447.095	369.594	436.481	434.775		463.337	393.267	484.743
		2.5	436.913	444.89	370.223	435.358	439.959		461.946	391.842	481.595
		2.6	434.526	447.14	362.651	437.237	437.058		460.396	390.944	476.583
		2.7	437.314	448.357	360.129	434.763	436.068		465.435	394.211	478.159
		2.8	435.653	454.318	358.027	436.889	432.179		465.435	394.211	485.872
		2.9	436.365	455.543	358.027	437.641	430.333		461.741	391.814	489.946
		3	433.209	452.398	366.696	437.406	425.966		467.34	390.077	487.328
		3.1	436.151	453.657	365.057	438.156	430.46	392.128	461.84	389.272	487.748
		3.2	430.547	451.38	367.903	435.093	429.691	389.432	460.499	394.255	487.357
		3.3	432.596	449.419	371.213	438.073	433.191	393.793	464.003	388.405	490.327
		3.4	430.714	450.45	367.408	436.595	428.798	387.774	467.321	390.35	486.431
		3.5	427.114	444.777	356.265	433.988	424.704	377.905	465.733	383.007	475.481
		3.6	419.042	437.771	344.345	408.765	398.036	224.547	445.5	376.829	452.234
		3.7	414.171	437.771	334.661	392.295	385.715	219.867	419.623	365.496	434.255
		3.8	410.378	437.828	326.86	388.895	386.139	351.343	413.753	365.496	421.163
		3.9	404.776	437.828	326.989	384.18	374.703	345.66	409.746	364.431	419.243
		4	404.776	436.802	320.978	383.121	373.445	193.849	407.145	372.839	416.15
		4.1	405.048	433.355	316.408	383.121	375.7	196.184	403.874	367.755	410.965
		4.2	403.284	432.98	316.977	384.103	375.558	198.101	403.643	371.179	403.078
		4.3	404.869	431.092	315.299	384.103	368.575	198.101	404.772	369.595	412.641
		4.4	404.583	434.696	314.275	387.766	372.402	194.789	404.973	369.516	410.588
		4.5	401.645	434.81	313.437	385.33	373.173	194.789	402.359	371.241	411.273
		4.6	400.07	434.92	312.988	382.794	369.834	338.454	402.359	370.434	410.618
		4.7	397.869	431.59	309.188	382.069	365.562	338.038	405.807	367.072	407.463
		4.8	399.167	432.319	313.054	384.275	367.985	163.59	405.807	372.281	410.21
		4.9	399.496	430.823	313.054	381.326	371.599	330.515	407.682	369.382	409.702
		5	399.671	431.008	311.31	382.063	369.33	163.685	404.031	369.382	411.416
		5.1	400.482	429.974	310.731	388.681	370.475	163.16	402.556	368.372	408.573
		5.2	401.283	428.356	311.232	389.863	371.93	165.664	401.923	376.702	409.634
		5.3	401.283	430.199	308.988		368.2	166.327	402.829	373.192	410.359
		5.4	405.318	426.796	310.065	388.752	373.651	166.621	404.953	371.61	407.906
		5.5	404.008	429.538	307.038		371.744	170.329	400.3	370.931	408.813
		5.6	400.932	426.434	308.493		151.645	331.665	401.643	371.686	404.622
		5.7	405.95	426.251	307.74		152.022	334.29	403.306	371.912	405.622
		5.8	402.413	427.273	309.414	389.175	149.67	334.256	403.141	374.109	406.924
		5.9	400.02	427.273	312.255	389.03	367.493	332.749	403.874	375.707	408.478
		6	400.02	426.678	310.418	383.037	370.725	332.868	403.034	374.789	411.032
		6.1	398.925	424.992	310.013	384.143	369.035	175.589	403.393	377.205	408.714
		6.2	395.423	426.625	310.013	384.468	370.066	174.874	405.422	376.735	409.479
		6.3	394.021	432.158	310.721	384.468	370.968	174.874	405.422	372.825	410.764
		6.4	394.875	431.386	313.054	382.772	368.052	174.978	403.533	360.291	405.746
		6.5	397.865	434.284	310.228	384.844	364.252	174.978	402.547	361.209	408.055
		6.6	399.212	433.762	306.538	384.588	359.503	174.013	404.47	360.769	410.848
		6.7	395.632	431.613	306.799	383.162	367.956	174.183	402.798	361.751	411.049
		6.8	396.42	427.12	307.659	384.316	370.993	173.955	402.866	363.017	406.684
		6.9	396.797	417.391	308.494	387.75	373.846	335.535	403.772	363.214	405.906
		7	396.51	409.013	311.323	386.395	374.798	336.278	402.665	375.473	407.644
		7.1	396.29	409.099	309.932	385.905	374.304	335.574	402.197	376.944	408.691
		7.2	395.987	409.099	307.074	388.488	373.569	335.794	401.338	375.584	409.191
		7.3	395.987	414.735	312.49	387.462	372.729	334.97	402.129	375.733	405.367
		7.4	397.015	416.06	307.643	390.766	377.245	334.468	402.386	364.471	404.696
		7.5	395.938	417.671	310.132	390.006	376.356	334.32	403.893	375.441	407.173
		7.6	392.395	417.213	314.043	392.493	376.025	334.285	399.13	364.142	409.098
		7.7	394.289	417.102	314.005	389.109		334.803	400.707	374.132	403.533
		7.8	395.903	414.565	310.4	389.109		334.152	404.597	375.356	403.468
		7.9	393.403	414.331	313.912	393.069	357.007	333.048	401.342	375.253	403.399
		8	391.417	409.395	312.33	387.598	359.051	333.141	404.728	374.663	404.656
		8.1	393.169	411.852	312.724	387.702	366.73	332.649	403.525	374.68	408.666
		8.2	395.803	413.608	312.724	387.44	363.401	332.677	400.537	376.7	407.992
		8.3	396.179	414.791	314.573	391.045	372.89	332.867	400.537	376.7	407.983
		8.4	394.345	413.927	315.471	386.412	364.17	332.499	399.331	375.931	408.134
		8.5	399.372	417.896	310.524	387.29	363.979	332.499	400.586	375.931	407.173
		8.6	395.049	416.12	315.095	384.157	363.339	332.363	401.738	376.39	407.63
		8.7	393.516	418.888	314.933	384.637	364.035	332.411	402.535	376.335	408.585
		8.8	402.945	419.472	312.99	383.692	365.678	332.024	402.03	376.235	407.019
		8.9	401.591	418.583	314.772	384.242	370.918	332.343	402.283	375.618	406.669
		9	400.62	424.469	311.203	386.173	369.115	332.77	403.051	365.145	406.863
		9.1	400.07	428.259	311.38	386.508	365.568	334.904	403.174	375.837	406.145
		9.2	399.767	428.259	313.509	391.007	366.225	332.503	401.931	365.96	406.904
		9.3	399.767	435.047	312.474	386.357	369.75	333.13	402.38	365.993	407.028
		9.4	400.182	435.047	310.28	383.844	364.202	332.905	403.741	365.436	406.711
		9.5	400.182	429.031	311.893	375.54	369.197	332.388	403.717	366.441	407.178
		9.6	400.533	431.219	312.361	375.54	368.244	333.342	404.117	365.779	408.275
		9.7	401.813	426.97	310.236	379.046	369.28	332.438	402.773	366.952	408.273
		9.8	396.774	426.474	308.605	379.046	373.388	332.438	403.287	367.802	406.126
		9.9	400.815	426.235	309.643	381.516	373.797	332.152	401.822	374.816	406.281
		10	403.142	422.834	309.704	373.914	371.708	331.98	401.607	367.766	407.103
		10.1	404.872	423.155	310.953	378.892	372.78	332.646	401.607	367.475	407.613
		10.2	403.1	425.699	310.639	370.673	372.846	334.812	402.749	367.428	407.608
		10.3	402.312	427.08	309.874	375.718	376.521	335.383	401.654	367.428	407.085
		10.4	400.929	426.749	309.874	380.136	371.706	336.737	403.931	369.698	407.219
		10.5	400.354	424.627	308.465	372.621	368.677	336.737	403.916	369.698	407.44
		10.6	401.428	423.022	312.798	376.991	372.907	336.166	396.515	368.486	407.337
		10.7	400.349	421.164	309.412	366.636	372.036	336.716	398.855	368.408	406.471
		10.8	398.624	422.794	313.54	375.753	370.843	336.354	399.169	368.176	407.539
		10.9	397.13	421.413	313.794	382.607	369.798	336.316	400.196	368.046	237.783
		11	393.22	421.197	314.372	386.997	371.05	336.203	399.674	375.918	237.853
		11.1	404.644	423.563	312.458		374.692	336.077	400.333	375.999	237.514
		11.2	405.525	419.845	309.892		373.769	336.358	399.69	368.83	237.583
		11.3	406.079	420.02	313.306	378.602	375.729	335.058	397.863	376.422	240.449
		11.4	404.885	420.02	311.342	378.28	364.814	333.003	398.06	368.227	240.485
		11.5	404.885	420.653	313.403	377.861	359.11	333.423	398.038	368.555	240.065
		11.6	400.769	421.617	315.179	377.861	360.193	333.218	403.126	376.617	241.564
		11.7	399.526	426.92	315.33	381.142	359.233	333.904	399.182	368.384	241.504
		11.8	399.772	429.285	310.607	381.142	361.834	332.683	399.877	368.108	240.539
		11.9	392.67	433.26	310.647	378.883	360.764	332.778	403.544	368.657	241.001
		12	401.274	431.844	312.53	379.632	365.297	332.778	403.498	367.903	241.294
		12.1	400.815	432.813	312.891	380.145	364.577	331.603	404.261	368.51	240.821
		12.2	397.969	436.06	311.979	377.936	361.065	330.724	401.079	368.327	243.101
		12.3	397.524	436.063	315.33	380.204	363.167	331.608	401.079	367.989	243.498
		12.4	398.815	433.07	315.33	376.328	363.757	331.599	402.446	368.769	243.101
		12.5	400.713	431.821	316.314	377.933	361.307	331.075	397.785	368.769	243.498
		12.6	397.718	429.575	313.94	377.456	360.549	332.885	397.247	376.083	243.101
		12.7	397.473	428.66	311.955	375.46	363.759	331.022	397.721	372.755	241.708
		12.8	400.582		312.813	375.486	364.75	331.576	397.712	368.014	243.342
		12.9	401.298		309.7	374.039	363.813	331.096	396.93	368.49	243.491
		13	399.785		311.37	377.173	361.918	331.612	398.038	368.248	243.491
		13.1	400.974		309.67	376.454	364.009	331.476	395.682	367.788	243.491
		13.2	397.41		310.917	376.908	360.726	331.698	399.903	368.124	243.71
		13.3	395.477		309.382	375.851	359.842	331.698	401.673	367.452	243.29
		13.4	399.714		312.099	378.016	358.329	331.272	395.725	367.585	241.452
		13.5	399.714		309.368	378.664	359.179	331.367	395.887	367.918	243.499
		13.6	395.432		309.616	381.055	360.561	333.929	405.894	368.735	243.436
		13.7	399.479		309.616	382.149	355.916	333.104	401.319	369.328	243.29
		13.8	401.295		312.836	382.149	359.24	334.103	395.487	368.279	243.584
		13.9	398.906		312.836	376.456	359.845	333.41	401.465	367.9	243.287
		14	406.36		308.814	381.421	363.209	333.41	399.378	367.9	242.474
		14.1	405.482		311.176	379.194	364.505	333.578	395.469	368.269	242.061
		14.2	401.213		313.796	382.412	366.374	332.959	399.784	368.826	242.815
		14.3	401.7	426.773	309.448	375.346	367.792	332.42	399.784	368.737	242.521
		14.4	403.526	424.609	309.277	375.841	368.184	335.41	404.604	368.206	243.472
		14.5	398.31	426.416	310.674	374.173	362.608	335.705	405.635	367.937	242.271
		14.6	400.039	429.934	309.171	376.82	362.663		402.382	368.236	242.599
		14.7	401.917	429.934	309.454	377.437	360.614		406.122	372.002	242.524
		14.8	401.917	428.858	307.734	380.754	361.92	335.199	401.042	368.69	242.272
		14.9	402.708	428.858	308.137	379.291	361.594	335.409	397.653	368.506	242.865
		15	402.708	423.152	309.223	377.016	361.054	335.032	397.683	368.024	242.644
		15.1	396.822	429.284	309.929	371.041	362.531	335.088	400.857	367.922	242.513

## Sheet: 2a (ChR2(L132C;H134R;T159C)
ChR2(L132C;H134R;T159C)			Length (pixel)
		Time (s)	Worm 1	Worm 2	Worm 3	Worm 4	Worm 5	Worm 6	Worm 7
		0.1	474.381	475.671	424.591	462.56	437.081	392.842	488.287
		0.2	477.669	460.774	425.783	476.656	435.792	393.862	489.853
		0.3	477.558	458.214	423.755	480.031	428.576	393.72	489.179
		0.4	474.825	466.63	422.988	481.329	428.576	395.208	488.419
		0.5	476.149	462.569	428.306	482.128	435.882	393.31	487.284
		0.6	477.037	471.858	426.054	485.008	435.53	390.966	487.636
		0.7	475.007	462.071	424.989	482.62	437.856	394.192	490.086
		0.8	477.758	463.285	427.94	480.214	434.241	394.192	487.282
		0.9	476.817	463.931	424.021	482.897	431.678	391.75	491.252
		1	478.984	470.494	419.198	480.675	433.49	394.023	489.207
		1.1	478.833	469.865	429.3	483.292	435.378	395.717	489.189
		1.2	480.54	470.264	424.94	480.636	435.849	396.772	487.55
		1.3	473.303	467.664	425.202	482.875	438.849	391.25	493.062
		1.4	475.42	461.119	421.807	477.163	435.936	393.39	485.537
		1.5	471.966	466.086	422.626	477.163	435.936	392.771	488.364
		1.6	471.376	462.926	421.176	471.744	441.012	389.515	486.552
		1.7	471.055	471.487	423.203	473.671	439.493	391.441	487.215
		1.8	470.365	464.79	423.036	477.791	440.143	391.441	492.531
		1.9	471.246	470.558	423.472	477.125	439.635	392.691	490.685
		2	474.24	466.821	423.853	478.067	436.463	392.691	491.201
		2.1	474.737	468.468	424.931	472.962	437.1	393.173	488.347
		2.2	473.138	461.57	431.462	471.486		391.961	488.537
		2.3	470.866	461.935	426.625	471.715	435.383	392.686	486.812
		2.4	470.866	462.039	426.636	477.182	437.811	393.76	486.628
		2.5	470.373	464.149	426.587	480.156	435.119	394.969	485.746
		2.6	470.373	459.833	426.503	479.052	443.954	396.355	483.262
		2.7	475.099	464.198	420.649	478.067	440.372	394.694	486.96
		2.8	475.114	460.188	420.048	478.067	443.297	393.612	486.96
		2.9	476.453	465.838	423.051	479.686	442.113	394.176	491.214
		3	471.895	463.631	426.049	479.686	440.552	393.303	490.474
		3.1	472.239	444.02	423.463	479.544	439.482	394.826	487.596
		3.2	471.833	449.195	424.561	477.631	441.937	395.547	490.919
		3.3	473.521	456.749	423.575	478.391	438.646	396.094	493.939
		3.4	474.121	453.061	419.88	462.185	419.371	395.456	487.384
		3.5	440.484	422.767	388.375	452.346	419.371	375.76	469.945
		3.6	425.502	403.653	379.031	441.639	394.397	350.845	441.682
		3.7	417.079	398.144	371.607	431.426	375.095	335.144	433.518
		3.8	407.083	395.999	363.056	417.693	368.817	329.618	417.856
		3.9	400.842	393.398	357.02	410.209	362.16	330.145	418.018
		4	396.942		352.331	409.51	365.058	330.145	414.239
		4.1	394.858		352.579	407.315	360.236	327.746	409.146
		4.2	397.755		351.77	403.107	361.083	330.897	407.279
		4.3	406.134		348.138	402.806	359.115	330.019	409.978
		4.4	406.134		347.508	407.539	359.425	328.632	411.407
		4.5	401.184	386.702	348.012	406.935	358.348	329.921	406.54
		4.6	407.352	384.357	348.435	409.174	358.58	330.61	405.632
		4.7	406.014	383.192	346.63	408.622	363.408	332.263	407.621
		4.8	412.459	384.373	352.881	408.562	360.896	332.263	410.502
		4.9	409.884	384.166	351.432	402.516	362.488	328.251	413.073
		5	408.357	387.127		402.516	361.25	329.473	410.798
		5.1	406.814	388.248		402.765	359.672	332.233
		5.2	405.427	391.63		403.822	364.357	327.882
		5.3	404.463	386.403		406.065	364.241	331.105	414.918
		5.4	404.898	383.868		401.496	365.885	327.582
		5.5	405.832	383.008		403.999	365.392	326.124
		5.6	415.173	382.962		403.999	362.995	332.393
		5.7	411.571	392.073		406.833	369.213
		5.8	416.431	394.857		409.022	366.929
		5.9	414.088	395.502		411.354	373.053
		6	417.862	401.225		414.951	373.438
		6.1	417.119	402.695		415.283	376.345
		6.2	417.483	395.402		418.232	379.964
		6.3	417.849	390.499		421.198	384.028
		6.4	417.805	391.054		423.079	388.24
		6.5	417.719	392.346		425.281	382.938
		6.6	417.719	390.702		428.451	384.071
		6.7	423.089	400.446		432.784	388.983
		6.8	416.342	419.636		437.641	394.621
		6.9	419.382	421.142		442.12	398.702
		7	416.252	424.651		437.104	398.702
		7.1	416.981	426.214		437.501	400.43
		7.2	420.028	431.078			404.848
		7.3	416.467	431.472		453.948	402.617
		7.4	425.498	431.426		450.682	402.891
		7.5	423.392	436.87		455.267	407.082
		7.6	425.622	434.094		454.185	407.552
		7.7	427.004	433.86		454.491	400.411
		7.8	426.454	439.43		457.359	407.001
		7.9	426.454	434.075		460.93	409.157
		8	431.113	433.322		462.401	411.576
		8.1	434.699	436.521		465.135	412.597
		8.2	433.084	441.123	416.013	465.325	408.062
		8.3	433.473	441.737	414.767	467.204	405.95
		8.4	431.266	441.96	415.55	464.99	410.87
		8.5	433.3	438.199	414.014	466.932	406.974
		8.6	436.554	439.394	414.851	476.177	407.712
		8.7	437.074	433.891	411.656	476.67	404.581
		8.8	437.745	429.671	414.936	473.693	404.581
		8.9	436.816		414.398		407.403
		9	437.063		415.469		407.403
		9.1	437.382		415.812		398.256
		9.2	438.192		416.504		392.539
		9.3	438.218		416.444		400.075
		9.4	439.301		417.059		402.509
		9.5	441.024		418.332		403.241
		9.6	442.289		417.171		406.308
		9.7	441.729		419.097		410.65
		9.8	444.261		419.244		411.088
		9.9	444.261		417.105		412.988
		10	447.262		420.31		411.92
		10.1	447.262		420.992		414.396
		10.2	449.833		423.551		414.965
		10.3	452.88		423.802		413.112
		10.4	450.418		423.948		415.371
		10.5	451.358		416.443	465.905	415.214
		10.6	445.449		420.687	478.154	417.818
		10.7	446.498		420.881	478.138	417.888		473.488
		10.8	443.921		423.229	476.577	416.319		471.83
		10.9	447.324		425.825	473.995	420.016		470.447
		11	444.74	451.822	426.073	477.054	420.016		468.828
		11.1	444.984	451.581	422.118	481.423	417.608		467.329
		11.2	440.785	449.76	424.805		422.017		468.966
		11.3	441.104	449.791	419.365		423.994		464.794
		11.4	443.885	449.729	420.82		423.114		468.3
		11.5	448.395	450.766	417.963		422.393		463.104
		11.6	446.158	454.114	419.67		422.523		465.163
		11.7	448.554		419.176		421.444		464.458
		11.8		453.995	415.666		422.781		468.032
		11.9		451.207	415.287		419.796		460.817
		12		456.101	412.767		423.275		461.961
		12.1	439.034	463.986	411.343		423.135
		12.2	438.878	472.834	417.552	470.344	424.201		466.714
		12.3	439.95	474.288	416.762	470.344	424.07		470.96
		12.4			420.885	474.866	426.305		476.712
		12.5	453.076		414.69	474.866	428.235		475.834
		12.6	450.741		417.931	476.348	429.353		477.211
		12.7	449.132		418.297	476.188	427.434		475.033
		12.8	459.759		417.717		429.327		471.301
		12.9	454.478		420.755		427.237		470
		13	456.205		420.568		427.237		474.145
		13.1	457.125		421.581		423.529		473.215
		13.2	455.283		420.2		426.261		475.462
		13.3	455.18		419.626		423.85		474.762
		13.4	455.37		413.179		424.115		475.017
		13.5	455.585		416.907		422.694		477.8
		13.6	456.678		416.283		425.345		473.203
		13.7	456.621		415.659		425.209		482.964
		13.8	454.169		416.795		426.385		489.022
		13.9	456.273		417.372		424.972		482.988
		14	454.22		419.378		428.053		495.674
		14.1	454.093		422.23		427.412		466.94
		14.2	460.598		426.79		428.384		465.96
		14.3	459.417		425.473		423.084		465.215
		14.4	458.961		424.559		423.605		468.764
		14.5	460.481		424.703		426.72		466.461
		14.6	459.727		422.905		428.368		475.618
		14.7	461.833		424.097		427.942		474.658
		14.8	466.534		426.616	475.637	428.914		475.881
		14.9	464.484		426.269	476.583	428.767		474.645
		15	462.511		423.448	476.417	431.144		475.027
		15.1	464.866		422.596	477.958	430.948		469.988

## Sheet: 2a Quint
Quint			Relative length
		Time (s)	Worm 1	Worm 2	Worm 3	Worm 4	Worm 5	Worm 6	Worm 7	Worm 8	Worm 9	Worm 10	Worm 11	Worm 12	Worm 13	Worm 14	Worm 15
		-2	NA	NA	1.00679	1.01376	1.02956	1.00046	1.00771	NA	1.03977	1.03852	0.978368	NA	1.00085	0.990962	0.980099
		-1.96667	NA	NA	1.01459	1.01885	1.00851	1.00006	1.01586	NA	1.01806	1.01549	1.0134	NA	0.981305	1.01253	0.98421
		-1.93333	NA	NA	1.02622	1.0059	0.980384	1.01224	1.00672	0.99203	1.02475	1.03691	0.974519	NA	0.993381	1.03619	0.977793
		-1.9	0.986754	NA	0.99559	1.02115	1.01412	1.0055	1.01109	1.0057	1.00725	1.01978	0.988939	NA	0.994895	0.997097	0.969743
		-1.86667	0.99089	NA	1.00574	1.00935	1.00394	1.00975	1.01487	1.00657	1.01089	1.02252	0.974519	NA	1.00158	1.00008	0.981727
		-1.83333	0.986607	NA	1.00549	1.00888	1.01412	NA	1.00335	0.992282	0.995201	1.02463	0.976334	NA	1.00467	0.993941	0.977366
		-1.8	0.994879	NA	1.00505	1.00955	0.998503	NA	1.00631	0.991416	0.994724	1.02212	0.990753	NA	0.993381	1.02015	0.97719
		-1.76667	0.992664	NA	0.996387	0.993822	1.01559	1.01032	1.0045	0.993507	0.977887	1.01348	0.968327	NA	0.984563	1.00534	0.982331
		-1.73333	0.9968	NA	0.99849	1.00284	1.00058	0.986514	1.0162	0.995601	0.997975	1.00435	0.973237	NA	0.999502	1.00472	0.973856
		-1.7	0.995088	NA	0.989825	1.00467	0.990139	1.00647	1.01999	0.99203	0.997218	0.994012	0.977616	NA	0.996804	1.02523	0.979848
		-1.66667	0.975973	NA	0.98816	0.995174	0.977882	1.00182	1.02377	0.995167	0.986601	1.0008	0.984561	NA	1.01118	1.01401	0.978394
		-1.63333	0.980109	NA	0.997874	1.01186	0.980562	0.996044	1.00532	NA	0.987078	1.01171	0.985842	1.00001	0.985517	1.00367	0.975735
		-1.6	0.984392	NA	NA	1.00486	0.975558	1.02041	1.01825	1.02208	1.00047	0.992806	0.983276	1.0065	0.996804	0.99543	0.98875
		-1.56667	0.992958	NA	0.988955	1.0109	1.02095	1.00574	1.01167	NA	0.995398	0.995148	0.980179	0.963931	1.00546	1.00745	0.987119
		-1.53333	0.988969	NA	1.01853	1.00026	0.992213	1.01752	1.01883	NA	0.997218	1.01325	0.96523	1.01467	0.990914	1.01507	0.981375
		-1.5	0.989471	NA	1.01364	0.996325	0.972626	1.01984	1.01405	0.993434	0.992625	0.995884	0.975801	1.00311	0.984563	0.999638	0.982653
		-1.46667	0.975497	NA	0.982139	0.994695	0.975305	0.999165	1.02081	0.964427	1.00392	1.01559	0.967794	1.0048	1.00276	1.00008	0.982403
		-1.43333	0.98427	NA	1.00306	1.01043	0.987387	1.00614	1.01702	0.967132	0.994921	1.00445	0.975801	1.01677	0.991474	1.01532	0.993538
		-1.4	0.973783	NA	0.97268	1.00352	0.976771	1.0067	1.01562	0.974709	1.00296	0.996854	0.978368	NA	0.986307	1.00639	0.981904
		-1.36667	0.974492	NA	0.98406	1.01348	0.972803	1.00262	1.02278	0.994227	1.00669	1.01107	0.984028	NA	1.0022	0.994556	0.982507
		-1.33333	0.981555	NA	1.00961	1.00725	0.980917	1.01656	1.01941	0.992747	1.01568	1.00211	0.975272	1.00381	0.998945	1.00174	0.986193
		-1.3	0.975055	NA	1.00664	1.0082	1.01051	1.01151	1.02517	0.97532	1.02467	0.995315	0.984561	0.989156	1.00181	1.00069	0.99467
		-1.26667	0.992604	NA	1.002	1.01607	1.0188	1.0055	1.01924	0.9606	1.01731	1.00251	0.978368	NA	0.998152	0.990962	0.987471
		-1.23333	0.98646	NA	0.995877	1.02211	1.00404	1.00607	1.02104	0.976368	1.01722	0.99257	0.977083	1.00909	1.00625	1.01253	0.986017
		-1.2	0.985101	NA	0.968835	1.01289	1.01802	1.01264	1.01767	0.977846	0.992067	1.0257	0.989691	1.02524	0.999338	1.0028	0.995946
		-1.16667	0.982533	NA	0.974527	1.02123	1.01051	1.01808	1.03035	0.986471	0.997614	0.992169	0.984028	1.0361	1.01833	1.00385	0.996549
		-1.13333	0.997865	NA	1.00218	1.0173	1.01094	1.0152	1.01726	0.984991	1.02459	0.991766	0.979117	NA	0.994171	1.0085	0.989954
		-1.1	1.00735	NA	1.01146	1.01269	1.01655	1.02041	1.01668	0.987516	1.03129	0.987885	0.980402	0.991343	1.02175	1.00113	0.996373
		-1.06667	0.996151	NA	1.00874	1.0171	1.01655	1.03491	1.02121	0.978459	1.03359	0.987485	0.96545	0.983	0.997431	1.00411	1.00811
		-1.03333	1.0015	NA	1.01846	1.00972	1.01655	1.00726	1.01446	0.990835	0.992935	0.992738	0.96545	0.967642	0.997595	0.996482	1.00219
		-1	1.00307	NA	1.01103	1.01365	1.01534	NA	1.01085	0.992313	1.03541	0.996617	0.976773	0.96046	0.988216	1.00832	0.99928
		-0.966667	0.999431	NA	0.971119	0.998594	1.02845	1.02409	1.01183	0.981778	1.03263	1.02101	0.968546	0.981188	0.98861	0.995791	1.00527
		-0.933333	0.998575	NA	1.00849	1.00626	1.01516	1.01423	1.00706	1.00259	NA	1.01375	0.972925	0.971318	0.995685	0.991834	1.00939
		-0.9	0.998575	NA	0.980398	1.01019	0.995143	1.0386	1.00986	0.995018	1.02938	0.989757	0.973457	1.01079	0.986867	1.00341	1.00588
		-0.866667	1.00407	NA	0.977171	1.00185	1.00783	1.01696	1.01027	0.992492	NA	0.99605	0.981464	1.02524	0.984563	0.998152	1.00545
		-0.833333	0.999284	NA	1.00255	1.003	0.999289	0.998035	1.01364	0.992674	0.994003	0.986044	0.976553	0.997124	0.991474	0.992632	1.0063
		-0.8	1.01426	NA	1.0281	1.00022	0.978488	1.02801	1.01265	0.992674	0.982909	0.985475	0.983499	1.01756	0.995685	0.996662	1.00691
		-0.766667	1.00977	NA	1.00736	0.997442	0.988495	1.00092	1.00212	0.999382	0.996777	0.998489	0.987877	0.975408	0.992428	0.987369	1.00442
		-0.733333	1.01355	NA	0.99765	0.992357	1.02224	1.03322	1.01068	0.985708	1.01179	1.00341	0.99044	0.961452	0.997431	0.994121	0.998855
		-0.7	1.00392	NA	0.991522	0.991206	0.977882	0.999	1.0115	1.00234	0.995628	0.996383	1.00614	0.964136	0.992824	0.994556	0.997828
		-0.666667	0.997925	NA	0.983476	0.98795	0.98789	0.996908	1.01027	1.00696	1.00787	0.995579	0.989911	0.992046	0.998779	0.997714	0.994315
		-0.633333	1.03373	NA	1.02766	0.997442	1.01266	0.986816	1.00311	1.00191	1.02796	0.987583	0.982966	1.01537	1.01507	1.00788	0.997401
		-0.6	1.00085	NA	0.998701	0.993033	1.01559	0.996111	1.00014	0.993464	0.991033	1.00026	0.98553	1.03411	0.991474	1.01568	1.00073
		-0.566667	1.00827	NA	0.986267	0.996489	1.00101	1.01022	1.00491	1.01324	0.993806	0.98621	0.99942	0.985274	0.997989	1.00008	1.00673
		-0.533333	0.997278	NA	1.01287	0.985366	1.00601	1.01583	1.0087	1.00357	1.007	0.997118	0.993007	1.02685	1.00793	1.01699	0.996621
		-0.5	0.995857	NA	1.01733	0.992754	0.987032	0.987381	1.01422	1.01428	1.00767	1.00026	1.01362	1.0062	1.01905	0.992889	0.998927
		-0.466667	1.00206	NA	0.998341	0.989974	0.988495	0.986251	1.01463	1.01515	1.01619	0.994441	1.00924	1.02685	0.996641	1.0028	0.995417
		-0.433333	0.999846	NA	0.99388	1.0057	0.997823	0.991299	0.992399	1.01829	0.988259	1.00164	1.00667	1.01529	1.00332	1.00174	0.988822
		-0.4	0.997718	NA	1.02679	0.997837	0.981167	0.987216	0.985238	1.0141	0.997057	1.00033	1.02857	1.02685	0.997035	0.998152	1.00783
		-0.366667	0.998781	NA	0.98714	0.985086	0.986779	0.993223	1.00212	1.02229	1.0028	0.998559	1.00026	1.02057	0.999338	1.00218	0.997723
		-0.333333	0.99243	NA	1.00867	0.994103	0.998253	0.991863	1.0059	1.00862	0.993806	1.00913	0.99898	0.995057	1.01642	1.00701	1.00166
		-0.3	0.986226	NA	1.00193	0.995254	0.989281	0.97543	0.990012	1.01515	0.997057	1.0076	1.01211	1.01459	1.00069	0.994993	1.00474
		-0.266667	0.990865	NA	1.01802	0.993625	1.02216	1.00886	0.977669	NA	0.991033	0.999597	1.01265	0.999433	0.998221	1.00639	0.999002
		-0.233333	1.0007	NA	1.02477	0.998035	1.00922	0.992825	0.9761	NA	1.00835	1.00348	1.01809	0.992456	1.00052	0.993941	1.00312
		-0.2	0.997572	NA	0.994753	1.01261	0.977379	0.985289	0.990592	0.968463	0.991984	0.99806	1.02481	0.992251	1.00799	0.993941	0.992406
		-0.166667	0.992077	NA	0.9937	1.01194	1.00111	0.982966	0.983431	0.989893	0.992935	1.00549	1.03689	0.984572	1.02103	0.99561	0.996167
		-0.133333	0.991721	NA	0.981089	0.999942	0.999999	0.988343	0.972725	0.978131	0.99686	1.00452	1.02353	1.03003	1.00164	1.0028	0.997195
		-0.1	0.99243	NA	0.952921	1.00157	0.999999	0.985854	0.97569	0.968463	0.993887	1.01623	1.02043	1.0131	1.02023	1.00323	0.995137
		-0.0666667	0.991574	NA	0.99388	1.00435	1.00622	1.0139	0.975282	0.97308	0.923683	1.00258	1.02225	1.01789	0.994568	1.00832	0.998222
		-0.0333333	0.986079	NA	1.00396	1.03244	0.987062	0.899144	1.00195	0.966983	0.907994	1.01161	1.03795	0.978913	1.00069	0.998332	0.986062
		0	0.983302	NA	0.967891	1.01297	0.979201	0.907642	1.02023	0.959658	1.01809	1.00338	1.01296	0.958186	0.99131	0.981415	0.982125
		0.0333333	0.977601	NA	0.954768	1.01452	0.998786	0.901633	1.00491	0.962798	0.910093	0.991338	0.989248	0.968053	1.00243	0.982286	0.963117
		0.0666667	0.975239	NA	0.955204	1.01413	0.981953	0.887126	1.00812	0.970809	0.903398	0.979626	0.975142	0.981717	0.978838	0.968528	0.962867
		0.1	0.959048	NA	0.924755	0.989101	0.944499	0.886961	1.00532	0.947464	0.979068	0.991169	0.984963	0.944233	0.959453	0.974226	0.949003
		0.133333	0.962831	NA	0.917577	0.980083	0.931811	0.949071	0.990423	0.92394	0.878438	0.970657	0.956344	0.961076	0.952938	0.963189	0.943611
		0.166667	0.944781	NA	0.902789	0.951324	0.928524	0.864123	0.988036	0.937361	0.888103	0.954095	0.946083	0.966651	0.950075	0.943987	0.929393
		0.2	0.944425	NA	0.904095	0.938375	0.921018	0.901068	1.00631	0.926034	0.837314	0.946098	0.926755	0.996372	0.948891	0.952843	0.930596
		0.233333	0.945993	NA	0.903042	0.942785	0.938782	0.835907	0.959221	0.921414	0.891157	0.945295	0.917247	0.965865	0.938163	0.931898	0.916981
		0.266667	0.939286	NA	0.89438	0.950451	0.935852	0.833583	0.948854	0.919937	0.921304	0.940208	0.912865	0.878548	0.94198	0.934439	0.916129
		0.3	0.927084	NA	0.885717	0.927731	0.912118	0.827009	0.979886	0.935091	0.876732	0.932211	0.905391	0.87227	0.931252	0.938648	0.909534
		0.333333	0.927943	NA	0.869005	0.911804	0.908153	0.864355	0.978246	0.926034	0.919004	0.926957	0.882967	0.874461	0.934509	0.937596	0.897974
		0.366667	0.932432	NA	0.866288	0.912955	0.900039	0.856587	0.951242	0.911132	0.877009	0.937296	NA	0.887012	0.930855	0.941626	0.904745
		0.4	0.914885	NA	0.874697	0.89071	0.902971	0.847526	0.939545	0.930292	0.843532	0.911767	NA	0.887507	0.909959	0.940317	0.897549
		0.433333	0.916244	NA	0.866288	0.891105	0.898395	0.83999	0.941521	0.903376	0.815404	0.908219	NA	0.936554	0.926248	0.932513	0.88762
		0.466667	0.917956	NA	0.868391	0.871922	0.890284	0.841117	0.940295	0.904422	0.87499	0.910964	NA	0.877845	0.928158	0.933565	0.895067
		0.5	0.911961	NA	0.843271	0.885627	0.897359	0.846494	0.947286	0.917484	0.873959	0.923411	NA	0.881932	0.932765	0.938213	0.88308
		0.533333	0.911961	NA	0.857008	0.879588	0.890461	0.874147	0.941521	0.897893	0.903038	0.904741	NA	0.900266	0.909169	0.928739	0.892585
		0.566667	0.925016	NA	0.850447	0.883322	0.893391	0.861964	0.935759	0.898759	0.903515	0.924781	NA	0.849936	0.917197	0.921987	0.888471
		0.6	0.909893	NA	0.848346	0.875853	0.897715	0.863888	0.938146	0.91853	0.876058	0.903534	NA	0.889697	0.923714	0.920679	0.885989
		0.633333	0.907469	NA	0.842834	0.879588	0.892103	0.803304	0.932964	0.900239	0.888777	0.900791	NA	0.88342	0.901304	0.914363	0.879394
		0.666667	0.906466	NA	0.835042	0.872397	0.891675	0.815888	0.942512	0.896665	0.858746	0.914609	NA	0.890894	0.920061	0.929972	0.875883
		0.7	0.916244	NA	0.84222	0.875853	0.886671	0.815323	0.934771	0.916439	0.851574	0.911699	NA	0.861788	0.901862	0.925326	0.878967
		0.733333	0.897691	NA	0.846245	0.876529	0.880023	0.810511	0.938726	0.907202	0.900068	0.897477	NA	0.870372	0.917757	0.922785	0.870919
		0.766667	0.911961	NA	0.847909	0.883241	0.881237	0.853233	0.940944	0.901717	0.840481	0.903134	NA	0.874051	0.9145	0.927868	0.882904
		0.8	0.899759	NA	0.855778	0.875375	0.869585	0.870859	0.927199	0.896486	0.880177	0.884796	NA	0.881727	0.897254	0.919626	0.876308
		0.833333	0.904398	NA	0.843707	0.870012	0.866655	0.849548	0.942512	0.899011	0.836359	0.907015	NA	0.866577	0.902025	0.912874	0.870743
		0.866667	0.913526	NA	0.850266	0.871641	0.869585	0.844336	0.92802	0.897966	0.847653	0.906043	NA	0.850433	0.884782	0.92322	0.882303
		0.9	0.904398	NA	0.849396	0.868385	0.859577	0.849383	0.933372	0.918351	0.864964	0.893195	NA	0.842052	0.897418	0.937161	0.885813
		0.933333	0.899759	NA	0.8424	0.873946	0.863118	0.844336	0.924812	0.909114	0.87998	0.910727	NA	0.849731	0.901631	0.918574	0.882727
		0.966667	0.901474	NA	0.843887	0.862345	0.870801	0.842974	0.929417	0.887429	0.869083	0.919459	NA	0.871947	0.912196	0.917085	0.874677
		1	0.905254	NA	0.850447	0.865882	0.856648	0.851142	0.932794	0.884292	0.846028	0.898449	NA	0.862282	0.895907	0.921553	0.872195
		1.03333	0.889775	NA	0.836529	0.861472	0.858291	0.848021	0.92802	0.89248	0.857792	0.89788	NA	0.859187	0.908936	0.910951	0.878614
		1.06667	0.901118	NA	0.833121	0.860997	0.854146	0.840885	0.931154	0.893528	0.86152	0.885599	0.875217	0.864473	0.899558	0.914109	0.872019
		1.1	0.89905	NA	0.830584	0.862626	0.863651	0.841847	0.922256	0.869138	0.861717	0.878572	0.867743	0.860881	0.901468	0.914544	0.873473
		1.13333	0.90561	NA	0.835658	0.850072	0.850355	0.835672	0.92703	0.868703	0.876452	0.905476	0.861018	0.875536	0.908706	0.961265	0.879041
		1.16667	0.903542	NA	0.832941	0.862824	0.851999	0.854992	0.940533	0.912254	0.82384	0.909924	0.866681	0.86827	0.887646	0.952409	0.885033
		1.2	0.898548	NA	0.84222	0.864929	0.859505	0.851707	0.942512	0.888042	0.831487	0.879308	0.873623	0.868354	0.908146	0.942678	0.871594
		1.23333	0.895623	NA	0.8424	0.849594	0.844493	0.846097	0.93436	0.868703	0.871856	0.91307	0.865928	0.881813	0.884782	0.936981	0.872019
		1.26667	0.88171	NA	0.839246	0.859565	0.853643	0.848256	0.922256	0.892662	0.855496	0.900154	0.852261	0.867857	0.894161	0.935054	0.878013
		1.3	0.883571	NA	0.838812	0.851899	0.849497	0.854992	0.928428	0.87794	0.900938	0.894331	0.880877	0.869756	0.901631	0.901403	0.866878
		1.33333	0.886495	NA	0.833991	0.853806	0.849497	0.857716	0.937568	0.887429	0.829387	0.883023	0.862612	0.859684	0.885736	0.906305	0.875955
		1.36667	0.888061	NA	0.835658	0.856587	0.842169	0.854263	0.931804	0.873323	0.84258	0.87526	0.872434	0.886397	0.8859	0.93295	0.874325
		1.4	0.888919	NA	0.836529	0.863975	0.838453	0.841847	0.933613	0.892048	0.849949	0.901192	0.853633	0.869551	0.901631	0.907357	0.872872
		1.43333	0.886348	NA	0.827249	0.856109	0.860718	0.842644	0.928839	0.898759	0.872333	0.894331	0.856952	0.882805	0.883039	0.934874	0.871842
		1.46667	0.881	NA	0.828917	0.836169	0.836987	0.846659	0.933783	0.886131	0.871856	0.88908	0.862922	0.851921	0.892417	0.92707	0.864219
		1.5	0.889775	NA	0.832685	0.854004	0.83992	0.846494	0.930407	0.874368	0.896063	0.900625	0.867303	0.854812	0.89607	0.932333	0.865247
		1.53333	0.896835	NA	0.824892	0.856109	0.847603	0.839923	0.932625	0.867223	0.846979	0.903937	0.858544	0.872441	0.884782	0.935311	0.859254
		1.56667	0.905964	NA	0.832685	0.851223	0.848031	0.848421	0.950492	0.872888	0.88315	0.905476	0.858014	0.868354	0.880175	0.939342	0.858654
		1.6	0.892197	NA	0.839683	0.833864	0.838631	0.844336	0.936578	0.874982	0.851097	0.904907	0.851069	0.862574	0.889553	0.938904	0.85805
		1.63333	0.881503	NA	0.829967	0.843835	0.836202	0.832951	0.935012	0.87011	0.862668	0.891422	0.856729	0.863771	0.883992	0.934694	0.858654
		1.66667	0.891843	NA	0.849396	0.843835	0.844671	0.838161	0.943739	0.867405	0.838182	0.89005	0.869114	0.870747	0.888203	0.928302	0.859078
		1.7	0.880144	NA	0.840913	0.839425	0.841814	0.839358	0.932214	0.864879	0.861043	0.904907	0.864207	0.857291	0.89607	0.92707	0.85642
		1.73333	0.886139	NA	0.84117	0.852177	0.851569	0.8449	0.932794	0.856868	0.903235	0.904504	0.863454	0.865464	0.89337	0.921296	0.858902
		1.76667	0.873084	NA	0.83189	0.845662	0.830517	0.845133	0.93559	0.857302	0.845551	0.907415	0.868365	0.864967	0.882642	0.928739	0.863867
		1.8	0.894265	NA	0.830147	0.822742	0.834308	0.857716	0.937977	0.842148	0.850146	0.912503	0.871461	0.872441	0.889159	0.930663	0.869007
		1.83333	0.885786	NA	0.846425	0.838752	0.848031	0.838561	0.929247	0.858527	0.863062	0.881484	0.871681	0.866167	0.879385	0.929177	0.866525
		1.86667	0.891843	NA	0.844938	0.836169	0.83992	0.830628	0.929417	0.862099	0.83723	0.902731	0.865269	0.856589	0.888763	0.921987	0.85993
		1.9	0.886495	NA	0.837759	0.830608	0.841561	0.837034	0.92744	0.873681	0.857989	0.914042	0.857574	0.881813	0.891463	0.911388	0.858654
		1.93333	0.879788	NA	0.838632	0.842206	0.83992	0.84032	0.932214	0.876818	0.867461	0.905642	0.871681	0.865464	0.892417	0.928739	0.856847
		1.96667	0.87772	NA	0.829533	0.834342	0.850105	0.843608	0.93559	0.859139	0.834737	0.910561	0.857794	0.886397	0.894324	0.92707	0.858477
		2	0.883215	NA	0.837579	0.835018	0.850533	NA	0.933203	0.86715	0.849949	0.894568	0.864736	0.860881	0.90831	0.93295	0.85291
		2.03333	0.886851	NA	0.840297	0.847094	0.845959	NA	0.934601	0.86715	0.862585	0.897077	0.869114	0.865961	0.887809	0.931281	0.862236
		2.06667	0.882715	NA	0.825765	0.840101	0.83681	NA	0.940364	0.858527	0.872333	0.916384	0.872743	0.860675	0.885506	0.897627	0.85454
		2.1	0.883924	NA	0.832071	0.841055	0.834916	NA	0.928598	0.857047	0.837904	0.894165	0.859606	0.871741	0.898931	0.931898	0.859078
		2.13333	0.882212	NA	0.836709	0.837799	0.847425	NA	0.936988	0.84947	0.873482	0.894568	0.859606	0.848826	0.882248	0.937596	0.865497
		2.16667	0.885992	NA	0.833991	0.860519	0.840778	NA	0.923895	0.855567	0.849195	0.908053	0.862702	0.869551	0.898538	0.940317	0.851882
		2.2	0.883068	NA	0.826379	0.837123	NA	NA	0.932045	0.85095	0.858943	0.917588	0.864736	0.865753	0.889159	0.931281	0.85
		2.23333	0.890987	NA	0.842834	0.83895	0.848889	NA	0.924473	0.859139	0.879028	0.906279	0.862172	0.857083	0.889553	0.93295	0.855568
		2.26667	0.885639	NA	0.837759	0.83204	0.83724	NA	0.929417	0.85113	0.875304	0.911767	0.875087	0.854193	0.883596	0.929357	0.866277
		2.3	0.894914	NA	0.846425	0.837401	0.831983	NA	0.931226	0.861412	0.879225	0.909189	0.857574	0.844737	0.908706	0.918574	0.865247
		2.33333	0.872228	NA	0.833991	0.842008	0.846387	NA	0.920279	0.873426	0.879422	0.911297	0.862702	0.878718	0.897188	0.912874	0.876983
		2.36667	0.881503	NA	0.84135	0.838752	0.844923	NA	0.922086	0.858886	0.856644	0.910161	0.875087	0.853699	0.905052	0.918394	0.865425
		2.4	0.893202	NA	0.842654	0.837799	0.834308	NA	0.930816	0.863758	0.858466	0.905476	0.850849	0.856092	0.896628	0.924094	0.859431
		2.43333	0.883924	NA	0.840553	0.828781	0.841814	NA	0.930646	0.862278	0.877603	0.917754	0.862702	0.863071	0.888763	0.935926	0.862516
		2.46667	0.889419	NA	0.847475	0.851504	0.829304	NA	0.924065	0.849036	0.872056	0.896507	0.86142	0.858282	0.901399	0.919626	0.858579
		2.5	0.885283	NA	0.846859	0.853328	0.840347	NA	0.932794	0.860798	0.881131	0.888108	0.860671	0.843832	0.896234	0.912003	0.861062
		2.53333	0.881856	NA	0.835478	0.860043	0.83724	NA	0.925464	0.855135	0.861914	0.894802	0.869427	0.867652	0.892977	0.934439	0.863544
		2.56667	0.881503	NA	0.842834	0.854285	0.822834	NA	0.929417	0.850084	0.885446	0.90571	0.915782	0.852502	0.879945	0.93462	0.863544
		2.6	0.882715	NA	0.839246	0.871165	0.829912	NA	0.928428	0.860366	0.857318	0.902967	0.913215	0.861872	0.897978	0.91262	0.868685
		2.63333	0.878579	NA	0.835478	0.880658	0.840347	NA	0.930238	0.851562	0.835408	0.884063	0.865798	0.871741	0.890113	0.927868	0.870139
		2.66667	0.878932	NA	0.838632	0.847767	0.825336	NA	0.928428	0.855747	0.884772	0.900459	0.910119	0.868354	0.888763	0.921553	0.864748
		2.7	0.890631	NA	0.843631	0.830886	0.841383	NA	0.92744	0.843553	0.898639	0.903534	0.903174	0.860881	0.900841	0.934439	0.864323
		2.73333	0.874442	NA	0.845554	0.841055	0.833094	NA	0.929827	0.841279	0.905337	0.907015	0.858856	0.857785	0.898141	0.921116	0.880848
		2.76667	0.876008	NA	0.85168	0.839228	0.831198	NA	0.935012	0.84817	0.877683	0.903534	0.900078	0.869756	0.888369	0.919626	0.870139
		2.8	0.878076	NA	0.835042	0.833667	0.832664	NA	0.932625	0.856795	0.875781	0.901026	0.896981	0.87145	0.884156	0.929357	0.867657
		2.83333	0.885639	NA	0.838632	0.836447	0.840778	NA	0.924065	0.84965	0.848521	0.902565	0.871991	0.860181	0.895838	0.917522	0.861665
		2.86667	0.888919	NA	0.841784	0.837799	0.840778	NA	0.92703	0.852175	0.874156	0.914276	0.894418	0.850809	0.898141	0.920064	0.864147
		2.9	0.903395	NA	0.838632	0.859367	0.841636	NA	0.924643	0.853655	0.858466	0.886972	0.889507	0.853699	0.891627	0.909281	0.866806
		2.93333	0.879788	NA	0.850629	0.851504	0.834916	NA	0.933613	0.849036	0.863062	0.909758	0.891321	0.870542	0.909266	0.93295	0.866806
		2.96667	0.883571	NA	0.836965	0.846418	0.844746	NA	0.927851	0.855747	0.867264	0.904504	0.908837	0.862574	0.891067	0.928739	0.859783
		3	0.889066	NA	0.845988	0.855911	0.831198	NA	0.925464	0.863324	0.908782	0.894568	0.855227	0.868354	0.900841	0.915161	0.864748
		3.03333	0.881147	NA	0.845372	0.833864	0.842244	NA	0.92686	0.85784	0.849472	0.901761	0.911181	0.871741	0.901958	0.905868	0.866806
		3.06667	0.889419	NA	0.826816	0.851026	0.843708	NA	0.922666	0.848604	0.817619	0.908954	0.865798	0.854606	0.887019	0.928739	0.870743
		3.1	0.882715	NA	0.840117	0.834821	0.841636	NA	0.929009	0.858093	0.894521	0.903134	0.898796	0.860881	0.895444	0.921657	0.873225
		3.13333	0.888563	NA	0.839066	0.835972	0.83681	NA	0.93559	0.846078	0.863736	0.901026	0.901892	0.861173	0.907752	0.94558	0.868685
		3.16667	0.883924	NA	0.840553	0.828105	0.839742	NA	0.937807	0.855315	0.897017	0.900222	0.912463	0.872441	0.892977	0.918755	0.869112
		3.2	0.885992	NA	0.839683	0.833667	0.841814	NA	0.966791	0.852175	0.865161	0.902731	0.902425	0.845936	0.879155	0.912183	0.867657
		3.23333	0.884427	NA	0.847909	0.838077	0.832842	NA	0.92686	0.855747	0.868215	0.894968	0.893885	0.854895	0.881852	0.923837	0.86372
		3.26667	0.890631	NA	0.843271	0.843835	0.834738	NA	0.938146	0.857047	0.87281	0.905476	0.902644	0.870542	0.88511	0.929537	0.865602
		3.3	0.880144	NA	0.831454	0.845465	0.842244	NA	0.930407	0.866284	0.839807	0.902162	0.862172	0.857291	0.900445	0.930844	0.860637
		3.33333	0.878076	NA	0.837579	0.835972	0.838704	NA	0.92686	0.855747	0.838856	0.914679	0.869114	0.858488	0.892184	0.915596	0.87528
		3.36667	0.87722	NA	0.841604	0.842487	0.847248	NA	0.934021	0.856181	0.841152	0.901192	0.872211	0.852502	0.884716	0.92322	0.862692
		3.4	0.887204	NA	0.841964	0.837601	0.83724	NA	0.928839	0.848604	NA	0.900625	0.865489	0.860181	0.888927	0.913055	0.874677
		3.43333	0.893555	NA	0.83189	0.848723	0.845782	NA	0.926041	0.864372	NA	0.899819	0.859825	0.878016	0.886623	0.915596	0.858579
		3.46667	0.881856	NA	0.840553	0.848723	0.839134	NA	0.933613	0.854087	NA	0.896507	0.862392	0.870048	0.892744	0.913492	0.876735
		3.5	0.892699	NA	0.840733	0.844789	0.842244	NA	0.926041	0.856613	NA	0.907985	0.854918	0.854895	0.881226	0.929357	0.865175
		3.53333	0.893911	NA	0.83189	0.831562	0.847248	NA	0.925053	0.871514	NA	0.910561	0.865489	0.854895	0.899818	0.904198	0.870316
		3.56667	0.890129	NA	0.838812	0.829059	0.841636	NA	0.928259	0.867688	0.807003	0.901595	0.863145	0.861872	0.881062	0.909898	0.858579
		3.6	0.890778	NA	0.858675	0.821871	NA	NA	0.921678	0.853221	0.863536	0.904673	0.871681	0.871741	0.896001	0.913055	0.864147
		3.63333	0.89577	NA	0.843271	0.838752	0.831198	NA	0.925053	0.85261	0.816471	0.919696	0.871149	0.864268	0.881062	0.925507	0.870743
		3.66667	0.893911	NA	0.84222	0.839903	0.835596	NA	0.933613	0.830745	0.875107	0.910161	0.857482	0.858488	0.898305	0.912874	0.868084
		3.7	0.878932	NA	0.838196	0.840857	0.826624	NA	0.932794	0.833882	0.820673	0.903534	0.86677	0.864063	0.902682	0.90674	0.877338
		3.73333	0.881503	NA	0.836709	0.826954	0.834308	NA	0.929827	0.837887	0.855973	0.908788	0.86186	0.857785	0.893304	0.925326	0.872195
		3.76667	0.892699	NA	0.842834	0.837123	0.835166	NA	0.935181	0.878046	0.882082	0.900625	0.863674	0.879212	0.89314	0.924889	0.86826
		3.8	0.878076	NA	0.838632	0.826954	0.839742	NA	0.933613	0.867329	0.868412	0.888511	0.86677	0.854895	0.896165	0.919626	0.87177
		3.83333	0.88428	NA	0.846859	0.847094	0.834308	NA	0.925872	0.848604	0.833983	0.896341	0.864956	0.864967	0.877015	0.914544	0.871167
		3.86667	0.879435	NA	0.844938	0.852655	0.844138	NA	0.928839	0.85113	0.87788	0.892792	0.86186	0.869346	0.88909	0.919011	0.867657
		3.9	0.890129	NA	0.840297	0.837123	0.824122	NA	0.932625	NA	0.840481	0.897077	0.869337	0.854401	0.884483	0.907101	0.869712
		3.93333	0.897838	NA	0.839246	0.840382	0.832842	NA	0.937807	0.858707	0.845551	0.91307	0.855667	0.864762	0.882576	0.912003	0.872622
		3.96667	0.898903	NA	0.839066	0.820242	0.833272	NA	0.930238	0.855315	0.891667	0.904103	0.855667	0.84643	0.882179	0.90289	0.861665
		4	0.897691	NA	0.834608	0.828584	0.838704	NA	0.927851	0.84965	0.807871	0.918726	0.857482	0.863771	0.884879	0.926379	0.867657
		4.03333	0.871369	NA	0.847909	0.825127	0.834738	NA	0.928259	0.851743	0.870037	0.903134	0.864956	0.862077	0.883529	0.913055	0.867657
		4.06667	0.883068	NA	0.840733	0.840382	0.842494	NA	0.934601	0.847124	0.865835	0.908788	0.867523	0.879915	0.892744	0.919807	0.866629
		4.1	0.893055	NA	0.842834	0.830886	0.83413	NA	0.930238	0.856613	0.854068	0.912503	0.874997	0.84313	0.884483	0.916651	0.875707
		4.13333	0.883068	NA	0.840733	0.83204	0.834738	NA	0.923077	0.847558	0.826137	0.908622	0.870619	0.864967	0.903076	0.924889	0.875707
		4.16667	0.895979	NA	0.838196	0.851304	0.832664	NA	0.925294	0.854087	0.836279	0.894165	0.868052	0.866167	0.877408	0.919192	0.86826
		4.2	0.88428	NA	0.846605	0.851504	0.82766	NA	0.934021	0.867509	0.88026	0.903134	0.88119	0.875331	0.89179	0.924889	0.870316
		4.23333	0.885492	NA	0.828917	0.824174	0.832842	NA	0.936988	0.867509	0.883821	0.906279	0.868052	0.854895	0.88909	0.876682	0.870743
		4.26667	0.886704	NA	0.838632	0.826279	0.839134	NA	0.930646	0.854269	0.808151	0.878338	0.858763	0.849115	0.887183	0.908153	0.861665
		4.3	0.885639	NA	0.839683	0.836925	0.843102	NA	0.950323	0.851562	0.822492	0.903534	0.854385	0.857785	0.88965	0.921116	0.873401
		4.33333	0.889272	NA	0.836529	0.823698	0.841206	NA	0.926282	0.866463	0.833112	0.899086	0.860578	0.861872	0.885833	0.918755	0.875707
		4.36667	0.890129	NA	0.84117	0.835296	0.844746	NA	0.931057	0.881183	NA	0.88068	0.854385	0.870747	0.883529	0.925326	0.876132
		4.4	0.875861	NA	0.841604	0.859846	0.827052	NA	0.927271	0.860366	0.835408	0.900791	0.86677	0.860675	0.885996	0.914981	0.869112
		4.43333	0.885492	NA	0.843451	0.837401	0.82809	NA	0.929827	0.84965	0.839333	0.894568	0.863674	0.849115	0.883925	0.915161	0.868084
		4.46667	0.890484	NA	0.838632	0.831364	0.825158	NA	0.922086	0.836407	0.862865	0.899252	0.869337	0.848621	0.893698	0.920424	0.87982
		4.5	0.883068	NA	0.839246	0.828584	0.826624	NA	0.924884	0.860366	0.864964	0.901026	0.868272	0.872938	0.885833	0.921042	0.875104
		4.53333	0.875152	NA	0.845988	0.831562	0.838526	NA	0.932625	0.846078	0.871856	0.892226	0.863674	0.868354	0.89044	0.915161	0.878366
		4.56667	0.88428	NA	0.840733	0.829059	0.834988	NA	0.927851	0.858886	0.829468	0.891656	0.862392	0.856092	0.886787	0.909718	0.866026
		4.6	0.89084	NA	0.847295	0.835296	0.832056	NA	0.932455	0.857661	0.848801	0.893029	0.858014	0.858982	0.883529	0.910079	0.869112
		4.63333	0.885992	NA	0.832504	0.844789	0.827482	NA	0.93542	0.879271	0.881802	0.898213	0.881723	0.877727	0.871451	0.916213	0.869112
		4.66667	0.876008	NA	0.836529	0.844789	0.829554	NA	0.930238	0.856795	0.840004	0.917117	0.853633	0.879417	0.887346	0.920859	0.874501
		4.7	0.888416	NA	0.839683	0.851979	0.82766	NA	0.936408	0.854269	0.862585	0.904673	0.871681	0.854401	0.900378	0.923837	0.87819
		4.73333	0.881356	NA	0.845192	0.840857	0.844138	NA	0.929658	0.854701	0.880851	0.897646	0.871149	0.870747	0.891954	0.909461	0.876132
		4.76667	0.886348	NA	0.844501	0.835774	0.828518	NA	0.925464	0.864983	0.861914	0.891823	0.864207	0.870747	0.876618	0.896575	0.87879
		4.8	0.884783	NA	0.855088	0.829735	0.824122	NA	0.929658	0.852355	0.885446	0.883992	0.881723	0.856589	0.875665	0.909461	0.869536
		4.83333	0.878432	NA	0.847295	0.824174	0.81851	NA	0.932625	0.85932	0.836559	0.911531	0.883534	0.870048	0.895607	0.918501	0.87879
		4.86667	0.887204	NA	0.841784	0.839425	0.829984	NA	0.938387	0.85636	0.884772	0.909189	0.880438	0.868354	0.883529	0.900605	0.874677
		4.9	0.892552	NA	0.830403	0.830886	0.846209	NA	0.93559	0.85932	0.846502	0.891256	0.894637	0.868354	0.880666	0.918755	0.875104
		4.93333	0.885992	NA	0.836095	0.832713	0.827482	NA	0.934842	0.863324	0.846028	0.888914	0.874025	0.881111	0.88774	0.904816	0.875104
		4.96667	0.883924	NA	0.838632	0.841533	0.835596	NA	0.924884	0.865417	0.82891	0.900056	0.879156	0.856092	0.883925	0.914981	0.862089
		5	0.889775	NA	0.847909	0.841533	0.828341	NA	0.935181	0.878046	0.876058	0.89691	0.871681	0.850809	0.876618	0.916831	0.876559
		5.03333	0.886495	NA	0.832685	0.852853	0.834558	NA	0.935181	0.863324	NA	0.88172	0.879156	0.830867	0.88774	0.916651	0.874076
		5.06667	0.894914	NA	0.835478	0.835972	NA	0.824288	0.923077	0.879526	NA	0.885032	0.888977	0.847714	0.88965	0.914109	0.865425
		5.1	0.886495	NA	0.832941	0.846616	NA	0.826612	0.922497	0.887714	NA	0.897077	0.867833	0.8518	0.873755	0.907538	0.865425
		5.13333	0.89648	NA	0.839683	0.821393	NA	0.817152	0.925872	0.864372	NA	0.869606	0.877121	0.839043	0.876618	0.90859	0.873049
		5.16667	0.901474	NA	0.838196	0.837601	NA	0.827974	0.92011	0.864804	NA	0.875663	0.878403	0.857083	0.869148	0.91262	0.870991
		5.2	0.882715	NA	0.826379	0.829259	NA	0.823161	0.930238	0.858707	NA	0.879945	0.884067	0.848413	0.896561	0.905868	0.874501
		5.23333	0.892699	NA	0.839683	0.824652	NA	0.817152	0.92867	NA	NA	0.893598	0.888445	0.847216	0.872011	0.919372	0.866453
		5.26667	0.886348	NA	0.845988	0.835972	NA	0.821002	0.932214	0.860187	NA	0.897646	0.885881	0.851303	0.887346	0.905177	0.863971
		5.3	0.903186	NA	0.826816	0.825325	NA	0.814263	0.912948	0.863758	NA	0.888108	0.875307	0.857785	0.874874	0.921476	0.869963
		5.33333	0.888919	NA	0.824458	0.828584	NA	0.82525	0.922086	0.845033	NA	0.872918	0.88097	0.851303	0.886393	0.901403	0.871418
		5.36667	0.893911	NA	0.838196	0.837601	NA	0.822926	0.931226	0.874906	NA	0.907015	0.874025	0.839043	0.880272	0.907101	0.876983
		5.4	0.892343	NA	0.819817	0.839903	NA	0.821964	0.912538	0.881617	NA	0.898449	0.873496	0.85469	0.878922	0.902635	0.865425
		5.43333	0.89527	NA	0.83102	0.829259	NA	0.820837	0.921098	NA	NA	0.887541	0.877121	0.858282	0.872965	0.925507	0.873649
		5.46667	0.892343	NA	0.832685	0.839903	NA	0.81579	0.917312	0.857047	NA	0.878975	0.883534	0.846517	0.872407	0.912183	0.871594
		5.5	0.878076	NA	0.822535	0.843162	NA	0.810181	0.925464	0.868809	NA	0.910493	0.889727	0.841436	0.891394	0.903944	0.878614
		5.53333	0.897191	NA	0.856138	0.843162	NA	0.821964	0.92686	0.869855	NA	0.880348	0.88097	0.858282	0.892348	0.90859	0.866453
		5.56667	0.901474	NA	0.856138	0.833191	NA	0.816752	0.91196	0.880137	NA	0.894165	0.884819	0.847216	0.880435	0.93462	0.869963
		5.6	0.892699	NA	0.829967	0.845465	NA	0.8214	0.925464	0.887714	NA	0.893362	0.889727	0.871741	0.877015	0.910694	0.860461
		5.63333	0.895979	NA	0.8515	0.837601	NA	0.822762	0.938387	0.853042	NA	0.878006	0.892293	0.852502	0.889254	0.918755	0.869536
		5.66667	0.893202	NA	0.830584	0.84614	NA	0.826612	0.922086	0.851996	NA	0.897077	0.893043	0.855392	0.882179	0.917883	0.863119
		5.7	0.898548	NA	0.822791	0.841533	NA	0.825085	0.921098	NA	NA	0.899585	0.896672	0.84602	0.885043	0.91429	0.863971
		5.73333	0.893911	NA	0.84117	0.843162	NA	0.821964	0.918711	0.865238	NA	0.880348	0.905428	0.846722	0.869707	0.911311	0.859858
		5.76667	0.892197	NA	0.823408	0.841533	NA	0.817152	0.919699	0.88876	NA	0.899819	0.896891	0.842633	0.875828	0.913235	0.868084
		5.8	0.891843	NA	0.84117	0.849396	NA	0.819076	0.913528	0.856181	NA	0.870009	0.896139	0.834957	0.872571	0.906048	0.863971
		5.83333	0.889419	NA	0.82743	0.836447	NA	0.817152	0.922497	0.857047	NA	0.871545	0.889946	0.858282	0.875828	0.903944	0.861488
		5.86667	0.897838	NA	0.816229	0.843162	NA	0.817714	0.917312	0.865849	NA	0.894968	0.889946	0.862369	0.867404	0.91429	0.868935
		5.9	0.886139	NA	0.828226	0.833191	NA	0.830695	0.925464	0.866284	NA	0.882856	0.891761	0.853699	0.877572	0.903507	0.867054
		5.93333	0.897838	NA	0.84048	0.830886	NA	0.820438	0.918711	0.898862	NA	0.878006	0.898706	0.851303	0.876222	0.914724	0.861312
		5.96667	0.92487	NA	0.829713	0.834821	NA	0.819873	0.923485	0.866284	NA	0.890687	0.891231	0.841933	0.876222	0.925507	0.870991
		6	0.897485	NA	0.83138	0.838752	NA	0.822362	0.939786	0.862712	NA	0.888914	0.896139	0.8518	0.877408	0.904996	0.874928
		6.03333	0.92416	NA	0.832867	0.834821	NA	0.822762	0.928839	0.862278	NA	0.895371	0.886101	0.826986	0.871451	0.911748	0.876559
		6.06667	0.908828	NA	0.837069	0.839228	NA	0.819076	0.919699	0.865849	NA	0.878406	0.886321	0.84602	0.875665	0.911131	0.87819
		6.1	0.907115	NA	0.844067	0.847094	NA	0.817714	0.929247	0.863758	NA	0.880348	0.890699	0.84313	0.895375	0.916394	0.861913
		6.13333	0.89128	NA	0.837506	0.837123	NA	0.828936	0.934771	0.865417	NA	0.888344	0.88685	0.866456	0.881226	0.913672	0.872445
		6.16667	0.900053	NA	0.833047	0.839228	NA	0.823724	0.917312	0.856795	NA	0.89788	0.884286	0.858282	0.871221	0.904559	0.878614
		6.2	0.931367	NA	0.832867	0.833191	NA	0.819476	0.933613	0.861232	NA	0.894402	0.88685	0.858282	0.888696	0.91262	0.876983
		6.23333	0.892846	NA	0.838993	0.841055	NA	0.813301	0.927271	0.858707	NA	0.879544	0.883754	0.861667	0.906335	0.911748	0.878614
		6.26667	0.906257	NA	0.832431	0.843835	NA	0.821565	0.922666	0.857227	NA	0.890687	0.885039	0.859973	0.877572	0.915776	0.872445
		6.3	0.920527	NA	0.834968	0.821871	NA	0.80593	0.923077	0.868375	NA	0.884063	0.888665	0.844326	0.874315	0.908153	0.862516
		6.33333	0.906907	NA	0.838122	0.843835	NA	0.81619	0.914517	0.873426	NA	0.896578	0.879908	0.857083	0.891	0.912801	0.860885
		6.36667	0.899699	NA	0.84153	0.830886	NA	0.8214	0.921267	0.868809	NA	0.904338	0.885568	0.83446	0.885437	0.906666	0.864999
		6.4	0.910393	NA	0.826739	0.839228	NA	0.81579	0.928839	0.864804	NA	0.893832	0.874997	0.83735	0.876222	0.896755	0.867054
		6.43333	0.899197	NA	0.843887	0.837601	NA	0.827409	0.931226	0.873861	NA	0.919764	0.893795	0.83735	0.875268	0.906048	0.864395
		6.46667	0.899699	NA	0.825689	0.840857	NA	0.821799	0.918303	0.854522	NA	0.881552	0.866241	0.857083	0.884647	0.913235	0.860034
		6.5	0.91332	NA	0.825255	0.847094	NA	0.81619	0.930238	0.859139	NA	0.901428	0.884286	0.843832	0.879085	0.906486	0.863544
		6.53333	0.906257	NA	0.828406	0.842684	NA	0.817714	0.925464	0.861232	NA	0.896341	0.884286	0.862369	0.876222	0.903507	0.867481
		6.56667	0.904189	NA	0.82105	0.844313	NA	0.8214	0.91888	0.860798	NA	0.866765	0.898706	0.845523	0.881785	0.898862	0.862943
		6.6	0.916451	NA	0.833301	0.830886	NA	0.818679	0.926282	0.853042	NA	0.884866	0.878094	0.843832	0.875828	0.906486	0.859431
		6.63333	0.909893	NA	0.819127	0.834821	NA	0.815225	0.932625	0.862712	NA	0.884297	0.890479	0.843832	0.885996	0.900966	0.865602
		6.66667	0.90233	NA	0.828843	0.847094	NA	0.820438	0.934601	0.864804	NA	0.900056	0.87553	0.851303	0.885996	0.897807	0.867054
		6.7	0.910393	NA	0.826125	0.844313	NA	0.820603	0.928839	NA	NA	0.875897	0.897424	0.84602	0.875268	0.921476	0.868509
		6.73333	0.908681	NA	0.835839	0.840382	NA	0.824288	0.923485	0.857047	NA	0.914178	0.870619	0.840737	0.877968	0.909642	0.866453
		6.76667	0.89905	NA	0.827176	0.820242	NA	0.817549	0.92069	0.862278	NA	0.8847	0.888135	0.841933	0.877968	0.911131	0.870566
		6.8	0.907115	NA	0.837942	0.838752	NA	0.810016	0.923654	0.874906	NA	0.887375	0.883754	0.855392	0.864146	0.915776	0.857978
		6.83333	0.912461	NA	0.834352	0.836447	NA	0.81619	0.924065	0.869855	NA	0.887609	0.882472	0.842633	0.880435	0.907101	0.86936
		6.86667	0.907469	NA	0.826125	0.848723	NA	0.819873	0.919291	0.868375	NA	0.896411	0.878094	0.854193	0.877178	0.89632	0.858403
		6.9	0.90233	NA	0.841094	0.834821	NA	0.8214	0.920279	0.871335	NA	0.888012	0.883534	0.837847	0.872011	0.910694	0.866453
		6.93333	0.908325	NA	0.839607	0.847094	NA	0.827009	0.926452	0.873861	NA	0.880416	0.877341	0.859973	0.880039	0.915342	0.868509
		6.96667	0.9171	NA	0.838556	0.843835	NA	0.823559	0.919291	0.84947	NA	0.908289	0.871149	0.855392	0.873524	0.902455	0.864395
		7	0.901974	NA	0.848272	0.838752	NA	0.826047	0.926452	0.855567	NA	0.906347	0.869867	0.865961	0.879876	0.898425	0.865425
		7.03333	0.907322	NA	0.838993	0.843835	NA	0.8214	0.921678	0.854087	NA	0.875164	0.889197	0.881111	0.899655	0.914724	0.862943
		7.06667	0.899197	NA	0.832071	0.839228	NA	0.819476	0.923077	0.861664	NA	0.89892	0.871149	0.854895	0.881949	0.896755	0.86234
		7.1	0.89577	NA	0.835839	0.844313	NA	0.822762	0.928259	0.854522	NA	0.887042	0.871149	0.856589	0.867404	0.906048	0.868935
		7.13333	0.890778	NA	0.836889	0.847094	NA	0.817152	0.937977	0.875952	NA	0.89447	0.886101	0.862369	0.897515	0.899296	0.860461
		7.16667	0.888857	NA	0.829713	0.826954	NA	0.825415	0.926452	0.843373	NA	0.880416	0.873716	0.858282	0.895607	0.904379	0.879465
		7.2	0.908118	NA	0.825072	0.837601	NA	0.824123	0.922086	0.871335	NA	0.880819	0.874245	0.854193	0.8883	0.893779	0.867908
		7.23333	0.874943	NA	0.829713	0.826954	NA	0.819873	0.921678	0.857661	NA	0.92291	0.874778	0.851303	0.870661	0.909207	0.875355
		7.26667	0.88543	NA	0.857549	0.845465	NA	0.81579	0.923654	0.858527	NA	0.886473	0.887383	0.852997	0.894817	0.904996	0.871842
		7.3	0.902268	NA	0.83138	0.850072	NA	0.829498	0.926452	0.856181	NA	0.875731	0.877341	0.850107	0.889814	0.911568	0.857375
		7.33333	0.878725	NA	0.82761	0.853328	NA	0.823958	0.914106	0.863324	NA	0.888412	NA	0.859479	0.877178	0.899296	0.86585
		7.36667	0.883864	NA	0.832867	0.837601	NA	0.820273	0.92744	0.846945	NA	0.872253	NA	0.871741	0.883693	0.903327	0.868332
		7.4	0.868886	NA	0.842581	0.836447	NA	0.816587	0.926041	0.853908	NA	0.892127	NA	0.842633	0.880039	0.912183	0.864395
		7.43333	0.887291	NA	0.851243	0.841533	NA	0.813301	0.923654	0.850337	NA	0.880249	NA	0.857083	0.881389	0.907538	0.869963
		7.46667	NA	NA	0.830147	0.841055	NA	0.813466	0.92703	0.845285	NA	0.875164	NA	0.855392	0.88695	0.906486	0.86936
		7.5	NA	NA	0.840913	0.843162	NA	0.826612	0.931226	0.868196	NA	0.884463	NA	0.852502	0.877342	0.919807	0.864395
		7.53333	NA	NA	0.819997	0.845465	NA	0.818114	0.931226	0.866716	NA	0.885267	NA	0.853699	0.884089	0.904379	0.869963
		7.56667	NA	NA	0.824638	0.840382	NA	0.818679	0.928428	0.851996	NA	0.872988	NA	0.862369	0.882343	0.897373	0.874928
		7.6	NA	NA	0.846605	0.840382	NA	0.808254	0.921678	0.864624	NA	0.875731	NA	0.864762	0.872965	0.909027	0.868509
		7.63333	NA	NA	0.834968	0.843162	NA	0.818911	0.933203	0.866716	NA	0.871684	NA	0.834957	0.880039	0.917703	0.870991
		7.66667	NA	NA	0.844501	0.829259	NA	0.818114	0.923077	0.848425	NA	0.867165	NA	0.864063	0.881785	0.909388	0.867481
		7.7	NA	NA	0.86306	0.837123	NA	0.822362	0.917312	0.86715	NA	0.855053	NA	0.865961	0.886393	0.918755	0.867908
		7.73333	NA	NA	0.82018	0.834821	NA	0.822762	0.926041	0.854522	NA	0.861677	NA	0.839043	0.879876	0.909642	0.867481
		7.76667	NA	NA	0.832251	0.842684	NA	0.81194	0.924065	0.860187	NA	0.867332	NA	0.855392	0.881785	0.904559	0.867481
		7.8	NA	NA	0.834352	0.843162	NA	0.822762	0.915916	0.871335	NA	0.874928	NA	0.847714	0.876618	0.916213	0.86585
		7.83333	NA	NA	0.844067	0.833667	NA	0.823161	0.932625	0.862712	NA	0.867332	NA	0.84313	0.878526	0.901838	0.866026
		7.86667	NA	NA	0.824202	0.849396	NA	0.819476	0.916493	0.863144	NA	0.877436	NA	NA	0.872571	0.900785	0.866878
		7.9	NA	NA	0.846785	0.843835	NA	0.8214	0.93617	0.875952	NA	0.858935	NA	NA	0.8883	0.898681	0.86234
		7.93333	NA	NA	0.84066	0.841533	NA	0.83438	0.928259	0.860619	NA	0.874525	NA	NA	0.875665	0.90289	0.863971
		7.96667	NA	NA	0.829713	0.850072	NA	0.827244	0.916493	NA	NA	0.858532	NA	NA	0.866054	0.904996	0.868935
		Relative length: automatically normalized by an ImageJ/Matlab script on mean length of individual worm for one second before stimulation (t=-1 to t=0)

[truncated: 20 more sheets: 2c (ChR2(C128S)), 2c (ChR2(C128S;H134R)), 2c (ChR2(H134R;D156C)), 2d  (ChR2(C128S;L132C;H134R)), 2d (Quint), 2e (ChR2(H134R)), 2e ChR2(C128S)), 2e (ChR2(L132C)), 2e (ChR2(C128S;H134R)), 2e (ChR2(H134R;D156C)), 2e (ChR2(C128S;L132C;H134R)), 2e (ChR2(L132C;H134R;T159C)), 2e (Quint), 2f (ChR2(C128S)), 2f (ChR2(C128S;H134R)), 2f (ChR2(H134R;D156C)), 2g (ChR2(H134R)), 2g (ChR2(C128S)), 2g (ChR2(C128S;H134R)), 2g (Quint)]
