# Supplementary material for: Rhodopsin optogenetic toolbox v2.0 for light-sensitive excitation and inhibition in Caenorhabditis elegans
Source: PLoS One. 2018 Feb 1;13(2):e0191802. doi: 10.1371/journal.pone.0191802 (PMC5794093; doi:10.1371/journal.pone.0191802)
Supplement: S2 Data — (XLSX) [file pone.0191802.s011.xlsx]

## Sheet: Info
	HYPERPOLARIZER
	Figure	Tool	expressed in	type of recording	values found in other sheets	model organism
	3e	ACR1	BWM			C. elegans
	3e	ACR2	BWM			C. elegans
	3f	ACR1(C102A)	BWM			C. elegans
	3f	ZipACR	BWM			C. elegans
	3g	ACR1 - ACR2 - ACR1(C102A) - ZipACR	BWM	maxima - change in body length		C. elegans
	3h	ACR1(C102A)	BWM	maxima - light intensity dependence		C. elegans
	3h	ZipACR	BWM	maxima - light intensity dependence		C. elegans
	3i	ACR1	BWM	repetitive stimulation		C. elegans
	3j	ACR2	BWM	repetitive stimulation		C. elegans
	3k	ZipACR	BWM	repetitive stimulation		C. elegans
	4b	ACR1 - ACR2 - NpHR		Voltage clamp		C. elegans
	4d	ACR1 - ACR2 - NpHR		Current clamp		C. elegans
	S3	various depolarizer			see 2e	C. elegans
	S 4b	ACR1	cholinergic neurons			C. elegans
	S 4b	ACR2	cholinergic neurons			C. elegans
	S4c	ACR1 - ACR2 - ACR1(C102A) - ZipACR	BWM & cholinergic neurons	maxima - change in body length	for values in BWMs see 4g	C. elegans
	S4d	ACR1	cholinergic neurons	wavelength & light intensity dependence & maxima		C. elegans
	S4d	ACR2	cholinergic neurons	wavelength & light intensity dependence & maxima		C. elegans
	S4e	ACR1	cholinergic neurons	wavelength & light intensity dependence	see S5d	C. elegans
	S4f	ACR2	cholinergic neurons	wavelength & light intensity dependence	see S5d	C. elegans
	S4g	ZipACR	BWM	light intensity	see 4h	C. elegans
	S4h	ACR1(C102A)	BWM	light intensity	see 4h	C. elegans
	S4i	ACR1(C102A)		closing with red light		HEK293 cells
	S4j	ACR1	cholinergic neurons	repetitive stimulation		C. elegans
	S4j	ACR1	BWM	repetitive stimulation	see 4i	C. elegans
	S4k	ACR2	cholinergic neurons	repetitive stimulation		C. elegans
	S4k	ACR2	BWM	repetitive stimulation	see 4j	C. elegans

## Sheet: 3e (ACR1)
ACR1	Time (s)	Length (pixel)	Length (pixel)	Length (pixel)	Length (pixel)	Length (pixel)	Length (pixel)	Length (pixel)	Length (pixel)	Length (pixel)	Length (pixel)	Length (pixel)	Length (pixel)	Length (pixel)	Length (pixel)	Length (pixel)
	0.033333	253.427			248.912	276.431	271.323	249.209	275.369	299.134		306.871	251.007	253.163	211.595	254.424
	0.066667	253.617			249.086	279.967	272.656	249.447		303.54	254.71	300.534	250.052	252.736	214.447	252.094
	0.1	257.052	296.929		248.916	282.346	271.691	248.636	279.305	300.137		302.617	248.641	253.308	206.294	250.999
	0.133333	260.088	300.334		244.933	279.066	271.774	251.419	274.659	300.037	254.061	302.092	249.411	251.517	208.884	251.26
	0.166667	259.843	301.134		247.992	281.101	272.363	248.919		300.983	253.211	307.18	246.068	252.024	208.572	251.376
	0.2	258.158	296.329		249.462	281.511	271.812	248.246		302.101	257.594	300.577	249.916	251.575	205.828	251.674
	0.233333	259.605	294.017		249.182	283.876	272.026	251.975		300.304	257.926	305.869	247.425	250.634	206.947	251.999
	0.266667	259.119			247.684	282.883	269.22	249.934		300.226	256.901	302.124	247.793	251.207	208.119	252.386
	0.3	264.699	293.663		245.827	280.497	272.381	251.212	269.302	299.225	257.703	299.537	246.497	246.846	205.332	253.974
	0.333333	258.888	295.516		246.468	280.403	270.387	256.34	269.497	295.728	253.314	301.097	247.59	247.163	208.022	254.233
	0.366667	262.607	298.587		245.674	279.036	269.826	252.752	265.71		253.807	297.952	246.753	249.187	209.117	256.309
	0.4	261.242	294.095		242.478	282.149	268.635	252.039	269.334		251.799	299.326	245.334	248.858	209.554	257.193
	0.433333	261.303	296.752		244.658	278.176	269.114	252.584	268.156	297.641	254.74	300.38	244.395	248.446	209.93	252.364
	0.466667	264.325	299.993		245.84	282.124	268.203	254.08	266.559	301.184	252.957	299.804	245.622	243.278	208.114	252.623
	0.5	267.738	297.075	266.773	245.741	276.235	268.997	254.268		302.012	254.447	302.142	244.025	246.399	207.507	255.825
	0.533333	262.314		265.43	241.18	274.319	271.605	252.685	267.23	303.133	254.547	302.97	241.409	245.448	208.673	254.343
	0.566667	265.552	295.707	270.138	247.037	282.099	274.559	256.132	267.372	300.626	252.312	300.989	243.807	251.654	210.125	252.504
	0.6	267.831	295.488	272.762	244.232	268.657	270.684	256.217	273.06	300.959	257.627	303.286	250.226	253.705	207.122	253.606
	0.633333		296.291	270.877	243.955	274.384	269.903	258.568	268.645	299.186	253.384	304.014	249.345	264.367	207.227	254.165
	0.666667		295.986	271.068	238.591	280.175	268.558	259.512	270.515	304.326		306.494	247.238	260.118	208.134	255.998
	0.7		297.943	271.25	242.261	283.873	268.539	260.471	269.104	298.996	255.862	307.4	249.025	261.795	209.923	252
	0.733333		295.266	268.709	240.514		273.206	258.864	271.448	300.087		306.403	246.425	260.385	209.065	248.221
	0.766667		294.689	272.54	239.122	275.451	269.593	257.843	271.756			303.307	246.303	257.631	210.406	250.463
	0.8		298.154	269.794	235.581	283.449	271.765	258.988	268.888			306.872	248.385	258.734	211.879	249.644
	0.833333		297.132	270.908	235.701	286.575	269.255	259.192	272.052			306.207	244.862	257.506	210.081	254.001
	0.866667		293.244	270.945	241.609	281.2	270.715	258.66	272.258	304.114		309.883	247.724	260.342	209.983	251.183
	0.9		296.755	269.613	237.29	280.439	268.701	256.101	269.066	304.452			247.934	260.006	212.755	251.81
	0.933333		296.261	270.073	237.905	285.353	270.344	258.745	273.695	305.697		304.828	248.397	257.669	207.885	254.574
	0.966667		295.29	269.894	238.01	286.163	271.322	259.019	275.545	306.674	263.842	310.391	248.45	257.907	207.476	251.596
	1		294.081	266.646	238.545	281.799	268.365	258.261	274.249	304.182		310.063	244.24	257.914	209.957	252.632
	1.03333		296.25	269.006	237.705	280.046	269.309	260.519	271.223	304.804	262.376	308.415	246.311	257.412	208.289	255.021
	1.06667		288.572	269.358	236.205	279.959	270.642	260.148	274.527	297.059	262.226	307.871	247.62	257.242	208.957	253.896
	1.1		296.413	268.995	237.252	280.533	266.602	256.845	271.401	298.435	264.53	311.651	248.014	253.55	208.131	255.869
	1.13333		292.498	269.963	233.726	278.267	267.958	260.672	274.95	296.75	263.369	316.094	247.017	255.233	209.447	252.615
	1.16667		290.639	269.401	235.36	282.233	270.127	256.283	276.179	301.609	264.558	309.5	246.774	258.333	206.156	256.045
	1.2		295.943	269.427	237.638	285.12	268.861	260.228	272.39	300.633	264.543	308.567	247.33	254.67	205.491	250.808
	1.23333		299.335	272.386	237.756	279.642	270.351	255.562	270.972	301.999	264.906	307.956	243.936	257.715	204.574	254.767
	1.26667		293.303	269.328	236.862	285.611	267.967	255.071	275.674		264.187	306.662	244.487	254.582	201.581	255.413
	1.3			271.277	239.295	280.356	270.257	254.281	272.547	300.552	266.335	307.042	244.352	254.324	198.96	259.444
	1.33333		295.754	271.734	239.763	280.007		254.347	272.41	300.589	267.124	311.575	248.104	260.097	200.508	258.116
	1.36667		292.974	272.131	240.86	285.77	268.343	253.489	272.407	300.666	268.073		248.002	255.837	199.186	258.555
	1.4		300.014	273.086	241.724	287.529	268.898	255.786	269.242	304.35	267.768		246.737	258.21	205.093	252.974
	1.43333		290.694	270.931	239.462	285.141	268.776	250.753	269.275	302.848	266.344		248.644	258.103	204.912	253.589
	1.46667		292.826		241.721	284.31	268.492	255.089	269.099	301.262	268.569		248.746	256.347	206.784	248.598
	1.5		301.52		239.459	287.081	266.283	250.227	268.88	300.451	269.963		249.887	255.714	204.191	251.568
	1.53333		294.088		243.457	284.079	266.183	254.063	267.952	298.735	266.798		252.777	257.249	202.461	246.97
	1.56667		298.818	270.736	243.668	283.733	264.604	252.858	265.315	299.493	266.173		251.259	252.692	206.658	245.909
	1.6		288.99	267.584	243.025	285.158	269.926	252.362	265.15	301.02	269.96		247.363	251.608	207.25	243.579
	1.63333		293.932	269.881	242.694	285.522	271.185	248.754	264.202	300.654	264.129		247.89	253.198	205.276	241.512
	1.66667		296.596	268.068	239.963	280.255	268.073	256.065	266.505	297.065	267.661	307.107	245.101	252.54	206.08	246.405
	1.7		295.071	269.02	241.925	279.915	270.311	252.962	269.214	297.656	266.52	303.455	244.145	253.59	207.483	252.32
	1.73333		295.497	266.928	242.607	281.843	270.82	252.464	270.075	301.346	264.212	307.261	248.401	252.666	207.438	247.226
	1.76667		292.108	267.191	243.209	285.285	269.539	254.384	271.418	300.218	267.455	304.725	249.244	249.079	208.606	246.898
	1.8		295.515	264.08	242.991	283.835	267.037	253.541	270.185	296.598	267.931	305.091	247.298	253.567	207.803	246.188
	1.83333		293.349	260.622	244.345	277.88	272.647	250.822	269.107	300.038	265.645	305.718	246.976	251.763	204.312	239.895
	1.86667		297.078	261.077	244.491	277.207	268.987	251.791	267.794	298.31	266.048	307.007	246.947	252.257	205.83	238.352
	1.9		298.903	259.77	241.968	280.027	271.306	253.56	267.184	298.766	269.221		246.064	253.078	204.99	239.916
	1.93333		292.4	253.426	243.156	286.906	267.237	254.728	267.766	303.111	268.351		249.559	255.655	204.467	239.363
	1.96667		299.868	256.98	244.309	285.716	269.462	253.589	267.807	303.251	269.452		245.625	253.558	203.562	238.024
	2		295.011	253.248	242.337	283.015	268.969	252.799	268.086	305.184	268.418		247.374	253.844	204.418	249.614
	2.03333		295.358	255.284	246.972	285.438	266.333	254.444	268.281	304.134	268.761		250.173	254.827	204.663	239.491
	2.06667		297.783	255.416	244.513	288.385		256.789	266.908	302.975	268.832	300.206	249.896	254.326	203.564	241.442
	2.1		296.308	259.578	244.128	283.371	269.415	257.671	269.389	302.962	266.659	304.588	246.81	255.993	202.61	242.294
	2.13333		299.84	258.888	245.38	283.977	271.576	255.563	267.665	303.197	270.354	298.023	248.488	255.957	202.296	243.816
	2.16667		299.935	255.636	244.612	279.752	269.854	255.669	272.148	305.397	273.13	303.876	247.228	253.965	201.479	241.045
	2.2		299.139	258.058	245.145	276.855	271.02	257.078	270.57	299.241	271.319	302.737	247.235	251.984	203.368	238.563
	2.23333		297.365	254.562	243.946	280.573	265.103	256.834	268.149	303.862	273.566	302.602	245.597	255.503	201.696	227.766
	2.26667		299.289	250.543	247.287	283.762	268.112	259.429	270.789	303.713	272.384		247.631	254.156	199.528	225.682
	2.3		296.696	253.715	244.709	283.228	268.12	254.73	272.109	305.644	273.179	305.292	246.95	259.133	202.661	232.067
	2.33333		295.232	257.021	244.836	289.011	272.043	255.916	270.081	303.067	270.687	303.162	247.854	257.117	201.828	235.127
	2.36667		291.066	255.744	248.425	281.416	270.209	256.989	269.926	302.091	272.406	303.401	248.156	253.843	202.91	235.473
	2.4		297.408	259.042	249.028	291.618	270.459	260.269	269.77		273.001	302.698	248.027	254.741	201.971	239.044
	2.43333		299.664	263.307	251.261	282.582	269.623	255.145	269.215	301.867	272.04	306.794	246.995	253.453	201.033	233.815
	2.46667		293.239	262.982	250.042	283.482	268.183	254.862	270.058	304.185	272.356	300.014	245.395	255.919	203.364	239.199
	2.5		295.825	264.621	248.487	286.186	267.633	256.501	271.659	303.372	270.043	304.757	249.452	258.259	202.496	239.595
	2.53333		299.698	267.311	251.487	286.015	263.294	249.781	270.132	306.463	270.751	299.963	249.374	256.495	204.08	240.85
	2.56667		295.037	266.764	249.678	281.901	268.48	253.775	268.71	304.681	265.98	302.313	246.498	260.563	202.86	238.733
	2.6		294.986	264.49	247.495	292.202	271.155	255.385	268.047	304.9	271.593	303.997	238.648	254.243	204.124	235.331
	2.63333		293.032	263.019	247.35	289.707	267.784	251.968	265.502	308.211	271.392	301.454	243.5	256.084	204.417	237.943
	2.66667		294.436	267.971	250.235	293.08	266.755	252.415	266.719	302.33	267.814	302.468	242.543	258.389	204.416	240.733
	2.7		300.483	263.702	251.358	289.503	265.166	254.669	269.808	300.751	269.282	301.666	241.94	256.649	204.995	236.82
	2.73333		297.696	263.205	250.282	287.172	263.616	252.728	271.442	301.828	270.211	301.28	240.731	253.025	203.183	237.055
	2.76667		295.304	264.387	250.141	289.079	270.225	253.541	268.975	301.192	271.394	303.381	244.526	256.428	203.456	239.596
	2.8		293.496	263.348	247.617	292.642	269.593	253.601	269.754	305.485	271.38	304.031	245.101	255.091	203.601	238.737
	2.83333		295.41	260.956	252.262		267.942	255.121	271.714	303.521	271.252	301.748	246.387	255.966	205.467	239.276
	2.86667	267.698	293.789	266.906	242.385	289.557	267.125	254.442	272.399	298.586	271.691	303.317	244.095	257.164	206.589	240.383
	2.9	260.587	292.883	264.25	249.876		269.878	255.268	273.338	300.347	272.359	301.141	241.087	254.672	203.138	240.412
	2.93333	265.687	293.977	265.47	250.614		264.811	252.996		297.29	271.809	301.152	243.349	255.684	206.033	235.96
	2.96667	268.636	287.446	266.438	245.176	289.849	268.868	254.589		300.654	270.91	302.896	245.684	256.121	207.131	233.186
	3	269.324	292.952	263.589	247.299	289.517	266.247	255.122		297.933	273.038	302.238	244.192	253.223	205.893	239.1
	3.03333	273.2	296.855	261.424	249.239		269.231	256.325		299.856	272.789	301.94	244.131	253.678	203.877	234.733
	3.06667	268.884	295.448	265.026	246.556	284.175	269.662	256.157		299.318	271.309	301.532	243.067	254.102	205.865	237.56
	3.1	271.119	294.414	262.89	249.156	281.477	268.17	258.202		296.97	271.353	303.591	246.317	255.283	205.791	238.432
	3.13333	262.582	292.787	262.838	251.475	278.13	268.797	256.35	269.487	300.024	272.079	302.72	242.153	249.647	203.273	238.847
	3.16667	262.812	297.079	262.881	251.317	289.043	268.749	255.256	267.62	295.416	271.782	305.176	243.211	249.599	204.407	236.779
	3.2	265.786	293.218	261.03	245.296	278.92	268.589	253.843	269.908	294.98	270.983	305.537	244.216	253.182	207.602	236.377
	3.23333	265.742	295.942	262.157	243.026	280.399	269.263	256.397	269.689	297.017	271.958	308.126	243.768	251.259	205.096	237.174
	3.26667	263.046	293.308	261.361	242.186	288.722	267.55	254.687	273.459	299.86	273.798	304.027	245.85	251.424	208.339	237.924
	3.3	265.17	297.046	260.461	245.608	284.411	267.38	256.657	271.867	297.962	272.408	301.904	247.792	250.017	204.405	237.032
	3.33333	265.031	289.299	264.059	250.214	288.315	266.175	255.454	268.586	301.542	271.563	300.679	245.128	249.701	205.962	240.301
	3.36667	264.534	292.141	262.217	253.275	286.555	267.768	255.176	275.398	293.998	272.186	301.992	243.234	250.275	204.371	240.475
	3.4	257.735	294.554	262.382	242.343	282.964	272.602	252.362	272.817	294.2	271.397	304.816	241.912	251.784	204.804	242.831
	3.43333	262.065	293.686	262.591	243.631	281.408	266.07	252.275	272.181	300.301	272.755	304.979	243.387	251.828	205.134	244.414
	3.46667	261.791	295.081	261.032	242.152	282.171	265.651	252.449	267.99	297.138	274.194	300.588	243.823	253.303	207.197	245.523
	3.5	266.131	290.132	262.779	250.891	291.174	266.616	256.106	271.528	297.724	274.176	302.955	242.308	253.188	206.339	245.843
	3.53333	262.434	296.544	263.444	254.743	276.459	269.11	252.847	272.343	299.509	271.714	309.352	244.1	254.098	207.104	248.282
	3.56667	264.431	287.74	266.384	239.504	281.312	267.352	256.437	269.697	301.124	272.075	303.831	244.465	252.851	205.839	249.618
	3.6	265.244	293.05	263.98	249.245	282.607	267.069	251.85	268.786	304.392	272.481	303.298	244.045	252.344	201.202	248.509
	3.63333	265.052	296.641	264.746	254.37	289.114	269.577	255.1		299.519	274.143	300.182	247.222	253.645	205.495	249.93
	3.66667	264.676	297.486	266.782	250.241	278.904	265.521	256.18		300.593	274.025	302.178	243.775	255.884	207.526	252.948
	3.7	270.205	294.16	263.335	254.471	274.58	268.275	256.478		300.24	274.211	303.047	243.274	254.956		252.205
	3.73333	269.851	302.878	268.174	245.25	276.072	269.266	255.2		300.154	272.708	305.739	245.295	254.899	201.116	252.897
	3.76667	268.898	295.302	267.547	243.107	277.268	270.3	258.28			274.276	302.238	243.963	256.803		252.134
	3.8	269.517	293.718	269.026	244.434	277.199	269.374	254.28			273.374	304.296	244.996	256.518		256.312
	3.83333	273.392	299.667	267.643	244.413	277.225	269.009	256.541			274.034	306.794	246.431	256.084		248.573
	3.86667	268.673	292.721	266.406	244.303	279.035	265.977	257.738			277.003	305.536	244.484	254.342		248.904
	3.9	269.697	291.988	265.413	244.49	281.947	258.776	259.362			273.885	305.241	246.381	255.775		247.32
	3.93333	267.695	291.764	265.034	243.367	276.062	269.135	257.668		296.624	277.936	308.283	244.855	254.625		247.703
	3.96667	264.275	293.217	265.148	245.341	275.761	268.585	259.157		297.177	275.525	305.255	246.799	252.974		247.198
	4	272.488	292.537	267.672	244.76	276.871	267.571	260.501		299.067	273.804	302.207	247.217	254.242		244.18
	4.03333	269.587	294.841	262.052	245.522	281.513	266.213	262.881		298.614	276.439	305.898	248.368	253.536	204.784	246.987
	4.06667	272.585	293.55	263.951	246.344	278.1	266.412	258.419		298.74	274.03	304.73	247.722	253.373		247.988
	4.1	272.427	293.07	263.789	243.121	280.182	269.645	262.99		298.634	275.943	304.331	248.07	253.134		248.829
	4.13333	267.656	293.595	262.043	246.83	278.372	270.267	261.724		298.334	276.801	305.77	248.511	253.834		249.2
	4.16667	272.09	292.017	263.781	244.293	280.667	268.239	259.542		300.559	276.95	304.166	246.052	252.852		250.923
	4.2	273.325	292.336	262.912	247.277	283.16	268.67	258.528		296.719	276.888		245.837	253.021	205.103	250.366
	4.23333	273.706	292.885	263.524	244.255	282.383	268.326	259.855		300.395	275.505		248.284	253.676	204.436	250.557
	4.26667	272.568	292.608	264.064	247.655	274.965	267.318	259.765		295.161	275.787		245.572	254.073	206.244	250.536
	4.3	277.747	292.141	256.568	244.569	282.165	267.341	258.24		299.419	274.358		247.864	253.54	204.825	249.296
	4.33333	278.812	294.11	259.845	245.609	288.795	267.747	257.554		297.143	275.684		247.178	253.65		251.021
	4.36667	272.884	300.123	264.995	239.812	282.407	270.051	258.966		296.407	277.196		247.344	253.054		248.307
	4.4	272.438	297.264	267.236	241.503	284.615	262.563	260.506		295.59	272.579	297.786	249.104	254.455	201.014	253.654
	4.43333	272.082	298.435	260.078	242.516	285.008	266.922	259.444		295.975	272.531	296.048	247.155	255.56	199.841	253.65
	4.46667	272.845	303.227	262.872	243.12	279.72	267.656	256.975		295.328	274.263	292.717	245.581	255.774	205.478	253.412
	4.5	269.999	302.331	262.002	246.738	282.978	266.536	259.375		297.91	273.769	300.752	246.689	255.351	205.577	252.276
	4.53333	269.185	298.208	259.984	244.098	284.183	270.103	258.649		297.764	273.489	296.423	244.114	254.447	203.994	250.253
	4.56667	272.206	296.264	258.948	242.92	278.333	265.916	260.489		298.221	275.935	300.332	249.456	254.089	203.01	251.26
	4.6	269.209	298.044	259.322	241.527	279.723	264.123	260.371		297.794	276.191	302.847	249.025	254.053	202.545	250.819
	4.63333	269.413	302.017	259.17	242.755	272.077	268.914	258.548		301.18	275.084	300.428	245.528	255.153	202.965	249.455
	4.66667	269.322	297.717	257.463	242.071	277.636	269.164	257.733		299.641	276.887	301.435	247.028	254.829	202.941	251.548
	4.7	272.029	300.081	255.677	242.56	275.895	267.648	259.479		301.376	277.373	301.884	249.434	254.734	200.618	248.265
	4.73333	271.311		259.046	242.382	277.338	265.054	258.703		296.949	276.821	301.707	250.427	255.304	205.451	251.507
	4.76667	268.505		260.593	242.116	285.307	268.303	256.457		306.647	275.842	302.21	245.234	254.827	201.857	251.196
	4.8	269.321		261.531	242.379	286.731	266.346	258.425	266.876	302.512	277.094	299.041	243.144	254.321	201.501	251.778
	4.83333	271.767		262.467	241.942	284.824	267.983	257.377	271.317	301.164	278.097	300.367	248.069	254.727	203.919	252.137
	4.86667	269.434	302.448	261.916	241.129	282.793	258.409	256.836	270.705	298.012	279.149	299.761	248.221	254.773	204.955	251.315
	4.9	271.228	295.431	262.268	240.584	280.076	258.631	257.38	273.376	295.005	278.196	303.647	248.503	255.622	202.784	253.754
	4.93333	271.62	296.38	263.792	243.132	286.039	264.955	257.924	271.275	299.108	277.987	306.811	248.385	254.777	204.642	254.395
	4.96667	270.759	302.113	266.993	240.843	288.14	268.136	255.514		297.399	277.536	307.625	249.721	254.25	200.132	256.321
	5	277.549		268.554	242.54	285.5	268.571	255.204		304.116	281.593	308.106	248.862	254.594	201.584	258.503
	5.03333	279.646		269.438	240.334		269.454	256.2		306.062	279.587	307.957	245.604	254.26	206.257	261.119
	5.06667	278.482		273.819	240.966	290.677	272.102	258.63		306.154	282.173	310.057	252.491	252.766	206.975	259.832
	5.1	282.217		275.476	243.354	292.663	274.25	259.372		312.353	281.949	309.59	250.368	253.294	208.102	260.766
	5.13333	280.043		274.766	244.082	295.951	265.04	258.729		310.906	283.505	311.06	252.747	254.964	213.472	261.771
	5.16667	282.07		274.105	244.79	296.477	271.35	263.88		312.491	285.012	311.228	252.818	253.86	214.171	262.741
	5.2	284.044		279.195	249.281	292.736	265.002	264.982		309.092	281.105	311.742	252.943	256.12	212.329	260.395
	5.23333	288.444		279.726	249.521	294.614	277.298	265.478		313.228	284.27	313.67	256.732	260.334	217.841	260.776
	5.26667	285.174		280.653	253.102	293.831	270.506	267.224		311.811	282.209	313.172	254.473	261.387	217.737	265.887
	5.3	282.808		279.13	251.246	291.293	280.621	268.563	287.213	310.042	282.36	310.728	255.263	262.434	219.989	260.901
	5.33333	284.277		278.294	252.177	300.74	278.519	270.65	285.293	310.782	280.902	311.226	257.483	263.832	217.088	262.915
	5.36667	284.19		280.348	254.817	292.754	279.375	271.211	280.302	317.683	280.678	311.85	255.37	266.789	219.417	262.721
	5.4	284.432	315.715	279.139	257.397	298.587	280.005	271.492	285.089	315.364	280.825	314.067	253.065	269.658	225.167	264.351
	5.43333	286.223	315.768	278.043	257.027	292.867	280.752	271.724	288.559	314.757	282.671	313.476	257.712	274.313	219.392	261.204
	5.46667	284.868	314.758	280.619	256.97	293.518	279.958	272.824	288.358	315.198	282.396	314.412	255.212	273.876	220.001	263.056
	5.5	285.501	308.481	278.448	257.448	300.747	280.215	271.816	287.91	314.313	281.781	314.536	255.06	274.764	224.87	263.136
	5.53333	290.651	316.606	277.956	262.068	298.864	281.465	272.801	291.273	312.621	281.7	312.61	258.804	274.732	224.529	267.824
	5.56667	285.835	316.992	283.009	254.385	297.052	282.77	272.476	287.214	314.575	281.669	319.105	259.841	276.834	224.997	268.46
	5.6	286.332	316.472	276.652	262.32	295.714	281.11	272.483	290.765	319.752	281.789	311.394	261.369	277.459	228.942	265.836
	5.63333	286.807	315.209	278.788	259.102	296.525	280.745	270.632	290.034	314.47	282.751	312.956	259.515	278.181	220.217	267.644
	5.66667	287.256	315.708	278.347	259.497	296.66	281.685	274.841	288.904	315.537	280.079	313.322	259.281	277.643	222.699	268.256
	5.7	284.18	317.48	277.818		294.47	283.521	273.512	289.538	314.843	280.353	311.873	256.722	278.371	221.226	268.488
	5.73333	283.252	315.603	279.425	262.887	296.769	283.605	274.052	290.726	313.532	281.67	313.979	260.152	282.236	222.38	263.323
	5.76667	281.993	316.197	278.236	265.361	298.101	280.629	272.275	293.433	316.144	280.765	312.206	261.825	280.553	222.578	268.908
	5.8	284.299	314.857	279.869	265.367	297.205	283.159	271.632	290.918	314.78	281.519	310.785	260.753	282.32	223.577	267.343
	5.83333	287.451	315.602	279.117	262.914	298.711	283.598	271.534	287.665	315.009	281.025	312.136	260.403	279.64	221.65	267.591
	5.86667	285.184	315.575	278.805	268.437	296.824	283.042	271.841	286.374	316.428	281.381	313.79	259.605	279.399	221.63	266.184
	5.9	285.283	311.675	279.59	268.886	298.183	283.441	270.665	290.45	313.175	281.585	313.431	261.148	280.68	218.889	267.448
	5.93333	291.401	315.379	279.121	267.102	294.574	285.727	271.309	290.474	314.41	283.337	313.473	260.642	281.014	221.806	267.444
	5.96667	285.856	314.958	279.235	264.393	296.64	283.351	271.617	289.942	312.738	280.938	312.68	259.937	284.077	221.604	266.489
	6	291.817	317.907	281.758	268.079	293.762	285.752	273.214	292.136	313.049	279.071	310.723	256.304	280.433	225.576	265.917
	6.03333	288.503	311.659	282.802	267.205	299.036	284.297	273.172	287.546	312.547	279.585	312.381	260.773	281.302	221.01	266.393
	6.06667	282.998	321.074	283.624	268.376	305.971	285.162	272.646	289.938	314.868	281.33	311.968	260.092	280.245	221.68	265.389
	6.1	285.207	316.404	280.134	267.568	300.827	285.432	272.469	292.499	313.749	281.171	312.397	260.287	283.033	224.293	264.727
	6.13333	285.877	313.457	280.08	266.152	297.283	285.033	273.313	290.894	313.368	282.927	312.357	261.033	283.091	223.071	264.671
	6.16667	285.506	321.009	282.787	267.592	298.348	285.102	273.246	290.632	314.886	281.508	312.689	260.417	282.758	223.404	266.824
	6.2	282.279	314.774	279.938	265.712	295.152	285.611	272.115	291.993	313.772	284.209	314.454	257.7	280.667	222.727	263.398
	6.23333	288.126	316.875	276.747	267.891	301.825	284.351	274.854	289.716	313.257	282.703	316.09	258.192	280.214	223.706	265.707
	6.26667	281.476	315.619	280.786	267.364	294.119	284.976	271.993	291.628	314.8	282.106	317.762	254.591	280.729	221.232	265.089
	6.3	281.702	317.428	278.027	267.344	294.751	285.573	273.677	292.394	316.619	282.754	314.735	259.068	281.294	221.344	266.531
	6.33333	280.694	320.016	278.576	267.483	292.435	284.658	271.335	285.78	315.232	282.046	315.775	259.318	281.444	221.642	266.896
	6.36667	284.373	314.207	279.734	265.748	298.927	285.679	272.617	289.873	315.281	281.089	317.179	259.658	279.917	223.031	266.891
	6.4	280.043	314.658	280.25	266.518	298.098	284.59	271.33	289.113	315.623	280.945	315.866	261.003	280.944	222.964	265.168
	6.43333	284.561	317.68	277.193		304.352	284.608	271.824	287.655	316.958	283.002	315.214	262.852	279.554	223.815	262.453
	6.46667	281.691	321.3	276.87	266.083	293.184	285.222	274.089	290.287	314.6	281.542	316.436	262.406	280.646	221.595	266.887
	6.5	281.15	315.15	280.427	267.141	294.739	283.696	271.702	289.766	314.653	280.174	317.125	261.079	282.17	221.515	264.552
	6.53333	283.512	317.233	278.202	269.294	297.06	284.397	271.426	291.095	319.173	280.361	315.268	259.579	284.106	223.23	264.154
	6.56667	287.241	312.607	279.857	269.265	300.82	284.474	272.79	291.086	315.79	281.812	316.283	263.096	282.749	221.63	263.263
	6.6	281.432	312.685	279.923	269.671	297.862	284.664	273.135	291.384	315.638	282.281	316.43	260.193	283.387	221.539	262.437
	6.63333	282.728	316.154	278.966	269.718	295.71	284.602	272.736	288.45	313.402	280.364	315.938	261.088	281.582	222.502	265.053
	6.66667	280.806	313.4	282.215	268.796	303.087	284.485	271.859	294.244	314.86	280.813	315.698	258.583	278.927	224.613	262.731
	6.7	281.619	315.787	281.456	270.556	298.302	284.981	274.559	290.842	315.568	280.699	318.09	257.836	282.702	224.952	265.742
	6.73333	286.187	312.053	279.431	268.358	297.972	286.197	272.944	288.383	315.273	280.034	317.369	257.407	278.962	223.53	265.3
	6.76667	282.752	317.95	278.516	271.243	294.917	283.687	273.038	288.87	311.578	281.091	317.753	260.026	279.193	224.364	261.763
	6.8	283.542	317.035	280.417	269.906	302.696	283.447	272.93	288.974	312.27	284.3	316.384	261.307	279.503	223.863	262.378
	6.83333	281.715	317.343	279.25	270.449	298.065	284.426	274.595	288.407	311.253	284.38	315.856	257.535	279.788	226.462	263.571
	6.86667	277.73	314.383	278.571	267.489	294.181	281.97	275.189	289.172	314.422	279.963	313.256	260.412	279.941	226.288	262.224
	6.9	280.536	316.709	281.227	268.837	297.453	283.473	273.755	290.793	312.721	281.701	315.645	260.112	281.694	226.65	262.253
	6.93333	280.058	314.362	280.962	269.99	293.23	283.791	274.532	287.856	315.481	284.555	320.213	260.197	279.353	226.71	262.981
	6.96667	279.97	322.561	281.3	271.072	299.113	284.106	275.666	289.316	312.428	283.303	316.347	262.227	280.836	223.847	263.975
	7	281.034	319.184	277.854	269.773	295.715	283.171	274.733	287.962	319.586	283.564	316.183	259.829	279.218	225.04	265.127
	7.03333	283.867	315.743	280.425	269.154	296.696	285.169	273.759	289.315	312.729	283.557	314.505	259.161	280.55	225.949	264.913
	7.06667	280.716	312.858	278.891	267.768	300.252	283.525	273.635	290.78	311.638	283.11	311.364	261.923	280.035	224.828	263.982
	7.1	285.024	318.126	281.362	269.169	297.113	285.657	273.623	286.124	308.688	281.753	316.042	259.222	276.831	226.89	265.006
	7.13333	281.171	319.636	283.712	265.583	295.832	282.657	272.32	290.12	316.679	282.118	316.713	261.642	276.838	227.731	265.043
	7.16667	284.741	319.087	279.723	266.663	300.016	285.293	271.546	292.561	315.466	280.976	318.455	258.8	277.951	226.373	263.697
	7.2	281.247	311.551	280.091	267.449	303.579	282.316	272.339	290.718	310.416	280.488	316.797	259.603	279.241	226.519	261.693
	7.23333	283.377	314.288	279.085	270.736	299.817	285.722	274.065	291.39	312.061	281.029	313.674	261.711	278.46	225.638	263.378
	7.26667	281.535	316.262	281.196	269.736	296.027	284.129	274.074	288.167	311.982	279.861	315.193	262.239	279.008	222.692	264.052
	7.3	283.993	321.955	281.551	269.203	301.319	282.464	272.681	291.272	312.706	280.515	313.327	263.517	279.821	224.498	263.753
	7.33333	281.017	315.17	278.684	270.34	297.292	282.665	273.512	287.701	314.572	282.703	313.549	260.309	278.419	223.71	262.932
	7.36667	282.641	315.874	278.994	270.581	298.053	285.615	274.216	291.988	314.042	281.402	314.036	259.57	278.648	223.629	262.511
	7.4	283.747	316.534	281.038	267.176	296.735	283.686	274.957	290.227	315.506	283.095	313.693	255.49	279.457	224.971	262.467
	7.43333		314.396	282.676	265.633	297.671	285.046	273.071	288.17		280.789	314.663	258.057	279.507	225.582	262.456
	7.46667	281.693	319.432	279.269	267.193	300.583	284.194	272.975	286.588	314.491	280.788	314.074	259.603	278.948	223.337	263.828
	7.5	281.865	312.765	281.605	268.037	297.096	284.891	274.81	286.833	314.665	282.716	311.042	259.979	278.315	225.577	261.951
	7.53333	281.505	314.306	278.955	264.951	300.481	282.625	272.297	290.447	311.417	285.682	312.076	258.929	279.003	220.427	263.647
	7.56667	285.517	318.902	278.932	265.463	302.229	284.847	272.786	290.089	311.816	281.092	312.046	257.899	278.728	224.07	262.32
	7.6	279.855	321.064	280.232	268.07	300.827	285.046	273.03	290.428	312.543	285.356	313.742	260.99	279.114	219.946	260.535
	7.63333	276.624	312.309	282.818	268.414	301.064	283.976	272.073	286.386		284.119	314.308	258.546	278.394	222.78	262.494
	7.66667	279.98	313.144	278.179	268.541	300.009	285.683	272.527	286.608	313.168	282.864	314.234	261.53	276.942	225.306	262.137
	7.7	283.219	317.22	282.499	269.906	292.821	287.842	273.625	291.293		284.85	311.27	258.748	277.303	221.391	262.568
	7.73333	279.894	318.839	280.074	268.414	297.764	285.014	273.939	286.296	314.558	283.08	312.451	259.371	277.809	225.754	261.66
	7.76667	281.018	314.63	279.919	267.291	297.595	284.093	272.829	290.877	313.114	284.568	311.866	257.491	276.041	219.111	261.889
	7.8	280.511	315.166	279.107	268.669	297.979	286.39	273.816	290.473	313.207	283.776	311.175	258.21	276.219	221.861	263.086
	7.83333	277.59	312.319	279.847	267.849	298.012	284.999	272.23	293.593	313.574	284.304	310.017	263.519	275.909	219.534	263.57
	7.86667	277.585	314.297	280.347	267.861	292.308	283.575	272.024	289.892	311.817	280.831	311.982	260.412	275.311	221.604	263.052
	7.9	278.196	315.893	282.026	267.425	300.424	285.268	273.848	289.332	310.412	283.086	312.682	261.851	275.982	218.765	260.866
	7.93333	280.144	314.395	278.872	269.38	298.755	285.163	272.929	286.926	309.753	282.586	311.706	260.712	275.831	221.453	261.337
	7.96667	280.413	314.964	279.597	268.814	298.13	287.047	273.263	287.593	310.887	282.907	310.126	261.325	277.135	223.722	261.72
	8	280.778	319.339	280.569	266.894	295.813	286.801	273.756	291.377	313.846	281.667	311.717	259.533	278.449	224.15	261.498
	8.03333	279.215	314.559	278.514	267.813	295.68	285.135	274.36	291.887	309.874	282.068	312.991	261.166	279.957	223.633	262.731
	8.06667	281.774	317.015	279.179	268.566	292.194	286.098	272.798	287.673	309.443	284.211	312.574	260.483	277.032	220.135	263.444
	8.1	282.723	319.232	282.766	267.156	298.114	285.081	272.692	287.586	309.508	281.284	311.695	261.061	277.802	215.908	260.745
	8.13333		317.957	282.315	268.18	303.748	285.26	272.996	288.065	310.941	281.701	312.392	261.857	277.662	221.954	260.804
	8.16667	275.21	311.679	281.529	268.085	296.997	287.013	273.497	287.91	317.826	282.636	311.38	261.777	279.897	223.963	261.601
	8.2	277.015	314.091	279.363	267.712	294.848	286.507	272.436	290.349	315.096	281.667	311.678	263.23	279.198	221.229	262.806
	8.23333	274.456	313.873	283.01	268.417	296.188	282.832	273.728	291.481	313.553	283.961	311.138	261.357	276.727	213.292	262.646
	8.26667	272.936	317.995	280.452	270.69	294.757	282.455	272.036	285.849	312.865	283.751	310.687	260.761	276.274	219.854	261.726
	8.3		313.662	279.287	270.911	297.275	282.857	273.073	289.112	311.176	284.525	307.816	255.059	275.794	222.027	260.069
	8.33333		311.515	278.444	270.037	295.165	285.518	274.959	290.135	310.563	285.942	312.112	258.911	273.891	222.475	262.468
	8.36667	278.68	318.214	282.249	269.725	300.102	282.986	271.818	289.36	309.685	280.975	311.98	259.373	275.399	222.497	260.89
	8.4	274.907	318.031	279.978	269.027	295.464	284.278	272.188	288.211	314.033	283.28	314.286	261.263	278.661	219.823	261.005
	8.43333	277.225	316.494	279.258	267.965	303.811	283.61	273.027	289.973	313.477	282.599	308.181	257.46	276.603	219.528	261.447
	8.46667	277.799	313.095	280.027	270.586	297.163	283.054	271.724	290.105	312.377	282.986	311.743	258.158	277.309	219.58	260.898
	8.5	275.501	313.283	281.532	270.874	293.424	284.482	274.189	290.262	312.039	283.762	311.9	258.451	273.77	214.763	261.089
	8.53333	280.064	319.669	278.616	270.46	296.693	283.56	272.854	292.339	312.019	282.162	310.364	260.928	276.355	217.237	262.143
	8.56667	279.176	316.642	277.023	270.143	298.243	282.16	272.942	289.009	313.972	281.379	310.902	260.797	274.347	219.568	262.171
	8.6	273.041	317.139	283.247	270.682	301.258	286.913	272.132	287.071	312.128	281.49	314.47	260.968	273.906	218.443	261.018
	8.63333	279.914	315.28	280.824	270.54	300.319	287.793	271.574	287.611	311.523	281.041	310.687	259.503	275.093	213.648	261.183
	8.66667	277.849	314.39	281.351	270.69	301.179	286.888	272.749	292.218	307.014	281.25	314.744	258.002	273.133	216.869	260.439
	8.7	279.92	316.362	282.771	270.74	297.467	283.293	272.536	286.488	311.233	282.1	314.305	258.853	275.527	215.352	261.573
	8.73333	272.751	315.277	278.851	269.58	294.75	284.403	273.649	288.971	309.927	282.064	311.894	262.663	275.432	219.211	260.776
	8.76667	277.288	321.832	279.538	271.062	293.25	285.487	271.457	286.047	307.942	282.612	313.74	263.723	274.416	213.746	261.21
	8.8	276.481	316.549	281.718	268.969	301.214	284.107	271.728	291.106	308.259	283.993	314.18	259.404	275.412	214.37	260.98
	8.83333	281.348	315.335	279.242	269.655	300.743	284.596	274.075	289.371	311.14	280.73	314.764	262.357	275.756	216.59	258.713
	8.86667	277.478	315.016	279.893	269.34	297.787	285.409	271.657	289.591	310.728	279.457	318.78	261.363	275.139	217.755	258.744
	8.9	279.431	313.231	281.948	269.869	292.918	285.392	270.961	287.234	309.206	280.153	318.322	261.678	274.773	221.078	259.652
	8.93333	275.507	321.052	279.089	269.869	297.712	285.161	271.839	286.581	312.709	278.951	318.028	259.936	274.368	220.056	258.607
	8.96667	279.619	313.346	279.668	270.449	304.655	285.614	271.807	291.152	309.895	280.594	317.209	258.628	274.02	219.828	259.294
	9		314.665	279.603	269.73	293.295	284.077	272.674	285.622	304.809	280.521	317.6	257.49	274.839	219.369	261.104
	9.03333	278.815	311.933	280.433	271.01	298.624	285.921	272.782	286.025	307.78	280.27	315.812	261.533	274.062	218.816	258.431
	9.06667	276.062	315.767	277.884	272.293	292.511	285.089	273.196	284.355	308.177	280.898	315.756	260.804	273.773	219.244	259.626
	9.1	278.298	315.131	281.036	269.447	294.868	285.678	272.391	286.834	308.634	281.948	317.453	261.327	274.252	218.613	259.496
	9.13333	278.568	314.227	277.853	272.945	293.212	285.737	273.869	285.747	307.543	278.35	316.685	259.939	276.325	221.043	259.036
	9.16667	276.535	318.301	278.003	269.759	296.05	283.768	274.162	287.235	310.246	280.543	313.733	259.201	274.761	220.812	257.586
	9.2	278.602	311.036	280.542	270.92	295.215	283.696	273.89	286.728	310.336	279.107	314.149	260.476	275.294	219.943	258.695
	9.23333	281.5	315.337	279.432	270.257	302.291	285.706	273.726	288.063	310.918	281.055	315.435	260.944	277.484	220.005	260.703
	9.26667	283.15	317.486	279.254	267.642	293.389	286.083	273.812	288.69	309.656	280.758	314.26	259.055	280.798	219.579	260.116
	9.3	276.128	319.882	278.504	267.574	294.796	285.568	271.996	286.931	306.712	280.836	316.168	261.97	279.083	220.205	260.168
	9.33333	278.914	315.564	277.884	273.603	300.46	287.226	272.774	285.716	307.994	280.531	313.274	260.677	281.433	216.14	260.19
	9.36667	281.143	314.081	278.653	270.621	297.021	286.334	269.467	286.065	309.502	281.168	313.249	260.112	280.291	218.992	257.418
	9.4	278.165	313.056	277.004	272.768	299.218	287.822	273.453	287.614	308.326	280.889	313.115	260.533	281.126	220.089	260.028
	9.43333	277.357	312.668	281.14	273.554	296.617	287.252	272.918	289.68	307.125	278.902	312.779	261.622	280.656	218.153	259.86
	9.46667	277.684	314.469	279.203	272.22	295.778	284.965	270.982	288.25	308.285	279.604	312.647	261.998	284.284	220.777	260.737
	9.5	276.34	315.609	279.152	271.083	301.202	286.895	270.892	289.985	307.903	282.178	311.388	259.175	280.799	219.516	261.779
	9.53333	280.162	314.577	277.348	270.406	297.42	285.378	273.121	288.01	307.753	281.787	310.944	260.01	281.706	218.305	261.988
	9.56667	282.185	314.714	278.133	270.583	293.679	285.811	277.24	291.719	310.95	278.728	313.591	260.666	282.162	220.882	260.821
	9.6	280.252	316.604	282.228	271.108	299.305	285.924	273.519	291.972	309.807	278.949	314.021	259.928	283.66	218.121	261.335
	9.63333	278.507	317.071	278.366	270.475	293.389	286.73	276.356	291.404	306.879	280.409	307.462	260.166	278.993	218.782	259.85
	9.66667	279.42	318.584	279.884	270.895	291.715	285.637	274.311	286.981	313.564	276.164	314.385	259.086	277.997	218.871	260.445
	9.7	278.26	314.41	278.3	270.98	295.835	285.403	277.933	290.291	309.263	279.685	312.529	259.326	279.187	219.135	261.708
	9.73333	281.386	318.503	280.088	269.788	292.469	286.457	276.47	287.391	309.284	280.192	310.699	261.948	280.137	220.578	264.165
	9.76667	280.285	316.975	278.736	270.36	290.652	286.228	275.772	285.32	308.571	275.42	312.956	260.148	277.571	217.353	257.765
	9.8	283.757	316.426	280.067	271.14	294.752	285.92	274.574	286.47	308.438	280.23	313.53	258.407	277.103	218.886	258.105
	9.83333	279.792	316.404	279.441	269.957	296.199	285.788	278.834	285.766	310.316	280.44	308.057	260.909	277.595	216.764	259.887
	9.86667	283.21	314.672	279.9	270.615	295.644	286.064	277.106	286.871	309.168	280.777	310.886	261.087	277.436	215.173	258.192
	9.9	285.194	314.517	282.024	268.987	295.942	286.025	276.818	287.459	310.417	281.326	309.319	260.043	280.314	219.491	260.454
	9.93333	279.859	314.848	282.101	269.676	300.164	284.875	277.926	289.944	311.134	281.602	310.704	256.736	279.624	216.071	258.043
	9.96667	282.674	315.838	278.282	270.176	294.841	285.408	274.568	290.38	310.791	282.491	313.746	259.708	277.846	216.721	258.003
	10	284.864	318.694	280.131	269.851	298.006	285.996	276.847	287.376	309.299	277.667	309.853	255.465	276.472	218.41	256.108
	10.0333	282.854	313.108	278.284	272.615	297.289	284.719	277.971	286.707	306.415	282.133	310.364	257.905	277.738	219.516	256.132
	10.0667	281.336	316.5	277.918	271.508	293.293	284.788	277.984	286.515	306.795	279.73	309.748	258.536	278.354	219.519	256.872
	10.1	281.34	314.136	276.114	271.845	288.016	282.699	275.303	286.162	306.016	280.034	308.68	258.458	276.164	220.396	255.334
	10.1333	283.739	309.231	273.784	271.076	291.429	285.228	275.946	288.143	305.22	279.04	306.549	261.577	277.031	219.651	255.302
	10.1667	279.6	308.709	275.113	270.564	291.193	284.337	275.978	289.442	306.35	274.779	305.498	258.907	276.899	215.735	254.384
	10.2	275.84	310.909	271.918	271.024	289.001	287.406	274.79	284.285	305.131	278.323	305.897	261.931	279.37	219.852	256.636
	10.2333	279.286	310.73	269.694	270.735	285.965	282.752	273.354	287.221	301.821	276.617	306.136	259.33	279.657	218.508	254.214
	10.2667	276.255	306.089	269.371	269.909	294.676	283.9	272.248	285.76	300.616	277.508	306.96	258.593	279.12	219.52	254.869
	10.3	280.059	305.656	264.963	271.443	291.194	284.339	273.546	281.078	298.728	276.841	302.813	260.575	278.244	219.773	253.292
	10.3333	273.578	309.027	269.649	270.3	290.632	284.858	273.683	279.977	301.757	275.654	299.561	257.664	278.882	220.746	249.224
	10.3667	275.182	305.152	268.915	270.124	286.637	281.608	274.035	283.293	296.752	277.213	301.206	257.205	277.688	218.096	249.362
	10.4	272.306	299.24	265.567	271.125	288.523		271.585	281.797	295.995	278.936	297.676	258.705	278.266	219.493	246.067
	10.4333	274.766	301.483	266.637	269.992	285.763	284.394	271.359	279.712		277.225	295.748	261.409	276.649	217.281	247.219
	10.4667	277.469	296.172	263.573	269.739	287.588	281.67	271.811	283.4		273.873	294.929	258.356	279.549	218.716	247.567
	10.5	274.019	296.266	263.177	269.207	291.823	283.071	269.912	280.103		274.674	294.8	260.398	278.289	219.768	244.843
	10.5333	272.256	296.682	261.706	272.722	287.65	281.617	272.826	280.939		274.718	295.797	257.166	276.91	217.24	246.89
	10.5667	270.024	299.264	262.834	271.222	287.712	282.202	269.703	280.834		273.182	292.981	257.803	276.792	217.375	244.586
	10.6	272.609	294.249	257.864	268.044	288.939	281.094	270.089	282.505		272.242	294.458	258.43	275.488	214.72	243.365
	10.6333	269.722	295.09	262.947	268.439	291.107	280.299	268.854	281.572		272.528	291.9	257.216	275.78	214.121	245.639
	10.6667	274.966	291.252	263.931	268.627	286.808	280.309	268.191	283.017		275.126	294.666	257.266	275.076	215.382	244.388
	10.7	271.997	300.131	259.343	271.711	289.987	279.956	266.008	278.986		274.028	295.654	253.221	273.255	215.792	243.087
	10.7333	269.973	296.867	262.122	268.508	289.056	277.39	267.573	273.351	296.424	268.117	291.99	250.594	272.712	215.42	244.658
	10.7667	268.464	294.103	259.187	268.734	281.808	279.021	271.026	274.039	294.131	272.652	294.386	248.861	271.849	213.084	247.812
	10.8	271.789	296.753	261.79	267.02	277.468	282.183	270.14	278.867		272.008	294.085	246.367	272.661	216.407	247.896
	10.8333	270.341	293.166	257.771	270.18	289.422	278.864	269.552	276.127		270.432	296.973	248.181	270.969	215.542	247.046
	10.8667	271.384	292.013	262.157	267.023	275.816	281.691	268.005	273.503		270.856	296.678	242.314	271.706	215.384	238.839
	10.9	267.672	297.471	261.43	266.499	279.03	282.013	267.074	274.067		267.821	292.51	244.182	270.336	214.058	236.498
	10.9333	271.428	292.476	261.503	264.649	274.746	277.961	268.436	273.06		275.257	295.652	244.92	270.183	216.187	238.497
	10.9667	273.707	294.228	264.257	266.342	279.014	277.726	264.151	271.955		269.946	297.556	244.806	269.812	218.068	239.012
	11		292.118	265.657	265.979	281.468	278.564	266.374	273.691		268.085	297.07	243.195	268.673	214.59	244.078
	11.0333	266.95	292.283	260.502	266.151	275.942	280.208	267.27	273.889		268.084	295.243	243.405	267.76	215.357	243.67
	11.0667	266.785	291.482	260.93	266.517	276.356	280.585	264.235	273.578		273.287	295.118	244.413	269.236	215.461	244.042
	11.1	268.304	296.209	260.89	265.284	274.892	281.291	266.159	271.857		267.918	294.019	241.331	266.25	215.539	242.971
	11.1333	267.652	292.651	257.747	263.764	270.735	278.301	264.13	269.333		267.589	295.673	247.38	265.566	214.912	246.468
	11.1667	269.352	293.25	255.38	265.435	274.618	278.315	264.681	268.387	290.92	268.03	294.217	246.483	264.333	215.155	251.861
	11.2	269.488	293.083	259.133	264.813	274.997	279.37	266.338	268.505	294.436	270.646	294.776	245.637	267.445	208.103	253.929
	11.2333	269.615	293.655	259.026	264.729	275.875	279.956	264.414	270.786	291.572	272.066	295.503	244.262	267.137	210.497	245.13
	11.2667	263.903	294.045	258.894	264.262	275.04	277.377	262.846	270.467	292.318	268.457	296.932	245.084	267.058	213.371	245.751
	11.3	269.569	297.168	259.46	266.144	272.913	278.98	261.188	270.51		267.016	297.663	244.01	261.3	208.614	245.364
	11.3333	270.361	292.458	255.976	263.382	274.54	275.036	260.039	271.171	296.287	269.752	299.003	244.217	267.301	211.175	244.01
	11.3667	271.134	294.16	258.169	263.287	275.243	278.233	260.564	272.071	292.867	265.019	296.903	247.672	263.198	211.6	246.151
	11.4	273.164	294.262	255.783	263.897	278.809	275.321	264.793	272.593	295.812	265.369	299.471	248.613	262.091	213.537	244.5
	11.4333	274.367	293.854	261.483	262.777	284.336	275.977	263.445	270.076	296.619	266.592	298.267	248.21	261.382	214.769	241.129
	11.4667	276.62	288.934	261.89	259.932	277.757	272.622	264.16	270.849	299.083	265.887	298.473	247.534	262.471	213.345	237.342
	11.5	274.588	292.314	261.28	257.659	278.013	277.256	263.542	270.239	298.065	265.251	300.49	247.922	263.947	214.801	240.928
	11.5333	276.119	295.96	261.317	265.649	275.64	277.755	263.877	270.344	298.714	267.972	298.879	249.358	263.116	214.229	231.965
	11.5667		290.466	259.12	264.167	276.756	279.409	263.9	271.795	297.24	265.256	299.485	249.801	263.335	214.552	236.305
	11.6	271.065	291.9	265.438	263.347	278.274	278.154	270.495	271.574	293.59	267.258	296.654	248.418	260.425	214.929	239.393
	11.6333	273.604	292.125	262.658	263.906	280.889	274.876	268.755	271.735	294.3	266.865	296.992	249.249	262.903	211.69	242.753
	11.6667	275.394	291.205	260.555	260.063	282.633	275.956	270.47	271.471	295.04	268.207	296.075	247.586	264.42	208.958	246.329
	11.7	270.038	287.903	262.586	266.725	280.768	279.433	271.69	268.52	292.544	266.109	297.2	246.364	264.323	213.519	244.27
	11.7333	268.267	288.886	265.548	265.037	281.368	277.473	270.574	273.162	293.403	269.097	297.452	247.936	264.821	213.313	243.848
	11.7667		287.752	261.812	264.874	285.567	275.981	268.55	270.035	295.985	266.782	298.761	249.236	261.225	206.95	245.006
	11.8	274.101	292.562	260.834	267.484	284.664	272.762	272.29	267.909	292.704	265.192	293.871	246.73	259.764	217.293	246.165
	11.8333	274.326	293.594	262.113	265.305	281.317	272.504	266.034	270.174	299.02	267.527	296.682	244.051	262.145	206.037	246.175
	11.8667	272.568	288.534	259.896	264.414	278.535	275.221	267.153	271.365	293.595	266.394	296.936	250.301	257.806	210.507	243.16
	11.9	271.64	288.727	260.418	265.506	285.824	277.792	268.013	269.954	298.492	266.428	298.404	244.439	258.517	205.427	243.85
	11.9333	278.06	286.192	263.477	264.944	281.463	278.486	265.016	269.721	294.578	267.022	297.842	247.087	260.159	208.036	248.101
	11.9667	271.515	293.097	260.437	264.228	284.451	273.893	265.762	267.812	300.528	267.321	295.908	246.87	260.631	206.683	245.664
	12	271.371	293.763	260.9	263.084		278.006	265.232	270.863	299.526	264.837	297.701	249.318	259.196	209.931	244.44
	12.0333	271.445	289.964	265.86	265.629		277.239	265.826	271.03	297.154	266.296	297.692	245.723	262.398	212.284	247.279
	12.0667	270.768	289.67	266.163	266.513	272.465	276.462	266.096	269.587	298.927	264.957	295.985	250.495	260.094	207.609	247.669
	12.1	276	293.039	262.637	264.464	275.228	280.007	266.46	268.205		263.683	297.752	247.934	262.158	210.885	249.997
	12.1333	269.442	292.177	262.436	261.381	274.108	279.312	263.591	267.456	296.913	261.864	297.236	247.38	260.39	209.018	243.937
	12.1667	273.734	291.496	264.459	263.969		280.461	266.435	266.268	296.994	264.822	296.584	245.579	259.355	207.902	243.862
	12.2	275.069	293.392	264.579	260.965	272.318	277.709	265.182	266.338	298.138	265.037	295.537	245.16	260.279	205.543	240.438
	12.2333	266.173	294.718	267.85	268.317	274.204	278.336	266.235	269.093	298.827	265.023	301.423	242.528	261.319	208.521
	12.2667	269.316	291.193	270.556	264.999	272.809	277.463	267.591	268.466		263.101	302.224	244.832	261.801	200.791	242.116
	12.3	269.739	293.144	268.944	266.447	273.456	276.195	266.782	268.548		263.383	298.572	242.831	260.599	207.348	244.634
	12.3333	270.504	293.442	266.972	265.022	268.722	276.931	267.525	269.441		263.069	300.779	247.29	260.339	208.553	249.198
	12.3667	272.699	290.656	265.158	265.476	274.418	276.52	266.365	269.051		264.812	299.19	248.7	260.589	213.115	246.007
	12.4	265.815	292.53	265.69	267.423	270.296	278.234	268.896	268.735		265.495	300.612	248.065	260.156	212.124	246.689
	12.4333	263.158	291.715	264.572	264.082	276.799	277.11	268.294	269.334		261.842	301.237	246.829	261.041	208.171	248.112
	12.4667	266.981	289.145	262.258	264.585	270.794	278.28	267.416	271.73		262.421	301.403	248.719	261.709	214.659	248.162
	12.5	264.48	293.175	261.813	264.487	277.173	277.889	267.808	267.714		261.565	299.261	245.216	260.67	215.715	248.037
	12.5333	265.663	290.669	266.468	264.95	274.457	277.444	267.67	267.852		263.178	303.754	248.61	260.398	220.098	251.297
	12.5667	265.461	290.958	265.277	261.422	271.456	275.902	265.108	270.784		254.802	302.768	249.029	259.976	212.95	245.44
	12.6	269.12	290.352	263.311	263.238	277.356	278.248	267.411	268.981		255.912	300.993	247.223	261.125	213.757	247.404
	12.6333	268.399	289.485	264.067	263.88	276.076	278.399	264.835	271.186		258.59		249.122	263.238	213.597	246.935
	12.6667	263.475	285.479	263.745	262.358	259.84	277.996	268.302	265.773		261.473		245.831	261.273	215.493	244.896
	12.7	271.401	292.765	260.429	265.684	278.817	278.667		266.881		264.264		249.719	261.698	214.84	245.508
	12.7333	266.049	291.26	262.29	261.843	275.772	275.991	267.049	265.774		260.251		249.778	262.607	213.188	245.585
	12.7667	273.444	294.1	262.974	266.144	274.441	276.565	269.985	264.668		262.056		248.799	262.291	211.573	249.051
	12.8	274.317	293.521	263.151	266.263	271.57	278.222		265.809		260.683		250.665	263.192	214.895	247.805
	12.8333	275.434	293.784	261.694	267.549	272.379	279.724	269.996	263.831		257.2		250.063	263.87	214.469	248.42
	12.8667	271.85	294.618	265.09	264.605	267.259	278.675	270.47	262.502		260.709		248.922	262.487	215.644	249.578
	12.9	274.26	294.738	267.037	264.64	267.618	280.217	267.635	259.862		256.571		243.424	264.722	215.378	250.542
	12.9333	271.773	294.687	265.172	264.353	274.15	277.044	268.077	258.869		258.496		247.86	267.721	211.32	249.252
	12.9667	273.44	296.881	262.701	266.983	271.044	277.889	268.04	266.613		257.076		243.207	266.781	215.268	251.675
	13	275.118	296.123	265.64	266.84	273.035	277.536	270.128	263.599		258.71		246.435		218.378	249.049
	13.0333	280.792	294.54	260.345	265.096	271.48	278.38	269.701	262.149		261.51		245.158	261.934	219.219	249.515
	13.0667	276.451	292.418	262.587	265.224	269.23		268.522	265.819		260.701	295.075	241.626	264.75	218.053	249.357
	13.1	275.112	293.062	265.896	259.511	267.619	279.807	266.474	263.607		260.114	298.615	248.285	263.344	218.487	249.769
	13.1333	273.33	292.933	262.46	257.262	274.259	277.995	269.82	263.732		256.626	293.684	248.695	263.693	217.958	250.769
	13.1667	278.021	292.553	264.274	260.348	277.722	279.159	269.155	263.752		257.943	298.513	248.794	263.995	217.003	247.609
	13.2	278.086	294.987	259.345	258.942	276.152	278.524	266.724	259.305		257.614		246.927	263.402	216.626	248.217
	13.2333	275.343	291.832	263.324	259.789	278.327	278.011	267.242	260.768		255.308		245.806	261.23	213.02	248.316
	13.2667	278.373	295.816	265.622	261.361	274.49	280.499	266.641	259.322		256.101		245.175	262.099	212.56	248.894
	13.3	277.433	293.936	266.7	263.605	279.402	275.982	267.57	257.311		259.585		246.821	261.493	214.959	247.563
	13.3333	277.961	286.39	265.769	259.558	281.216	279.552	266.732	258.424		259.939		245.749	264.294	211.734	247.311
	13.3667	278.092	288.838	265.238	262.307	280.368	278.581	268.647	262.772		255.754		247.864	262.472	209.708	248.466
	13.4	275.338	291.98	267.307	259.347	277.337	278.448	267.16	263.195		259.63		249.47	265.013	212.745	249.132
	13.4333	275.393	292.572	265.192	264.237	268.727	279.693	268.922	259.64		251.419		249.144	262.194	206.17	245.901
	13.4667	271.809	290.597		259.13	280.469	279.077	268.7	261.641		248.711		246.942	263.057	207.939	246.593
	13.5	272.502	291.686		259.436	279.041	278.744	265.806	263.267		259.163		249.001	261.538	209.219	245.847
	13.5333	279.498	293.983		260.221	288.082	275.79	264.351	261.646		250.614		244.134	263.569	214.471	249.659
	13.5667	271.409	294.893		262.95	279.263	275.059	265.819	260.762		260.181		246.114	263.002	209.507	245.75
	13.6	275.117	289.721		261.733	282.7	273.856	268.642	263.6		254.669		244.779	262.368	211.957	247.988
	13.6333	272.733	293.029		261.428	272.219	274.616	266.909	259.585		259.702		243.729	262.367	211.543	250.651
	13.6667	268.437	293.711		262.894	277.359	273.775	267.51	261.549		253.484		241.608	261.497	214.885	247.284
	13.7	269.188	292.821		259.846	271.812	273.9	264.742	260.27	295.565	253.824		244.498	260.554	208.722	252.893
	13.7333	269.574	291.903		261.27	279.932	274.59	265.298	258.973	293.964	258.903		244.639	260.261	206.922	251.635
	13.7667	268.529	294.757			274.394	278.342	265.8	257.806	294.093	259.06		247.116	261.734	206.441	248.179
	13.8	272.236	291.664			277.52	274.597	267.689	254.492	291.445	257.21		247.133	258.848	207.041	252.134
	13.8333	266.926	291.09	265.62	256.068	275.486	277.111	266.887		292.533	257.917		253.886	260.896	203.434	251.629
	13.8667	266.989	292.532	263.081	260.822	270.177	276.193	268.494	255.478	293.648	265.84		248.457	261.214	202.092	249.313
	13.9	273.173	289.247	265.149	261.344	273.454	279.684	266.741		292.671	263.725		250.905	260.896	204.695
	13.9333	265.29	294.473	267.414	262.429	281.511	274.318	265.676	254.895	292.127	262.054		250.398	261.64	206.192
	13.9667	272.919	287.431	267.535	261.318	268.48	274.92	265.723	256.738	294.77	262.799		251.151	262.386	208.383
	14	268.067	286.498	263.014	260.832	272.645	274.426	265.753	259.809	295.636	260.325		251.791	261.412	208.904
	14.0333	268.304	288.913		260.881	273.332	278.157	264.345	256.147	295.863	262.224		252.475	260.904	209.56
	14.0667	266.279	288.144		258.226	271.582	276.447	263.348	257.489	293.874	262.738		250.743	259.717	205.864
	14.1	266.676	286.528		259.308	271.748	276.998	265.001	255.598	297.945	259.289		249.73	262.409	210.499
	14.1333		291.345		260.229	272.419	277.869	266.365	254.971	296.649	255.543		252.616	259.586	210.055
	14.1667		293.159		258.018	274.452	280.378	268.423	256.072	297.546	259.5		250.067	260.001	210.224	245.624
	14.2		290.188		257.103	273.761	279.227	263.47	256.742	299.925	257.9		248.768	259.034	215.366	244.559
	14.2333		290.859		258.369	274.258	277.457	263.403	260.392	299.881	257.753		250.344	258.634	214.334	246.398
	14.2667		287.995		257.26		280.796	265.843	259.721	302.255	256.273		255.103	257.892	215.79	252.743
	14.3		293.033		259.541	275.163	279.013	263.78	256.555	303.252	257.651		249.058	256.999	212.972	247.483
	14.3333		292.769		257.501	276.838	278.952	264.117	258.857	304.979			250.265	259.923	208.422	249.211
	14.3667		294.028		255.765	273.932	277.805	266.22	257.146		260.631		251.456	256.167	208.866	244.906
	14.4		290.463		254.049	277.554	277.525	265.797	254.849		257.576		252.446	258.91	212.687	246.944
	14.4333		295.401		257.861	277.387	276.464	265.836	253.789		258.495		250.447	258.82	210.892	252.138
	14.4667		293.121		257.197	274.678	278.062	267.845	253.753		259.735		250.449	256.409	211.372	248.765
	14.5		292.977		256.647	277.34	277.171	269.576	253.044		257.461		247.947	255.791	209.762	247.497
	14.5333		293.544		256.292	279.368	273.253	268.315	252.02	300.556	261.883		250.056	256.738	209.926	247.626
	14.5667		293.68		257.464	271.427	272.723	267.866	254.205				248.768	258.033	209.439	247.718
	14.6		292.125		257.532	271.908	272.829	264.985	250.804				249.988	257.646	206.375	246.444
	14.6333		289.142		257.638	275.923	271.973	265.463	251.089				248.881	258.22	209.1	248.043
	14.6667		291.774		255.335	268.173	273.274	264.992	253.02				251.002	257.187	207.823	251.254
	14.7		293.941		256.32	268.17	272.598	263.539	249.937		259.374		251.155	256.985		245.941
	14.7333		289.678		259.344	271.795	273.781	264.857	251.323		257.15		249.196	256.237		247.051
	14.7667		292.535		255.778	269.587	273.701	261.951	251.291		260.428		251.455	257.847		246.815
	14.8		293.571		257.832	274.772	270.98	264.67	254.709		259.308		250.643	257.648		243.677
	14.8333		295.209		256.313	273.252	270.721	262.112	254.433	297.974	263.143		244.791	259.854		247.964
	14.8667		294.975		258.397	269.902	272.75	266.226	255.883	290.785	258.35		247.85	261.452		247.901
	14.9		292.291		256.818	272.085	271.593	263.652	256.715		257.252		244.862	259.373		249.472
	14.9333		293.341		260.025	272.227	274.089	265.123	253.845		258.803		245.375	261.663		247.98
	14.9667		291.343		259.687	273.346	271.841	266.183	257.46		258.688		240.483	259.713
	15		294		259.252			265.953					238.831	261.486
	15.0333		290.413		256.524			268.896					240.812	260.726
					256.05			264.039

## Sheet: 3e (ACR2)
ACR2	Time (s)	Length (pixel)	Length (pixel)	Length (pixel)	Length (pixel)	Length (pixel)	Length (pixel)	Length (pixel)	Length (pixel)	Length (pixel)	Length (pixel)	Length (pixel)	Length (pixel)	Length (pixel)	Length (pixel)	Length (pixel)	Length (pixel)	Length (pixel)	Length (pixel)	Length (pixel)	Length (pixel)	Length (pixel)
	0.033333	238.694	226.36		239.8	241.94	222.52	209.21	208.202	236.592	220.485		243.432	220.227		239.476	233.337	224.881	250.998	243.222	248.98	250.047
	0.066667	236.298	226.181		241.933	245.863	221.249	207.918	211.071	237.552	221.509		242.036	220.617	230.074	239.099	230.838	226.815	253.643	242.882	249.735	245.198
	0.1	238.536	227.803		241.967	249.585	222.893	210.601	207.515	238.661	219.213		243.187	220.204	234.74	237.931	231.097	228.539	254.555		247.863	246.057
	0.133333	237.791	226.091		241.136	252.257	224.199	207.783	210.527	239.185	221.472		246.719	220.723	232.166	237.558	226.258	225.218	252.385	244.545	250.141	244.752
	0.166667	238.337	229.822		240.553	248.799	223.406	210.386	211.794	236.263	218.377		245.436	221.008	231.426	235.337	229.225	226.711	254.312	244.929	249.61	245.857
	0.2	237.914	227.93		238.919	246.959	222.696	207.98	211.705	237.547	217.02		241.988	222.04	231.657	236.164	231.302	225.217	261.262	242.224	246.568	243.319
	0.233333	237.12	227.265		243.889	248.979	222.708	208.174	211.604	238.645	221.022		241.218	220.736	227.895	236.179	228.113	218.401	259.893	238.957	250.564	242.473
	0.266667	238.673	228.59		240.375	250.525	222.607	209.218	211.669	236.468	223.855		245.47	222.67	230.876	233.143	223.721	212.42	257.9	238.093	251.446	241.31
	0.3	235.024	229.175		239.373	249.669	222.717	212.54	208.495	237.08	223.122		244.98	222.321	231.458	232.403	223.606	219.783	259.219	240.601	250.775	240.271
	0.333333	234.788	229.199		240.31	249.314	220.205	216.207	211.121	233.344	218.158		245.989	220.929	228.622	233.704	224.376	228.662	261.537	237.297	251.173	245.241
	0.366667	234.34	225.896		239.185	249.288	224.379	215.542	210.902	236.437	218.194		245.04	221.792	229.231	235.926	226.768	227.898	263.256	238.435	250.615	243.181
	0.4	236.116	226.137		240.125	249.859	222.69	216.441	211.963	236.357	223.749		245.856	222.372	230.539	237.534	232.441	225.536	263.711	235.468	251.2	244.611
	0.433333	236.771	226.222		239.054	248.457	223.471	217.72	210.23	235.601	218.971		248.264	223.021	229.856	234.984	229.967	224.8	265.141	235.835	249.939	244.473
	0.466667	236.767	224.539		241.712	247.577	224.858	216.779	211.148	234.081	218.97		251.138	222.639	229.756	234.132	233.567	225.779	260.867	235.345	247.712	245.411
	0.5	235.234	223.275		236.346	248.275	227.416	218.085	213.282	234.065	217.692	214.887	250.194	217.948	231.182	231.29	228.053	226.117	260.511	237.138	253.844	246.32
	0.533333	237.754	223.871		240.609		226.056	218.501	217.581	235.229	220.428	215.641	245.366	213.886	231.663	229.697	233.34	227.678	260.02	236.316	252.394	244.919
	0.566667	241.051	221.523		238.19		225.194	219.064	214.746	237.437	220.302	214.699	247.552	216.039	230.264	235.024	232.775	228.825	262.995	240.931	250.45	248.841
	0.6	247.97	222.104		241.119		226.925	221.252	217.285	236.058	219.719	216.559	247.083	221.368	231.703	234.592	231.782	229.193	265.203	239.432	251.374	249.47
	0.633333	246.435	223.73		240.774		225.084	222.216	217.635	237.533	209.752	214.976	247.707	219.634	231.655	236.532	230.531	228.626	265.806	239.501	255.377	248.127
	0.666667	236.861	227.377		240.929		225.536	221.379	217.553	238.356	212.397	216.234	250.474	219.912		238.481	229.379	223.818	261.264	244.113	252.841	246.395
	0.7	245.434	227.448		241.436		225.797	221.199	220.929	237.783	209.216		247.691	222.555		237.597	230.769	227.121		242.04	252.365	246.835
	0.733333	246.222	228.346		240.893		224.814	222.674	220.488		210.616		250.603	221.883		239.132	227.671	223.957		241.281	242.442	244.349
	0.766667	245.037	228.944		241.256		224.804	220.757	218.858		210.379	214.806	248.563	218.619	230.482	238.728	229.088	223.677	264.281	239.068	243.451	245.442
	0.8	244.008	230.668		241.38		223.43	221.225	218.989	237.82	211.47	219.207	249.559	219.521	233.036	239.164	230.426	225.637	264.683	242.359	253.772	249.527
	0.833333	245.68	229.826		240.761		223.969	215.657	220.752	236.629	209.942	214.281	246.481	220.542	230.949	237.595	229.9	224.637	264.66	236.96	248.472	247.572
	0.866667	241.424	231.525		243.893		224.313	206.611		239.418	210.135	214.673	247.222	220.452	230.952	238.669	231.12	222.869	262.601	235.982	245.011	247.184
	0.9	239.212	232.771		238.72		227.405	208.629		234.116	208.479	216.029	245.95	219.558	234.264	238.636	229.809	224.363	264.071	235.263	256.038	245.443
	0.933333	242.253	233.518		239.859		224.569	212.578	220.263	236.452	208.283	222.876	245.502	220.573	231.718		228.64	222.07	262.775	238.28	255.484	245.497
	0.966667	243.922	234.896		240.078		224.035	213.922	220.693	237.683	209.57	215.738	245.597	220.382	233.135	239.663	232.516	217.893	262.035	238.03	251.45	241.199
	1	240.858			242.63		225.368	214.569	221.927	238.081	207.722	215.985	246.071	222.523	236.456	238.953	228.324	223.691	266.024	238.993	253.488	243.298
	1.03333	242.928			243.417		225.688	215.558	222.301	238.082	211.615	217.395	245.499	222.398	233.447		231.528	219.418	263.943	239.922	257.187	243.541
	1.06667	242.318	234.917		244.073		223.986	217.331	216.478	237.655	209.005	218.048	242.946	220.707	233.932	238.315	228.478	222.79	264.807	243.899	250.962	248.553
	1.1	247.605	233.332		243.924		226.926	219.905	218.486	235.413	208.43	217.988	245.302	222.549	233.248	235.637	230.115	220.642	264.7	243.647	255.648	247.751
	1.13333	241.216	238.07		244.544	252.867	224.312	218.997	218.17	235.674	208.061	217.982	242.279	224.148	233.052	237.432	230.156	223.758	262.187	240.817	256.22	245.234
	1.16667	240.764	235.531		244.889	250.55	227.798	220.786	220.59	236.046	209.106	215.082	245.873	222.405	232.505	236.928	229.807	224.138	262.861	239.639		246.235
	1.2	238.505	235.186		241.078	251.733	225.943	220.001	219.474	237.007	207.738	218.265	248.021	223.127	231.6	238.55	229.281	221.26	262.551	238.805	252.409	247.045
	1.23333	239.178	232.077		241.272	248.196	224.229	217.441	221.236	235.136	210.049	216.742	243.689	222.936	234.781	236.998	233.012	222.981	261.581	237.792	254.283	247.645
	1.26667	235.051	233.046		240.082	243.827	225.251	217.259	218.89	233.778	209.509	219.583	246.169	223.137	231.326	238.986	227.819	225.16	259.441	235.578	254.989	246.67
	1.3	241.134	230.921	244.05	241.352	249.646	226.231	218.563	220.692	237.062	210.895	217.889	247.199	221.468	232.138	236.079	230.942	225.513	262.664	238.108	254.801	247.483
	1.33333	241.55	232.048	243.13	237.843	247.186	227.214	215.256	219.198	235.211	211.319	217.933	245.173	220.143	236.092	235.431	231.64	223.455	261.228	240.133	257.034	246.595
	1.36667	240.781	230.55	245.44	240.537	250.445	224.782	218.001	220.658	234.694	209.886	215.748	246.32	223.669	234.907	235.271	230.686	228.028	258.962	242.011	254.932	248.617
	1.4	243.635	227.071	237.276	238.383	251.563	223.677	217.398	220.163	235.355	210.58	223.297	244.77	222.854	235.317	237.771	226.724	225.979	259.466	244.579		247.681
	1.43333	243.698	226.416	237.009	241.246	251.682	223.788	216.696	220.026	234.837	209.919	219.44	244.219	224.087	238.403	234.909	231.113	228.182	258.953	244.035		249.778
	1.46667	243.539	232.387	241.118	238.87	250.996	226.74	218.76	220.797	234.886	212.622	216.381	245.35	222.417	237.021	236.561	232.21	228.886	262.414	246.702		248.247
	1.5	241.535	227.176	242.713	240.075	251.099	220.318	221.187	218.233	235.577	214.923	215.763	246.289	223.259	236.322	234.638	229.789	223.915	262.795	245.932		249.143
	1.53333	245.737	225.004	247.27	239.257	250.668	220.256	219.984	218.558	239.435	211.11	216.557	246.815	219.803	236.444	235.729	230.865	226.583	261.729	248.889		250.338
	1.56667	242.442	225.781	246.878	239.062		223.585	218.646	217.477		210.07	219.368	245.986	223.176	236.929	232.849	231.301	226.208	263.622	247.188		251.687
	1.6	242.337	229.506	250.134	239.804		222.425	219.431	220.676		211.158	218.216	248.54	222.603	234.902	233.976	230.509	226.674	263.15	246.373		250.248
	1.63333	241.056	223.084	246.428	241.448		224.585	218.539	218.57		212.824	218.007	244.479	219.627	236.088	229.805	231.786	226.98	261.515	249.287		252.457
	1.66667	245.004	223.841	249.698	237.721	246.882	224.02	215.545	217.605		214.516	217.903	248.89	218.666	234.929	232.243	229.194	224.186	262.276	248.984		248.964
	1.7	242.08	225.465	249.619	240.844	245.963	225.049	218.471	217.977		213.095	218.201	245.679	219.369	237.215	232.662	232.471	226.254	263.929	248.305	247.36	250.38
	1.73333	242.388	221.319	247.179	242.06	245.214	225.903	215.163	215.694		211.957	215.256	242.883	221.497	235.193	232.395	230.328	224.499	261.707	250.391	246.344	247.172
	1.76667	246.064	221.781	248.855	240.71	245.568	224.874	216.736	219.561		212.026		246.102	223.888	234.225	222.961	231.088	227.145	265.666	249.764	245.113	249.925
	1.8	243.774	225.542	249.588	240.826	245.057	224.57	216.726	217.255		210.798	215.975	243.56	219.442	230.641	227.939	233.424	222.882	265.882	249.229	247.884	245.262
	1.83333	243.79	218.252	250.07	240.248	243.424	224.55	214.921	217.15		214.572		244.93	218.323	232.445	231.222	230.516	224.688	266.371	247.413	245.012	247.173
	1.86667	245.62	219.532	249.191	242.876	247.627	225.466	215.603	216.131		213.282	218.318	241.329	221.582	233.371	233.118	224.337	227.633	265.348	248.55	245.379	245.256
	1.9	245.777	221.304	247.664	240.491	245.746	224.51	217.45	224.075		211.317	218.147	249.099	217.663	232.639	236.391	234.183	225.673	265.875	253.373	247.485	247.401
	1.93333	243.015	220.001	250.069	239.691	245.979	226.931	217.059	214.587		213.206	217.349	247.381	220.573	233.079	235.46	229.254	223.43	264.672	251.121	245.417	247.889
	1.96667	246.344	219.737	252.159	243.436	248.088	226.72	213.55	215.108		215.586		245.964	215.085	234.811	236.903	229.665	224.726	262.084	251.08	242.255	245.413
	2	245.979	220.589	250.841	240.047	247.957	226.392	216.781	215.797		212.712	219.45	246.832	217.032	234.282	233.95	232.702	223.659	261.456	250.035	245.133	248.833
	2.03333	240.832	224.068	250.791	242.222	249.902	223.091	213.349	215.794	238.07	212.492	215.337	243.954	215.291	233.243	236.006	230.196	220.824	265.088	248.721	247.341	244.902
	2.06667	242.536	230.902	253.043	238.803	248.227	224.283	215.394	213.756	238.255	215.019	214.67	247.749	215.55	234.922	236.767	229.29	221.449	266.338	248.306	245.762	245.628
	2.1	243.053	233.04	253.266	243.132	249.914	221.902	216.471	215.281	239.825	215.033	216.839	245.775	212.642	234.064	239.392	230.454	219.918	264.139	252.53	243.907	247.575
	2.13333	239.833	236.719	255.217	241.928	248.603	224.76	214.627	213.344	235.289	216.333	215.186	243.82	215.693	232.513	238.717	230.971	218.958	265.091	249.692	243.09	249.375
	2.16667	242.851	233.177	252.203	241.724	250.558	223.803	214.442		236.941	215.462		248.307	218.171	236.859	240.271	232.864	220.066	265.964	247.779	246.93	248.509
	2.2	243.233	236.749	253.749	240.72	250.48	224.173	212.342	218.103	236.297	215.323	217.885	245.714	221.276	235.675	236.521	230.064	217.767	263.995	248.029	245.957	247.881
	2.23333	241.976	237.097	254.24	239.634		225.039	214.428	220.603	238.529	215.738	218.77	246.959	221.091	236.357	237.948	227.951	222.604	265.437	248.996	247.713	248.698
	2.26667	240.517	237.585	253.093	240.771	248.407	220.445	214.121	214.916	238.554	216.477	217.732	243.548	222.099	234.501	236.878	227.712	219.424	265.434	247.835	247.912	246.545
	2.3	242.583	235.909	253.79	239.448	250.806	221.541	212.957		237.32	216.181	217.324	245.286	220.225	236.783	234.837	225.672	222.881	262.451	246.869	246.224	247.656
	2.33333	241.548	237.566	253.72	238.083	249.864	222.546	214.156		237.187	215.309		246.152	219.982	234.176	233.072	226.559	221.261	262.615	249.036	246.676	246.724
	2.36667	238.753	235.698	251.009	241.302	246.004	224.821	213.321	212.2	236.07	213.109	213.879	247.973	218.153	232.295	237.247	227.277	223.303	262.975	248.059	248.461	247.426
	2.4	246.658	237.502	249.662	239.615	250.21	224.647	213.815	207.528	238.076	212.026	215.334	245.293	219.501	235.779	233.31	225.41	224.35	261.776	247.102	248.2	247.766
	2.43333	244.414	238.545	252.974	238.357	248.86	221.176	211.699	217.426	236.878	214.045	216.12	246.41	217.896	234.601	233.498	227.116	226.008	264.083	246.682	246.595	247.519
	2.46667	242.198	238.15	253.477	242.147	250.614	226.422	211.143	216.1	237.259	215.417		247.933	218.901	235.502	231.68	224.43	222.763	260.785	247.794	241.908	245.58
	2.5	245.854	239.925	253.078	243.388	248.256	222.28	211.133	214.485	237.235	213.269	214.871	244.847	215.957	236.184	239.067	226.846	225.069	261.689	245.972	244.24	243.469
	2.53333	241.704	242.266	251.811	240.191	249.608	224.098	210.754	216.345	236.547	212.922	212.869	251.838	219.266	235.032	239.332	228.031	225.814	263.412	246.212	244.597	247.072
	2.56667	242.244	237.491	249.787		249.194	221.019	199.549	214.661	236.535	215.774	216.362	250.958	218.625	234.923	237.199	226.841	223.79	259.558	244.554	245.197	246.656
	2.6	240.205	237.323	250.286		250.787	221.101	208.837	216.176	233.135	213.558	215.604	248.856	220.846	235.153	241.983	227.021	222.825	262.198	239.996	247.071	247.907
	2.63333	243.778	238.678	251.703		250.044	222.539	207.937	215.905	238.271	212.955	214.447	248.548	220.451	235.863	237.931	230.266	225.3	264.594	246.02	246.573	248.118
	2.66667	244.349	239.242	249.925	242.173	250.529	222.113	204.996	213.949	238.819	210.4	214.554	247.549	219.258	235.166	237.874	231.41	225.708	262.274	243.783	247.167	248.627
	2.7	245.154	238.483	252.853	239.846	252.393	224.302	204.763	214.248	233.224	211.173	216.59	249.485	220.368	234.634	236.958	223.06	228.263	262.302	243.761	246.483	249.98
	2.73333	245.116	240.622	252.036	243.497	251.67	224.661	205.776	216.652	236.49	210.634	215.437	248.406	221.277	235.456	240.936	225.627	224.473	260.204	245.116	247.464	248.207
	2.76667	246.179	240.575	252.956	241.48	251.09	225.757	203.977	216.292	238.022	211.323	216.346	245.736	224.145	234.404	239.755	222.577	230.388	263.279	245.772	247.009	247.456
	2.8	240.696	240.729	254.954	242.915	250.293	223.202	203.277	213.669	237.99	212.926	215.643	247.497	219.489	236.107	236.386	224.161	227.315	264.088	242.159	250.703	249.252
	2.83333	239.994	240.302	256.932	241.928	251.915	227.688	203.544		238.029	213.754	215.46	244.814	219.907	237.392	240.412	226.733	228.538	263.453	244.637	246.8	246.589
	2.86667	244.141	237.754	255.002	242.17	250.975	228.497	203.86	220.111	235.704	216.348	215.503	247.074	220.104	237.757	240.85	227.284	225.593	263.487	245.549	247.731	248.35
	2.9	237.798	239.77	254.771	243.055	253.445	226	202.358	212.349	235.91	212.736	216.553	247.194	219.28	237.561	240.79	225.309	220.423	265.417	241.02	247.491	247.977
	2.93333	241.378	239.632	253.256	244.05	249.521	229.369	199.84	220.064	237.775	214.56	215.481	248.001	218.739	238.294	240.63	226.363	222.712	265.921	238.826	248.548	246.447
	2.96667	237.632	238.601	251.49		251.992	229.596	198.826	213.716	236.001	213.437	217.094	242.396	219.397	238.35	239.92	227.917	221.064	264.099	242.441	247.3	248.463
	3	241.218	241.336	253.537		253.161	227.296	201.431	207.956	237.684	214.684		246.357	219.497	237.988		230.569	223.723	263.152	238.953	248.156	246.411
	3.03333	240.017	239.755	251.099	241.125	247.642	228.227	202.487		235.875	213.948	220.515	245.285	218.334	239.42		229.38	224.57	261.438	235.643	248.361	247.721
	3.06667	241.14	239.64	252.33		250.579	224.084	202.375		237.902	213.201	218.707	246.806	219.633	239.838		232.357	224.462	262.067	238.027	247.111	249.196
	3.1	244.759	241.889	253.408	242.118		226.519	205.664	212.324	237.266	213.562	219.401	245.054	223.116	239.971	235.118	230.782	227.326	265.599	241.53	250.011	245.496
	3.13333	242.915	241.286	252.039	244.002	250.05	226.577	208.465	217.76	232.866	213.49		242.214	221.442	241.153	239.012	231.44	229.529	261.458	238.249	250.377	248.796
	3.16667	238.152	239.314	252.397	242.22	250.364	227.363	207.544	210.238	233.011	214.003	217.084	244.383	219.86	238.771	239.182	230.848	228.491	262.104	240.203	251.391	249.487
	3.2	238.875	240.182	251.268	243.847	249.881	227.889	208.438	211.991	235.473	213.779	219.578	241.095	220.312	239.706	241.836	235.517	225.319	257.932	241.907	249.688	247.986
	3.23333	240.271	241.834	253.273	240.878	252.297	226.946	210.052		234.139	214.07		249.471	218.471	237.75	243.141	233.352	228.242	261.037	242.233	247.251	247.364
	3.26667	245.391		252.812	241.26	247.966	230.931	209.332	215.842	236.287	213.388	217.688	245.995	219.311	238.613	241.002	229.646	224.531	256.626	240.45	246.49	249.571
	3.3	242.186		254.591	243.817	250.064	231.171	210.589		236.152	212.495	217.997	247.538	219.115	239.073	238.379	232.425	225.171	260.64	241.876	248.501	247.927
	3.33333	239.628	241.887	253.819	241.333	245.053		213.241	216.619		213.326	216.402	249.122	216.999	237.125	239.22	232.898	228.226	260.751	237.126	247.646	251.783
	3.36667			252.795	243.108	247.886		212.898			214.058	213.705	250.405	219.143	234.898	239.731	231.1	228.457	261.292	226.272	247.631	252.838
	3.4	242.039	240.89	250.426	240.025	251.039	231.781	213.943		236.742	212.598	213.602	249.025	217.699	237.046	240.224	230.869	225.784	262.175	228.685	249.806	250.282
	3.43333	239.124	240.506	250.847	234.939	251.979	230.956	213.119		238.427	212.862		249.393	217.395	239.525	240.587	228.937	228.048	261.891	229.626	249.944	252.345
	3.46667	235.054	238.807	248.524	242.404	250.285	232.5	215.844		238.703	212.172	215.19	246.549	217.429	236.291	239.599	229.476	225.572	254.727	231.216	248.423	254.213
	3.5	237.265	241.112	251.516	237.898	251.526	228.832	215.594		238.675	212.161		246.97	220.263	238.588	240.19	230.699	226.712	258.676	230.469	245.677	253.151
	3.53333	236.151	236.81	251.297	241.297	250.583	227.341	215.349	220.555	234.201	214.477		248.032	218.515	238.63	242.868	228.183	227.481	255.098	234.652	248.205	251.722
	3.56667	241.551	228.185	256.278	241.66	252.129	229.302	218.328	222.452		212.4	216.644	250.24	218.183	240.838	238.909	230.18	228.071	250.443	235.563	246.42	249.932
	3.6	243.761	231.963	255.337	239.645	251.163	222.631	215.722	215.441	237.549	214.813	215.921	249.175	218.219	239.969	239.57	232.668	228.158	250.246	231.978	246.034	251.947
	3.63333	247.107	239.784	259.466	240.098	252.231	225.546	218.261	222.252		213.461	218.479	248.613	217.554	238.645	238.504	228.715	226.4	252.184	236.65	245.919	251.307
	3.66667	244.205	238.157	255.623	241.335	251.384	222.966	216.13	223.335		214.373	217.208	248.938	216.088	238.134	236.209	226.571	228.794	252.402	236.341	242.635	254.665
	3.7	245.793	240.09	255.365	240.935	250.226	225.147	214.675			213.77	218.52	247.055	219.14	237.154	238.4	229.015	226.369	253.804	236.556	245.606	254.402
	3.73333	244.526		255.078	241.112	250.982	224.599	216.421	221.653		213.941	218.423	248.427	214.617	238.392	238.76	230.594	226.113	256.603	232.909	244.873	253.378
	3.76667	248.44		256.311	237.985	247.801	223.901	216.065			214.498	220.612	248.85	217.24	235.66	234.024	231.369	226.244	255.646	235.442	245.276	253.723
	3.8	244.374		252.54	238.743	246.641	223.083	213.344		232.945	217.905	216.672	245.307	217.617	237.899	235.641	233.373	226.044	255.738	231.388	243.652	256.52
	3.83333	243.075		254.662	236.164	244.074	227.043	217.99		234.506	218.026	215.556	247.098	217.146	238.277	234.7	231.363	227.072	252.206	232.659	245.928	253.979
	3.86667	246.12		253.761	238.365	241.25	227.173	217.161		235.525	215.834	217.65	246.705	217.55	238.51	239.278	228.612	224.662	256.851	233.065	246.874	254.223
	3.9	246.286		252.584	239.171	247.487	223.948	214.988		235.279	217.344	216.525	247.293	218.453	232.38	235.06	231.72	226.047	255.1	236.664	243.947	252.457
	3.93333	246.115		249.141	240.489	249.072	221.229	213.903		236.109	217.593	218.203	246.451	216.656	236.097	235.768	229.203	222.915	254.762	237.741	245.047	252.126
	3.96667	242.589		247.326	239.222	247.638	224.989	216.287		237.289	216.567	217.955	246.294	217.989	234.273	236.297	228.584	224.224	253.133	234.791	245.573	252.222
	4	240.041		247.273	240.16	248.653	225.372	215.235		236.525	215.487	217.183	244.129	218.566	234.669	238.131	225.624	224.411	248.813	235	245.475	249.879
	4.03333	242.963		246.314	239.55	248.893	224.608	216.38	215.526	236.996	214.697	217.345	245.526	217.45	234.38	237.636	227.134	222.149	250.735	234.552	245.392	248.834
	4.06667	245.635		247.303	245.449	247.677	223.325	217.773		233.619	215.128	215.943	244.748	216.959	236.094	237.19	221.519	222.416	249.767	234.306	245.288	247.253
	4.1	243.006		246.783	241.256	248.628	224.089	218.6	215.791	236.109	217.069	215.33	247.337	218.927	235.389	234.795	221.548	221.628	251.191	237.3	244.376	244.925
	4.13333	242.405		247.174	243.371	248.81	223.46	218.039	213.898	237.001	213.332	218.886	247.699	216.747	235.509	234.697	224.149	225.55	249.554	237.856	244.282	248.971
	4.16667	243.785		249.026	242.651	248.376	224.531	217.695		237.024	213.322	214.703	247.127	218.366	233.636	233.738	221.439	225.342	248.872	237.393	242.553	248.389
	4.2	242.71		247.659	243.173	247.279	224.365	218.452		236.801	214.697	220.139	245.496	216.015	233.846	240.408	226.03	223.158	254.082	235.437	245.401	244.108
	4.23333	242.372		246.341	244.934	251.734	225.348	215.684		235.287	215.63	218.538	242.18	220.583	234.918	237.023	224.086	222.669	251.599	238.779	244.009	245.608
	4.26667	241.589		248.968	246.391	250.923	225.916	216.665	215.494		215.864	218.036	243.007	218.784	235.017	237.038	226.175	227.147	257.741	238.526	245.276	246.989
	4.3	241.238		248.441	243.669	251.146	226.953	216.596	213.419		214.515	216.273	243.053	220.455	236.974	236.782	221.64	226.415	253.852	240.401	245.833	245.767
	4.33333	248.499		251.067	241.937	253.918	227.176	215.788	213.117		212.983	219.669	239.996	217.192	235.952	236.347	225.089	221.86	252.341	240.052	244.108	249.198
	4.36667	248.506		249.033	245.724	253.338	220.918	213.798			214.2	219.063	246.113	221.435	234.732	235.279	226.863	221.127	251.763	241.869	246.711	244.585
	4.4	246.441		248.534	244.536	254.295	224.627	216.569			214.383	216.457	241.559	220.386	235.69	235.428	222.091	223.892	254.455	239.782	246.299	246.9
	4.43333	249.67		248.64	244.242	253.837	230.183	215.901			214.141	216.142	242.814	217.71	236.329	236.092	223.01	223.443	253.931	240.288	242.228	244.108
	4.46667	244.654		245.953		252.838	226.069	215.134			212.779	216.751	244.102	220.223	234.609	233.901	217.974	225.319	249.978	240.048	244.578	242.92
	4.5	245.492		249.143		252.306	226.274	216.384			215.674	215.987	242.657	219.919	234.45	236.588	221.05	226.935	248.048	242.685	243.546	242.635
	4.53333	246.964		251.299		252.952	226.025	218.692		236.774	212.76	215.995	241.86	217.449	236.101	236.195	222.501	227.489	252.895	244.18	240.843	249.381
	4.56667	245.745		244.027	243.791	249.468	225.495	217.648		238.099	212.419	215.364	242.51	216.717	234.849	236.39	229.786	225.055	249.618	245.225	243.245	248.636
	4.6	246.409		247.127	242.508	251.782	225.167	215.785	211.268	238.102	212.282	215.013	242.762	218.525	237.375	235.493	229.704	227.857	254.063	239.922	247.076	246.035
	4.63333	247.701		250.891	241.583	250.573	222.721	217.568		237.246	211.286	213.743	245.554	215.918	237.686	235.359	227.974	227.864	252.159	239.856	244.081	247.089
	4.66667	251.095		252.715	242.127	253.613	221.036	219.86		238.342	212.176	215.764	243.193	217.525	238.266	236.584	224.124	224.967	248.986	241.044	245.905	247.616
	4.7	248.656		250.636	242.901	251.753	221.741	217.597	208.301	234.509	213.054	217.038	247.006	216.813	238.746	235.291	218.991	224.258	251.094	238.762	245.235	247.869
	4.73333	246.357		250.679	242.482	251.915	224.951	217.277		235.557	213.155	218.157	243.118	216.758	236.924	234.748	221.712	223.274	251.678	236.339	246.28	248.969
	4.76667	245.653		250.629	240.164	252.229	224.545	214.923		238.018	213.842	217.589	242.148	218.707	237.381	237.486	221.67	223.96	258.951	236.816	247.764	247.671
	4.8	246.32	235.45	249.938	242.533	252.897	223.527	215.77		234.321	218.09	217.594	247.477	218.874	235.705	235.721	220.136	224.37	259.054	234.09	247.146	246.756
	4.83333	244.525	232.16	249.257	241.635	251.254	224.498	218.594		235.538	209.802	216.148	246.38	219.397	235.674	237.298	223.747	225.681	259.287	234.435	247.67	246.476
	4.86667	244.967	235.822	249.779	238.838	254.093	224.699	219.599		233.182	216.747	217.586	244.55	218.652	241.104	233.144	228.634	222.441	258.072	235.086	247.299	247.699
	4.9	244.683	239.765	252.139	243.809	250.75	223.067	215.728	210.929	232.731	219.127	214.898	242.719	219.358	237.613	231.813	230.502	225.582	258.406	232.41	249.732	248.307
	4.93333	245.555	241.337	249.058	245.249	255.301	225.042	218.817		236.123	219.124	216.933	245.203	222.542	240.405	236.418	232.887	221.277	261.578	233.367	249.665	250.642
	4.96667	248.953	244.32	251.17	244.993	257.878	227.061	217.634		238.638	214.231	217.976	246.627	225.096	240.07	237.844	231.491	226.862	260.686	234.209	251.444	246.795
	5	246.859	245.007	254.857	249.562	261.141	226.222	221.005		238.667	221.512	217.984	248.687	221.513	242.581	239.133	236.209	228.683	263.117	239.031	249.429	251.814
	5.03333	251.03	246.598	255.972	250.25	263.077	230.665	219.68		241.39	215.5	218.832	250.675	223.219	242.374	240.89	235.638	228.326	264.177	239.612	256.594	249.169
	5.06667	247.987	247.818	257.463	249.941	263.435	231.354	222.966		239.771	217.148	220.593	252.544	227.484	244.497	244.807	237.178	229.935	266.387	244.84	256.4	253.122
	5.1	249.585	249.754	257.583	248.157	264.464	231.241	224.888		240.08	219.738	219.968	249.958	223.831	246.776	246.24	238.207	231.096	268.242	247.056	257.998	252.511
	5.13333	252.468	249.565	259.271	253.614	263.181	232.312	222.772		243.043	222.449	219.642	250.725	229.267	242.013	243.696	242.513	231.349	268.581	247.891	257.94	255.619
	5.16667	251.362	247.65	258.946	250.045	265.743	235.12	223.389		241.031	226.682	223.671	256.352	229.262	247.708	247.103	240.238	233.058	271.392	248.479	255.797	255.142
	5.2	251.778	250.957	261.587	253.7	263.87	237.673	227.376	220.288	244.378	225.877	223.533	253.106	228.083	246.974	247.851	241.679	234.27	272.222	250.425	256.843	254.857
	5.23333	251.157	251.068	259.873	253.592	263.753	237.593	225.72		244.959	227.225	222.955	255.749	229.382	247.27	246.777	240.037	235.499	271.778	250.605	256.314	256.992
	5.26667	253.403	251.847	258.299	252.674	265.525	236.853	226.39		244.493	227.226	224.994	257.239	229.609	245.196	245.14	243.278	232.561	272.121	250.261	255.322	255.669
	5.3	252.843	255.347	262.065	253.326	265.73	236.671	225.683	222.278	244.793	228.196	224.6	254.446	229.245	248.311	249.255	241.705	233.112	271.063	251.995	257.163	260.775
	5.33333	252.911	251.735	260.28	249.181	264.909	237.553	226.263		243.819	227.889	225.004	256.832	229.76	245.301	242.661	239.728	231.998	273.489	251.69	256.08	255.975
	5.36667	255.672	251.117	260.098	249.979	261.815	238.436	226.374		242.52	227.324	227.037	259.928	229.61	246.869	243.9	242.404	234.926	271.828	251.256	259.133	259.65
	5.4	254.026	252.252	262.028	251.099	262.064	236.591	225.355		245.248	230.156	225.504	261.647	230.029	247.516	242.841	242.434	232.657	271.383	251.575	259.735	257.251
	5.43333	253.417	247.969	260.619	250.105	262.788	235.506	225.793		245.532	229.354	225.546	258.912	231.72	246.296	245.216	243.776	232.047	270.998	252.139	260.586	258.541
	5.46667	252.807	250.92	261.842	251.446	260.973	235.307	225.519		243.213	230.209	228.16	260.624	231.145	247.307	247.75	241.258	232.426	271.006	253.328	263.418	260.249
	5.5	253.115	251.519	260.735	248.961	267.454	237.491	225.064		245.872	230.858	227.146	260.727	230.723	246.511	248.458	243.778	233.032	271.545	253.287	256.674	256.193
	5.53333	252.512	251.308	260.196	250.596	266.89	239.925	224.224		242.014	230.478	224.998	254.863	231.685	249.889	246.583	243.847	232.273	271.393	252.222	261.778	257.778
	5.56667	253.818	250.184	261.392	250.229	263.319	237.508	224.985	225.92	247.368	232.145	227.852	256.386	231.791	247.677	249.577	243.183	231.999	269.763	252.393	264.175	257.67
	5.6	253.45	251.26	260.865	248.681	264.231	239.362	223.878		242.507	232.18	227.55	254.268	230.732	248.286	245.766	242.701	231.749	270.995	251.507	260.817	258.72
	5.63333	253.754	252.003	261.721	250.004	263.566	237.205	224.076		246.087	233.435	228.485	259.978	230.864	248.623	246.4	241.888	232.664	271.049	253.304	261.957	257.826
	5.66667	251.609	254.062	261.902	250.615	265.732	236.798	223.669		245.164	234.391	228.983	261.782	230.015	246.674	245.304	242.692	232.409	271.195	253.661	262.942	258.083
	5.7	256.602	252.751	260.186	250.565	262.812	236.793	223.859		245.801	231.887	228.003	260.204	230.397	245.112	246.931	240.498	231.83	269.819	253.272	261.691	259.522
	5.73333	253.848	253.607	262.148	253.777	263.487	235.965	223.751		245.815	231.022	227.593	262.126	229.659	248.141	245.389	242.261	232.072	269.589	253.957	260.165	258.734
	5.76667	253.232	252.512	261.364	254.925	263.423	237.187	223.514		246.817	233.899	225.326	255.928	231.598	249.946	246.777	243.361	232.07	271.441	252.438	261.144	258.612
	5.8	253.495	253.984	260.535	253.336	265.752	235.972	223.485		247.185	230.052	229.009	261.637	230.737	246.184	249.061	241.655	232.236	269.859	252.557	259.604	261.024
	5.83333	251.612	253.6	260.875	250.458	263.18	237.58	223.471		246.367	230.403	229.578	261.646	229.546	247.194	246.977	241.963	233.001	270.185	252.291	260.286	258.444
	5.86667	256.696	252.043	260.632	252.341	261.791	237.246	223.929		248.054	233.835	229.084	262.737	229.678	248.089	245.882	241.749	232.264	272.636	253.299	260.309	260.919
	5.9	252.836	251.535	260.384	251.089	266	235.27	225.815	228.169	247.868	230.234	228.693	257.59	228.879	246.989	244.655	242.595	232.954	270.68	253.476	258.971	258.787
	5.93333	252.713	252.198	263.207	251.267	262.692	235.636	225.943		247.643	233.64	228.597	260.179	229.649	245.032	245.377	240.504	232.018	271.488	252.112	262.713	260.426
	5.96667	254.548	251.747	265.225	250.731	262.147	235.681	227.406		246.357	234.891	227.791	261.8	229.54	247.552	244.767	239.376	234.183	269.425	252.788	261.218	260.605
	6	254.793	252.07	261.467	251.956	264.348	237.784	228.263		248.366	231.828	228.945	262.19	228.923	247.938	243.989	242.593	232.266	270.064	255.265	261.751	259.241
	6.03333	254.898	252.007	261.8	251.034	262.899	236.438	226.242		245.739	230.759	228.372	256.825	231.236	243.883	243.446	242.31	232.23	270.639	252.379	264.411	260.293
	6.06667	253.113	250.661	262.55	254.661	264.243	236.836	226.765		247.492	234.75	228.121	258.505	229.573	248.294	241.144	240.384	232.378	270.566	248.917	264.329	260.036
	6.1	253.572	251.366	262.259	248.675	264.16	237.619	226.654		247.546	235.299	230.867	261.584	230.989	248.456	245.738	240.835	233.504	271.11	250.276	262.031	258.971
	6.13333	251.968	251.502	262.023	253.114	266.033	237.604	226.305	227.679	245.951	230.196	230.816	259.401	228.919	248.945	245.701	238.254	232.044	271.417	246.769	264.321	260.31
	6.16667	255.771	253.516	263.016	249.078	263.739	235.022	226.913		246.355	235.312	231.767	257.587	231.706	246.357	244.749	242.431	233.125	270.857	247.709	264.005	261.199
	6.2	254.235	249.469	261.214	252.34	262.677	238.036	226.354		247.511	233.118	230.308	257.772	228.413	247.368	244.062	240.981	233.539	269.988	246.006	265.408	258.321
	6.23333	254.305	253.222	263.409	252.365	264.546	237.239	225.912	231.371	247.266	232.504	231.611	259.041	229.557	247.156	242.72	241.986	231.748	270.353	249.677	263.763	258.177
	6.26667	257.49	255	262.771	251.205	265.184	237.006	226.85		247.187	232.368	228.573	261.007	229.417	248.635	247.323	239.631	231.707	272.719	248.404	265.151	259.605
	6.3	257.07	254.779	262.703	250.759	264.125	238.453	226.521	230.108	244.959	232.158	229.936	259.229	228.771	248.659	244.008	235.294	231.463	270.217	248.428	264.477	260.431
	6.33333	256.108	252.726	262.637	249.936	263.207	235.87	228.296	228.327	246.276	231.021	230.455	262.221	228.701	247.674	246.871	239.37	234.429	273.748	247.598	262.536	257.095
	6.36667	257.92	252.828	262.101	250.721	265.06	236.775	225.742		246.609	233.219	229.769	261.618	230.375	248.13	246.992	240.373	235.845	270.963	245.204	262.784	259.588
	6.4	256.931	253.422	262.416	252.11	263.761	237.681	226.158		245.919	232.338	229.937	261.624	228.513	248.284	244.842	241.972	233.883	270.416	246.163	262.521	260.612
	6.43333	260.366	253.07	263.019	251.146	264.666	237.056	226.376		245.594	230.929	230.137	262.22	232.246	247.691	246.337	241.317	236.792	273.749	248.453	263.024	257.738
	6.46667	260.039	254.337	262.875	251.023	265.066	235.599	227.201		246.272	229.126	230.582	259.27	231.472	246.923	248.128	238.514	236.345	269.092	248.675	264.522	259.425
	6.5	255.486	252.996	261.952	251.926	264.521	237.452	227.251		247.46	231.105	229.826	260.166	231.333	249.465	245.529	240.92	233.747	269.407	247.688	260.878	257.072
	6.53333	254.296	252.977	265.051	250.083	265.267	237.022	226.119	229.929	246.373	232.916	228.91	259.117	229.404	246.406	245.371	238.677	234.904	272.366	245.41	263.511	256.711
	6.56667	255.109	250.737	264.129	249.588	265.82	237.581	225.808		246.064	233.606	230.907	261.022	229.22	244.795	247.567	239.333	236.971	269.89	244.991	261.21	257.11
	6.6	258.889	251.94	264.671	249.883	267.834	237.75	225.913		245.875	231.492	230.776	261.822	229.774	245.564	247.001	238.864	234.42	272.968	246.061	261.38	258.855
	6.63333	257.258	252.4	264.288	250.539	262.787	237.129	225.783	228.466	244.654	231.731	230.799	261.834	230.014	245.203	244.318	239.102	236.82	272.268	246.14	262.381	259.768
	6.66667	261.827	252.541	263.087	250.138	262.083	238.072	225.843		248.457	231.779	231.525	261.451	229.303	244.407	246.446	240.781	233.302	273.008	243.208	262.46	261.535
	6.7	260.66	250.546	263.317	249.332	264.632	237.916	226.019		246.009	231.612	230.198	257.06	229.015	245.02	247.243	240.439	235.26	267.274	243.952	261.306	263.557
	6.73333	257.787	249.91	262.807	250.983	263.053	237.925	225.726		245.31	234.139	229.763	258.769	227.188	244.622	247.225	237.766	234.457	267.566	244.886	261.487	258.843
	6.76667	261.797	251.389	262.535	249.924	262.744	237.648	225.689		245.1	230.621	228.431	259.088	231.982	244.847	247.856	240.196	235.131	269.34	244.423	262.07	260.97
	6.8	259.492	251.967	262.073	247.67	266.708	236.362	225.954		246.26	230.239	229.021	260.085	230.183	245.246	246.396	237.915	234.919	268.061	243.756	262.652	258.823
	6.83333	259.887	252.038	262.962	250.208	265.616	236.264	225.738	229.688	245.876	232.383	229.94	261.903	230.287	246.326	245.813	242.076	235.565	271.579	246.439	259.607	260.556
	6.86667	257.828	251.318	261.337	250.802	265.593	236.592	226.01	230.448	246.879	231.383	228.063	259.211	230.259	246.646	244.301	241.779	233.426	269.309	245.327	260.274	258.247
	6.9	257.273	251.438	261.875	250.567	268.233	237.296	225.942		244.874	231.931	227.496	259.991	232.123	247.249	245.699	241.314	235.795	268.136	246.537	261.678	260.288
	6.93333	257.314	250.007	262.553	251.44	266.52	236.748	224.652	232.058	245.455	230.693	230.818	257.461	227.927	245.343	244.626	241.81	232.334	269.847	245.657	260.712	256.765
	6.96667	259.195	249.854	261.558	253.044	265.329	237.33	227.748		245.096	230.575	229.488	258.253	233.001	245.651	244.234	238.138	235.012	270.012	243.358	260.328	258.33
	7	257.403	249.252	261.701	251.54	263.973	237.577	226.983		246.77	231.831	230.747	260.118	230.393	248.807	245.216	238.504	234.93	270.763	245.95	261.219	258.444
	7.03333	257.63	252.181	261.123	252.65	260.994	236.249	226.554		244.433	229.404	229.235	258.045	229.614	248.714	247.152	237.974	234.214	269.527	247.295	260.264	258.273
	7.06667	257.447	253.361	263.752	252.12	259.587	237.813	225.976		247.207	230.269	229.46	261.362	231.065	245.981	246.349	239.722	235.085	269.97	240.369	261.871	258.723
	7.1	258.283	249.826	260.537	252.058	257.866	237.004	226.078		245.256	228.242	228.298	263.501	229.324	246.707	246.048	238.824	235.656	269.67	241.038	259.343	257.559
	7.13333	255.905	253.081	260.417	251.812	258.377	237.971	226.649		246.252	230.03	231.11	258.061	228.721	247.559	246.884	239.062	234.363	271.204	247.156	260.227	257.98
	7.16667	257.318	252.871	259.918	250.414	265.635	237.284	226.182		250.01	230.203	229.593	258.29	229.405	248.614	247.542	241.093	235.21	270.667	241.963	261.892	260.79
	7.2	261.851	249.139	259.887	252.762	260.071	236.267	227.686		246.407	230.189	227.691	258.339	229.847	246.976	247.779	239.817	233.721	268.788	246.345	259.946	257.795
	7.23333	256.337	248.897	259.924	253.608	261.157	238.937	227.951		244.934	231.701	228.637	260.738	230.12	244.775	246.915	240.636	234.376	269.144	246.222	261.16	256.393
	7.26667		252.403	261.764	252.621	259.706	237.178	227.694		248.188	229.871	229.451	259.119	229.616	247.074	248.11	238.946	232.57	269.331	246.756	260.352	259.346
	7.3	257.045	250.469	262.12	251.727	261.24	238.147	226.696		245.141	230.422	228.677	261.367	229.054	247.263	247.915	241.056	234.413	267.632	245.438	262.657	260.066
	7.33333	257.589	251.424	261.047	252.398	260.418	235.769	227.335	228.794	246.679	230.201	228.443	257.221	230.944	245.653	246.842	241.144	232.518	269.026	242.576	261.748	259.328
	7.36667	259.756	251.888	260.416	252.39	260.69	236.982	226.161	227.559	246.807	229.856	228.822	259.511	231.134	248.331	244.527	240.817	235.514	269.41	242.949	262.181	257.726
	7.4	258.742	251.441	261.132	250.844	258.903	235.635	227.184		246.363	230.342	228.552	259.46	231.217	243.509	244.679	241.185	232.454	267.067	239.267	261.721	260.26
	7.43333	257.821	250.197	260.03	251.887	261.948	237.627	227.082		247.011	229.808	228.842	260.866	232.767	244.485	243.384	236.015	233.007	269.006	243.251	260.154	259.618
	7.46667	259.319	252.208	261.541	250.965	258.339	236.144	225.809		247.703	229.316	229.006	260.902	229.961	244.803		239.22	236.688	266.826	239.705	259.874	259.197
	7.5	258.704	252.782	260.855	251.28	259.543	238.799	226.736		248.115	230.632	229.547	264.442	229.737	244.432		238.43	234.795	266.893	243.764	261.793	260.781
	7.53333	258.962	250.571	263.4	249.356	258.447	236.847	227.108		246.156	230.732	229.606	265.349	231.05	246.963		241.283	236.543	266.863	238.098	261.728	261.002
	7.56667	257.4	250.015	261.249	249.944	260.146	238.289	226.551		245.75	228.505	229.079	260.502	233.147	245.107		238.66	235.932	266.163	242.968	261.332	261.14
	7.6	257.799	250.683	261.468	251.737	257.275	237.412	226.836		243.559	232.207	228.595	258.368	230.188	245.224		239.153	234.021	264.871	239.68	261.065	260.404
	7.63333	257.301	250.865	261.809	252.634	257.831	237.143	227.733		243.073	231.632	227.35	259.408	231.313	242.952		237.217	235.428	265.016	240.852	261.063	257.987
	7.66667	260.457	251.389	259.692	252.833	257.093	238.227	226.823		245.339	231.092	227.005	258.038	230.495	242.714		237.22	236.234	266.074	243.51	260.389	259.08
	7.7	257.948	253.142	260.49	250.589	256.961	237.103	226.864		242.279	233.207	230.143	259.047	232.836	242.817		237.96	237.235	267.402	240.946	261.244	259.599
	7.73333	256.498	251.062	261.361	251.141	257.79	238.155	227.576		243.314	231.65	228.666	262.484	230.497	245.187		237.612	236.646	267.048	245.336	261.125	260.938
	7.76667	256.948	250.018	260.242	250.029	255.938	238.772	226.78	229.946	244.17	232.503	228.547	260.958	232.051	244.194		238.331	237.501	266.455	241.782	260.658	259.439
	7.8	259.416	249.225	260.405	248.963	259.948	237.048	227.03		247.174	234.633	226.618	256.358	228.937	243.154	239.044	237.72	237.175	266.194	239.511	261.841	260.385
	7.83333	257.843	251.924	258.838	250.05	257.422	236.711	226.929		242.839	233.248	228.357	259.993	231.377	244.962	237.926	236.97	237.163	264.862	242.004	261.101	257.73
	7.86667	258.179	250.589	261.139	247.901	257.161	237.788	227.355		245.857	233.776	227.746	259.999	231.746	245.092	239.91	240.843	237.904	270.41	240.578	260.553	260.637
	7.9	257.5	250.321	261.438	253.322	259.142	236.334	228.219		242.86	234.412	227.833	261.927	229.345	243.645	238.189	239.216	237.18	265.325	241.995	261.9	257.375
	7.93333	257.914	248.988	261.032	248.881	255.976	236.534	226.381	229.277	244.651	235.125	228.366	261.213	229.081	244.98	238.889	240.47	236.031	266.876	242.091	261.705	258.119
	7.96667	259.072	251.247	261.019	248.505	257.076	237.8	226.761		246.586	233.274	226.261	258.564	229.934	246.499	237.04	239.608	235.126	264.59	244.79	263.296	257.952
	8	255.645	250.056	261.007	251.926	256.526	236.152	227.873		243.246	234.785	229.476	259.043	229.993	245.751	238.739	238.335	236.852	266.466	242.247	261.59	257.649
	8.03333	255.779	250.183	260.129	248.925	257.555	238.281	227.847		245.207	235.524	228.253	258.434	230.267	243.887	240.57	239.579	238.46	264.987	243.338	261.938	261.351
	8.06667	256.593	249.83	262.862	249.675	258.018	239.041	227.395		246.127	233.765	227.919	260.122	228.153	246.959	238.446	241.791	236.087	264.374	248.613	263.411	259.002
	8.1	256.918	249.396	263.466	253.027	257.341	236.129	225.922		244.197	234.554	227.344	258.278	229.168	244.474	238.536	240.288	239.852	266.038	246.904	263.337	259.457
	8.13333	256.304	250.014	261.408	248.593	258.836	235.877	227.016		244.663	235.375	226.997	259.67	231.295	246.064	241.132	240.912	235.89	264.417	249.682	262.289	261.637
	8.16667	258.871	253.911	261.34	251.93	258.046	236.79	227.353		244.038	234.827	226.784	262.131	227.742	246.884	239.601	243.416	235.346	267.506	245.238	261.445	259.435
	8.2	258.42	252.047	258.67	248.971	258.914	239.78	227.537		241.273	234.737	227.369	260.152	228.428	244.535	241.812	241.491	237.357	263.496	248.821	260.542	258.896
	8.23333	258.196	251.18	259.144	251.477	255.657	237.134	226.108		243.525	234.92	228.237	261.204	229.901	245.458	240.613	243.61	236.692	267.68	251.813	262.287	260.181
	8.26667	257.377	248.33	259.19	251.148	259.482	236.805	226.842	230.107	244.569	234.924	227.477	256.235	227.987	243.753	240.875	242.827	236.102	265.054	251.415	261.653	259.576
	8.3	257.703	251.51	260.469	248.275	257.306	240.036	226.128	229.932	242.394	235.446	227.549	257.137	227.996	243.858	239.907	241.623	235.579	268.228	251.838	261.129	259.486
	8.33333	253.237	250.719	262.08	249.66	259.044	236.812	226.913		243.404	234.286	227.196	260.48	231.251	245.887	239.689	240.915	238.595	270.479	252.861	261.405	259.11
	8.36667	255.213	253.003	261.682	250.354	257.168	239.092	226.686		246.049	234.387	227.399	259.917	228.143	244.381	241.899	241.844	238.094	267.458	253.015	262.152	260.539
	8.4	256.651	253.158	262.73	249.866	259.866	239.524	227.21		245.92	233.95	228.24	257.964	225.58	242.069	242.229	243.079	236.786	268.08	253.592	261.825	258.748
	8.43333	253.429	252.694	260.637	249.616	258.72	236.572	227.643		247.121	234.087	228.283	261.105	227.634	241.523	242.216	240.469	235.023	268.6	252.313	262.117	260.654
	8.46667	256.671	250.843	263.112	246.944	256.84	238.829	226.414		245.41	233.09	226.492	257.675	228.722	244.903	241.799	242.44	234.324	270.093	253.318	261.241	260.656
	8.5	254.125	250.02	261.594	250.418	256.666	238.301	228.186	229.25	244.758	233.564	227.125	257.781	228.061	245.606	241.664	243.05	238.209	268.044	253.18	262.006	259.821
	8.53333	252.413	249.817	264.198	249.248	257.63	237.305	227.263	229.089		232.49	226.744	258.591	229.795	243.877	240.933	240.478	235.331	266.728	252.893	262.184	262.063
	8.56667	254.039	251.391	263.763	248.098	257.509	238.344	225.323	229.17		231.225	226.74	257.008	230.826	246.428	241.513	240.832	235.499	271.006	255.226	261.613	256.61
	8.6	250.139	249.473	264.217	248.01	257.861	236.318	226.682	229.348		232.353	226.963	257.925	228.135	245.995	240.309	241.54	235.524	268.245	245.655	261.929	260.213
	8.63333	254.942	251.529	261.736	248.631	257.62	240.444	227.385	228.324		233.067	228.34	258.66	231.902	244.251	240.948	241.981	234.881	271.763	246.961	261.361	258.482
	8.66667	251.327	250.381	259.149	248.786	259.304	236.131	226.107			232.862	225.811	259.112	230.689	243.687	239.106	240.764	235.07	270.797	244.216	258.392	256.365
	8.7	251.759	250.983	260.471	250.22	258.339	235.893	226.047			232.766	226.644	260.775	229.431	246.227	238.971	242.21	234.556	272.583	246.616	261.95	259.476
	8.73333	255.627	252.009	258.307	248.273	257.669	236.285	225.719			231.352	228.578	257.573	227.69	240.51	241.734	238.57	233.577	271.834	245.829	258.815	255.258
	8.76667	253.202	253.114	258.295	249.917	258.26	237.767	225.995			232.686	227.051	257.893	232.627	245.572	236.495	240.417	234.086	272.975	247.584	262.577	261.477
	8.8	251.921	252.71	260.358	249.615	258.218	235.961	225.701	230.746		231.707	226.75	259.682	229.465	244.121	240.758	240.765	235.302	272.735	247.144	257.734	258.066
	8.83333	250.477	251.989	256.328	248.022	260.835	238.772	226.272			234.001	227.95	260.717	228.539	245.401	241.456	240.543	235.759	273.376	247.882	260.37	256.318
	8.86667	253.648	250.078	259.46	250.262	260.373	237.231	225.983			234.487	230.295	259.411	227.702	243.356	240.393	241.094	233.671	272.353	246.052	257.065	257.932
	8.9	254.188	250.346	260.186	248.156	258.918	237.045	225.46			234.494	226.737	257.965	230.691	247	242.374	239.607	234.44	272.252	248.364	257.258	260.104
	8.93333	256.483	249.977	260.259	247.026	258.207	239.71	225.581	227.514		234.266	225.639	261.095	231.381	244.337	239.848	239.798	233.588	272.029	245.238	256.334	257.01
	8.96667	257.367	245.305	262.058	248.84	257.367	235.973	225.907			230.362	228.872	257.239	231.589	243.423	238.308	238.533	236.369	270.29	247.833	258.384	256.984
	9	252.465	251.241	262.098	247.278	259.258	235.308	226.029	231.005		234.44	226.624	257.298	229.007	245.101	239.326	239.516	233.923	272.037	248.709	257.928	255.329
	9.03333	255.981	248.19	263.285	250.46	256.9	237.144	226.112			235.107	230.609	258.571	228.681	245.14	240.872	240.775	234.83	265.248	246.75	257.366	258.493
	9.06667	259.319	249.229	262.186	248.737	257.565	236.997	225.864	228.905		234.679	231.369	258.623	230.777	242.753	240.354	240.271	237.083	269.636	248.291	257.395	255.667
	9.1	255.282	249.532	261.242	249.824	257.421	237.083	227.06	232.878		234.365	227.315	262.519	228.839	244.59	238.485	241.592	234.079	264.993	247.367	257.291	256.61
	9.13333	252.494	249.15	263.638	249.326	259.561	237.111	227.186	229.998		236.424	225.89	258.749	230.459	245.187	240.007	240.383	233.645	264.221	245.717	256.448	257.846
	9.16667	257.431	250.331	260.948	247.964	256.758	237.537	225.319	231.042		234.796	226.049	257.198	230.12	243.436	240.683	238.989	234.633	265.687	244.281	257.647	256.676
	9.2	252.207	248.482	260.708	248.438	256.589	237.889	226.604			235.796	229.544	257.672	231.102	243.557	241.339	239.897	234.918	265.132	248.229	256.523	257.74
	9.23333	253.167	250.589	261.288	248.528	256.202	235.937	226.805	230.192		236.314	229.869	261.004	230.831	245.204	240.74	240.212	234.216	266.344	245.458	256.234	255.868
	9.26667	251.399	247.303	261.562	248.29	255.845	237.663	227.128			236.379	226.5	259.007	230.143	243.07	239.892	235.177	235.281	267.547	242.501	258.025	255.944
	9.3	254.116	248.224	262.289	248.41	255.278	235.588	227.112	231.79		236.461	231.139	259.959	232.303	243.571	242.299	239.087	233.888	264.276	245.111	257.108	257.336
	9.33333	252.213	245.589	264.301	246.977	253.017	236.922	226.756			236.057	229.948	259.473	230.454	245.027	240.224	238.47	235.264	263.688	248.288	258.498	256.825
	9.36667	251.352	246.685	260.25	246.41	253.852	237.815	225.371			236	228.896	261.47	231.443	243.969	242.259	239.582	235.586	265.76	248.178	256.962	256.413
	9.4	253.743	246.638	262.577	247.652	257.527	237.219	225.399			236.34	229.169	263.831	230.942	244.078	242.899	240.329	234.704	261.732	249.162	257.304	258.969
	9.43333	255.238	236.538	260.562	247.512	256.198	235.603	226.183			236.376	228.201	258.738	230.862	243.029	242.326	235.416	236.378	266.848	246.17	257.883	258.554
	9.46667	251.929	245.216	260.758	249.455	255.297	234.816	225.664			236.562	228.955	259.195	231.811	244.599	240.074	236.901	237.284	266.296	249.927	257.104	254.832
	9.5	251.195	243.817	262.479	247.398	258.081	236.258	225.435	231.414		236.722	228.639	259.175	232.57	243.298	240.355	235.107	233.956	266.295	248.228	256.267	255.627
	9.53333	252.836	234.633	259.68	246.595	258.132	236.115	226.966	230.5		236.006	228.649	260.487	232.368	246.263	241.338	238.442	235.125	266.914	251.507	258.507	255.141
	9.56667	247.023	236.025	259.78	250.263	255.434	237.505	225.66			236.209	229.455	259.558	231.813	243.488	239.85	238.139	234.774	269.028	247.634	253.489	257.232
	9.6	251.33	235.646	259.916	250.845	254.534	238.049	225.078			236.372	228.906	259.934	232.329	243.487	238.438	237.189	235.369	267.351	248.66	253.272	256.636
	9.63333	249.551	236.935	261.728	250.836	259.669	237.533	226.906			235.127	227.942	261.652	228.018	244.065	239.841	237.009	235.717	267.844	248.289	257.217	257.149
	9.66667	247.853	242.132	260.811	250.027	253.483	236.288	226.309	228.912		233.393	228.354	258.347	231.576	244.461	238.23	235.916	235.458	267.542	249.962	254.158	255.836
	9.7	247.977	239.641	263.152	250.207	254.47	235.391	225.361			234.563	228.892	257.693	232.214	244.417	242.494	238.178	233.485	268.403	249.318	253.5	255.027
	9.73333	251.797	238.96	260.653	249.091	255.284	235.324	224.976			233.781	226.556	262.202	230.231	244.832	241.866	239.611	235.679	268.747	250.26	254.373	256.599
	9.76667	249.375	243.993	263.651	248.746	253.896	235.949	224.817			236.387	227.609	256.38	230.736	245.533	242.129	236.06	233.513	265.123	246.042	255.403	255.808
	9.8	250.217	241.455	264.94	250.164	256.78	235.815	224.886		243.113	235.455	228.089	259.081	230.062	245.985	241.274	238.919	236.462	267.133	248.858	253.741	256.127
	9.83333	251.689	241.52	262.981	251.124	253.891	236.555	225.789		243.119	236.293	227.298	257.529	231.233	245.982	242.277	239.559	236.209	271.328	247.269	252.215	255.369
	9.86667	251.153	240.238	260.619	247.04	255.712	237.285	224.709		248.965	233.851	227.559	260.697	228.337	247.234	241.78	240.003	235.081	267.123	247.306	252.667	255.112
	9.9	250.896	242.241	259.866	248.749	256.095	237.362	224.773			235.925	226.566	257.86	228.6	246.842	241.163	239.407	234.005	271.241	247.993	254.069	255.137
	9.93333	249.181	238.478	261.874	249.188	254.46	237.529	224.057			237.796	227.182	259.769	229.823	243.075	241.454	237.742	235.391	269.102	246.256	252.536	256.214
	9.96667	249.574	236.605	261.004	248.211	250.611	234.679	223.316		247.933	234.391	227.337	256.549	229.289	240.249	238.714	237.187	228.889	266.562	246.499	249.318	255.424
	10	244.866	235.094	256.958	240.782	249.798	235.826	221.604			236.161	227.187	258.258	229.173	236.25	237.308	235.474	227.74	266.575	244.094	246.205	252.323
	10.0333	245.245	234.624	256.555	239.1	249.008	234.999	216.736		244.013	233.976	227.124	262.604	229.115	237.416	235.269	235.111	228.881	263.921	243.789	247.295	253.059
	10.0667	240.719	233.487	255.554	236.51	247.193	232.21	212.406		244.7	233.578	225.91	257.479	225.248	234.492	235.198	231.372	224.176	260.852	239.068	242.734	247.587
	10.1	238.874	230.755	251.877	237.333	245.551	231.189	211.759		244.178	229.875	223.16	257.184	222.919	232.225	233.625	224.992	221.689	253.738	236.784	241.895	245.873
	10.1333	239.182	229.545	253.551	232.082	244.751	227.787	211.265		243.09	226.752	218.28	252.976	223.316	230.357	230.337	224.437	222.138	255.761	235.652	240.423	244.955
	10.1667	236.693	227.521	245.84	229.167	242.987	225.351	209.749		239.044	227.137	219.274	250.911	221.468	228.724	232.87	222.55	219.826	254.8	232.721	240.528	242.58
	10.2	234.815	227.077	245.326	229.379	241.506	225.888	210.996	225.222	237.877	227.728	219.112	251.283	221.217	226.636	231.448	219.119	221.374	253.721	234.309	241.856	242.37
	10.2333	235.829	222.682	245.76	231.744	242.941	224.905	209.018	225.696	235.344	225.629	216.338	246.093	218.107	228.104	230.468	217.604	218.368	251.115	232.644	240.626	240.841
	10.2667	230.839	225.806	245.009	230.833	239.446	224.662	207.006	222.871	234.14	224.794	214.677	249.626	221.207	227.688	227.079	217.524	220.155	250.176	236.668	239.018	239.195
	10.3	235.007	227.603	242.072	234.199	238.813	221.621	206.871	222.564	232.513	223.585	216.375	247.678	219.368	228.008	225.291	213.727	221.11	248.403	229.881	239.488	239.223
	10.3333	234.558	224.792	245.547	228.778	240.503	221.767	209.723	219.88	232.106	221.069	216.224	244.247	214.299	225.805	228.023	218.345	218.246	251.589	234.212	238.531	241.568
	10.3667	236.562	222.488	244.368	233.601	244.291	221.383	207.957		228.523	218.341	217.011	247.374	214.039	226.222	226.401	215.441	221.287	248.383	234.075	241.731	239.619
	10.4	235.983	224.157	241.88	232.467	239.409	221.58	208.207	217.963	227.447	217.373	215.13	243.923	216.224	227.344	223.624	215.141	222.227	247.527	232.542	241.028	237.171
	10.4333	235.932	226.295	248.928	233.881	240.674	215.511	209.484		230.827	216.694	211.146	242.087	216.267	226.423	229.714	221.575	220.188	249.766	232.123	237.545	238.097
	10.4667	233.415	226.867	246.864	234.203	239.697	217.48	208.722		229.599	217.117	210.594	241.96	219.428	224.503	228.808	220.279	219.582	247.28	233.206	239.731	235.193
	10.5	234.862	225.888	245.716	237.255	243.044	215.121	210.99		224.649	213.862	213.553	238.99	216.921	224.999	231.334	218.981	220.689	250.684	234.062	240.241	233.84
	10.5333	231.467	226.282	245.134	238.76	243.338	217.025	211.939		226.409	216.947	215.138	237.026	218.298	224.211	227.015	219.742	222.116	248.026	232.36	242.44	233.549
	10.5667	235.26	226.887	246.375	236.774	241.629	214.558	208.636		226.669	215.393	212.275	243.334	219.972	226.211	227.91	220.512	223.005	247.134	231.085	240.699	238.112
	10.6	236.36	227.669	244.567	241.558	241.122	216.051	207.748	213.359	224.435	213.991	212.715	240.918	215.548	224.948	228.134	217.669	219.867	255.375	225.883	240.183	238.923
	10.6333	237.467	229.994	244.791	241.871	240.535	211.512	200.508		223.855	213.563	211.083	239.326	218.318	225.515	227.757	217.573	219.559	252.036	229.764	238.392	238.911
	10.6667	237.321	233.616	242.953	244.283	243.369		203.933	212.977	225.712	216.779	211.116	241.557	218.251	229.256	224.152	218.07	219.499	251.635	230.477	238.833	237.923
	10.7	238.2	232.929	242.632	240.993	241.743		205.696		217.127	213.09		242.169	218.97	229.496	226.278	216.935	220.221	252.822	229.096	241.943	238.915
	10.7333	234.287	232.75	241.009	239.762	244.071	208.028	209.333	212.341	215.185	214		242.808	221.942	227.498	226.233	216.942	221.197	251.476	227.698	241.37	241.665
	10.7667	235.494	233.843		238.937	242.402	208.148	209.598		219.601	214.95		242.854	220.585	228.271	220.185	217.425	219.189	246.077	227.99	237.454	240.914
	10.8	235.635	233.582	239.33	240.287	244.556	211.199	209.976	213.439	220.766	212.733		239.953	220.245	227.77	224.539	216.113	221.99	240.465	232.529	236.85	241.439
	10.8333	235.396	234.336	238.768	237.442	244.061	211.632	209.568		221.224	213.762	207.683	240.213	217.36	224.764	223.551	217.032	222.517	244.678	232.634	237.394	243.846
	10.8667	237.868	237.713	239.256	237.229	244.844	212.39	212.658	213.345	217.132	214.762	211.899	240	213.592	223.727	226.352	222.009	221.321	246.893	233.781	233.678	238.719
	10.9	237.007	235.056	241.314	237.14	240.148	214.355	212.765		219.873	214.736	214.373	238.311	213.483	228.311	222.695	219.388	224.74	252.483	231.659	230.219	237.879
	10.9333	233.976	236.494	243.879	235.926	240.981	209.617	212.595	213.064	220.78	216.213	213.184	239.899	215.277	226.586	226.892	224.069	222.837	253.091	235.565	229.152	239.718
	10.9667	236.175	239.902	241.813	237.152	242.276	213.074	212.362	210.513	222.431	218.473	213.611	238.518	215.949	222.187	223.41	218.406	225.322	254.766	235.83	237.844	243.576
	11	235.636	239.781	243.432	237.655	243.129	214.617	211.57	211.232	220.53	216.427	214.374	240.798	214.38	221.787	223.919	221.691	222.043	250.92	238.228	238.508	243.918
	11.0333	241.705	238.735	239.126	238.8	248.763	216.038	210.946		222.785	218.194	215.224	240.33	215.365	225.563	223.67	217.581	225.031	254.515	233.863	239.222	243.49
	11.0667	238.118	237.643	240.992	235.194	244.854	217.697	212.722		219.798	216.054	214.173	239.686	213.28	229.186	224.367	218.106	227.068	252.566	239.378	240.696	242.696
	11.1	236.085	236.387	242.516	237.057	243.558	221.37	214.273	208.796	221.822	213.292	216.307	240.205	217.461	231.15	226.838	208.332	226.295	253.765	238.855	243.209	241.28
	11.1333	233.033	236.62	243.316	235.697	248.59	220.954	214.468	206.488	220.066	215.246	216.712	239.146	215.421	231.664	228.466	214.963	224.715	255.071	241.222	240.902	244.549
	11.1667	233.582	237.916	243.746	234.71	248.26	220.001	216.594	206.49	221.168	217.194	215.598	240.204	216.12	229.701	226.939	221.413	223.634	252.454	243.246	241.136	237.344
	11.2	233.662	230.369	242.873	233.985	251.124	222.348	213.811	204.517	222.189	218.391	214.903	237.873	214.195	228.863		220.698	220.767	255.694	240.643	241.561	243.052
	11.2333	232.14	232.028	247.027	235.83	254.118	220.591	214.307		219.881	217.887	216.142	234.813	216.316	229.691		217.508	222.474	253.649	235.429	241.56	239.285
	11.2667	234.589	231.582	247.515	233.328	251.914	220.22	214.329		215.846	217.9	213.274	239.885	218.716	227.01		222.37	219.371	255.795	238.112	241.745	236.877
	11.3	231.152	230.117	243.789	236.273	254.006	222.945	218.319	204.774	217.078	216.045	214.082	241.701	217.234	228.24		223.157	222.856	254.799	235.045	238.203	239.454
	11.3333	227.476	237.585	242.791	238.561	252.459	221.185	213.134	207.741	214.722	218.27	213.76	238.642	218.94	226.136		223.966	219.442	253.085	237.456	240.052	238.497
	11.3667	233.474	231.77	241.966	237.363	252.06	220.575	215.597	206.285	220.963	218.257	215.46	238.894	218.024	228.362		221.33	220.813	251.351	236.743	240.122	239.525
	11.4	232.283	234.851	244.031	238.825	251.504	219.822	212.895		219.647	215.734	216.597	239.008	218.315	226.826		224.675	221.009	254.277	235.682	240.074	238.656
	11.4333	231.807	234.182	244.458	240.212	250.886	220.64	214.711	207.072	225.103	215.823	215.945	239.587	219.101	227.745		224.388	223.096	255.212	235.441	239.939	232.905
	11.4667	235.108	236.123	245.99	241.9	245.701	220.869	211.43		223.317	215.497	214.658	238.763	219.488	228.015		222.112	220.251	255.163	238.432	237.139	234.369
	11.5	234.048	236.155	244.215	244.961	247.613	218.525	211.631		218.225	218.037	214.863	241.206	217.25	227.492		225.012	220.219	251.98	240.4	238.025	236.969
	11.5333	237.493	235.098	245.532	242.306	245.028	218.476	214.551	206.575	222.965	215.396	216.275	241.517	220.082	228.076		222.285		255.565	241.916	239.73	238.31
	11.5667	236.374	236.2	247.884	241.969	244.057	217.896	215.428		225.066	215.955	217.732	240.661	217.457	230.262		226.416		254.516	238.321	239.34	239.759
	11.6	238.134	238.618	248.737	240.837	248.264	217.609	218.289		223.138	218.45	218.137	241.856	216.745	227.003		223.6		257.726	240.794	237.078	241.014
	11.6333	236.885	234.704	251.497	238.747	246.613	214.276	213.934	206.119	224.268	218.712	217.36	240.632	218.577	228.822		224.744		256.787	236.463	237.453	236.515
	11.6667	236.208	231.837	249.842	236.565	245.593	216.258	210.444	208.327	228.286	219.051	217.863	242.063	216.879	229.868		224.639		254.764	237.442	238.243	242.764
	11.7	236.034	234.639	251.73	235.933	246.971	212.195	209.943	210.923	223.714	217.284	217.654	241.974	217.626	229.832		224.753		252.395	233.34	240.304	239.73
	11.7333	235.474	233.157	254.044	241.245	245.446	216.061	210.282	208.7	223.019	219.016	213.567	239.642	219.037	231.839		227.214		253.285	233.003	239.195	239.894
	11.7667	237.365	234.788	253.402	233.291	245.035	215.021	214.575	211.639		220.555	215.463	240.702	217.558	228.26		226.875		254.79	237.401	241.203	240.145
	11.8	235.119	234.903	251.402	241.357	246.206	218.545	214.355	211.14		218.674	214.646	239.772	216.379	230.168		227.652		250.448	234.265	239.096	239.027
	11.8333	237.805	235.435	250.315	236.499	246.592	217.686	213.162	210.114		221.442	215.743	241.791	217.591	232.419		224.724		253.439	232.814	240.169	240.223
	11.8667	238.671	235.802	252.895	238.143	244.945	220.123	211.777	213.068		224.041	216.297	241.298	218.463	230.675		226.071		253.447	231.754	239.504	238.03
	11.9	235.259	238.424	249.117	236.443	247.343	215.109	212.112	214.307		221.874	215.675	244.041	219.46	227.579		226.077		252.871	237.678	240.762	237.507
	11.9333	236.803	237.423	251.534	238.812	244.719	217.115	215.707	207.565		223.452	216.421	243.208	217.947	230.535		224.994		254.241	236.87	242.796	236.907
	11.9667	240.298	237.311	253.943	236.3	245.309	218.338	211.966	206.319		220.378	215.351	240.6	214.719	229.973		226.38		255.159	237.168	244.468	238.842
	12	239.903	236.407	251.913	239.919	246.827	218.298	215.123	206.713		219.576	216.216	239.617	210.432	229.174		227.214			237.689	240.869	240.891
	12.0333	239.336	241.166	251.527	243.186	243.892	218.8	212.22	207.452		219.753	215.123	243.535	213.739	230.118		222.364			238.069	240.6	241.535
	12.0667	239.706	237.313	250.465	236.712	243.243	217.612	215.134	208.609		221.74	216.162	243.16	215.989	228.305		223.375		250.601	240.421	240.746	241.212
	12.1	236.105	240.046	251.602	237.456	245.072	222.384	215.432	211.513		220.455	214.159	242.892	217.7	228.483		222.061		248.606	240.429	243.989	239.664
	12.1333	237.306	239.673	252.424	239.105	246.83	220.263	217.645	208.424		222.297	213.484	242.365	218.581	228.455		222.9		252.508	242.621	239.879	242.524
	12.1667	234.429	239.7	248.067	235.333	244.887	221.428	217.105	211.013	223.576	220.836	215.188	243.925	216.622	229.894		221.82		253.431		240.936	239.61
	12.2	233.5	242.88	249.451	235.951	240.54	221.6	214.291	209.767	224.492	219.922	215.504	241.476	217.141	225.639		218.778		251.431		245.436	239.582
	12.2333	234.013	242.775	251.455	236.984	243.357		216.22	212.247	223.103	221.988	215.515	236.34	218.213	226.09		218.168		246.221		242.817	241.605
	12.2667	234.698	237.067	249.951	234.25	244.09	220.732	215.272	210.588	222.507	218.809	215.649	240.301	216.244	231.014		216.761		256.794		246.025	241.845
	12.3	234.913	241.242	248.809	234.55	241.852	221.89	215.455	212.682	222.793	221.957	211.99	238.168	217.578	227.345		212.766		258.106	241.287	242.314	240.927
	12.3333	232.488	241.981	252.86	232.269	248.717	222.254	214.576	209.243	221.994	221.976	215.256	242.459	217.24	230.316		211.625		258.694	238.557	243.888	239.46
	12.3667	235.79	238.576	255.488	230.808	248.386	222.539	215.688	208.635	221.13	221.321	215.872	241.739	220.688	229.999		218.899		260.712	239.796	242.32	240.654
	12.4	235.187	240.952	251.899	233.287	247.519	221.437	216.183	209.587	220.692	218.849	212.734	241.169	219.439	228.765		223.203		262.561	239.246	244.543	242.207
	12.4333	237.801	239.425	248.051	231.305	242.714	219.909	214.563	206.662	220.335	215.655	212.556	245.271	216.333	228.996		224.594		262.478	235.815	244.288	242.888
	12.4667	233.923	234.682	251.095	231.325	245.597	218.519	217.248	210.162	218.37		214.416	243.485	218.129	229.458		225.943		260.818	237.237	244.457	241.782
	12.5	234.841	234.428	248.52	232.526	244.927	218.726	217.013	208.391	219.645	221.167	212.193	246.6	218.927	230.043		227.482		252.697	236.321	242.811	242.973
	12.5333	238.348	232.008	242.935	233.251	243.012	223.037	216.946	208.506	221.349		214.48	246.176	219.174	228.567		223.348		258.394	237.313	246.094	241.816
	12.5667	232.52	234.057	244.487	231.914	243.359	219.139	217.402		218.657	221.007	212.693	245.124	219.36	226.839		226.446			236.418	244.379	242.571
	12.6	237.941	230.474	243.363	231.794	240.695	221.54	214.442		221.988	224.583	215.397	248.225	220.599	228.332		229.288			238.826	246.699	239.941
	12.6333	238.339	236.571	244.708	231.222	244.074	222.871	216.002		218.711	221.936	210.584	246.971	218.051	227.677		229.404		261.249	238.199	244.435	241.953
	12.6667	236.209	236.159	246.376	230.921	245.202	222.685	217.164		221.714		213.031	247.829	221.316	229.935		226.374		259.991	239.785	243.539	242.399
	12.7	239.349	237.389	242.719	232.89	245.264	222.27	214.885		217.869	219.514	215.054	245.921	216.576	228.813		227.755		257.308	239.09	242.138	243.264
	12.7333	240.936		241.708	234.625	247.7	223.504	211.14		216.39	221.832	214.564	246.841	216.332	229.448		225.492		258.206	237.322	241.729	240.238
	12.7667	238.965		239.106	234.784	247.704	224.949	216.709		219.009	220.655	214.512	248.268	218.532	230.626		226.532		257.422	238.739	242.87	238.835
	12.8			245.355	234.559	246.336	224	216.094		221.247	218.936	215.732	249.498	216.723	229.704		221.137		257.51	239.772	244.262	238.999
	12.8333			245.394	234.059	245.262	224.275	213.988		219.376	218.202	215.825	244.867	218.751	229.321		224.522		258.445	245.031	244.174	237.058
	12.8667			245.173	233.172	246.652	222.597	213.197	204.358	218.81		215.536	245.891	219.322	231.948		212.564		258.089	244.031	243.391	241.105
	12.9			246.34	232.877	243.26	224.996	214.529	202.446	219.618	217.089	211.341	246.752	217.792	232.145				261.106	241.687	243.588	240.398
	12.9333	238.459		243.056	234.473	245.635	224.318	214.133	206.841	218.846	219.076	215.224	249.199	215.59	232.243				257.383	238.135	243.176	244.882
	12.9667	242.227		247.321	234.839	243.311	223.588	216.874	201.406	217.407	218.404	213.107	247.373	218.961	231.582		217.567		260.138	242.941	238.755	239.544
	13	239.551		246.01	233.141	241.621	222.836	214.978	204.964	217.814	219.285	212.33	247.483	216.239	232.363		227.443		258.585	240.797	238.94	244.577
	13.0333	243.917		246.782	237.799	245.572	224.803	215.971	203.022	215.688		213.082	247.969	217.113	234.085		233.827		260.397	242.863	237.122	244.487
	13.0667	244.399		246.057	233.483	245.466	222.171	215.006	201.52	217.206	214.363	214.926	245.759	219.453	231.372		230.916		262.113	241.26	237.164	243.318
	13.1	243.008	238.45		231.328	243.373	223.085	214.238	204.925	217.117		216.156	241.652	217.221	232.964		230.704		261.86	240.751	239.797	242.597
	13.1333	242.019	238.254		230.27	243.176	223.009	214.362	206.221	216.413	219.446	214.859	241.119	218.064	232.399		232.993		255.861	239.993	241.012	247.102
	13.1667	239.91	238.451		232.999	243.837	224.445	212.55	204.145	215.219		216.886	242.39	219.18	228.18		231.687			239.46	242.79	245.801
	13.2	243.117	238.537	246.912	233.195	245.182	222.889	215.766	205.533	216.875		217.663	243.095	218.254	230.704		230.84			234.719	245.057	244.127
	13.2333	245.545	238.493	250.066	232.513	243.498	222.804	216.454	200.903	215.418		216.521	241	217.406	230.015		232.362			236.936	245.903	244.968
	13.2667	233.006	239.707	248.841	232.956	245.732	224.58	216.758	200.472	217.534		216.787	242.787	216.441	230.156		234.321			237.501	245.928	247.373
	13.3	237.776	240.535	250.508	235.209	247.719	223.04	218.483	203.966	218.097		215.307	243.704	218.624	233.228	227.202	233.405			239.883	246.795	242.941
	13.3333	243.022	239.886	246.832	234.998	249.142	219.892	218.403	205.122	216.034		214.609	244.773	216.672	232.042	227.327	232.774			244.404	251.422	240.736
	13.3667	242.886	242.639	249.345	231.509	248.937	223.152	216.363	204.382	216.972		213.135	242.586	215.508	232.954	228.972	230.891		260.401	240.663	248.692	245.287
	13.4	240.877	242.709	251.988	233.496	247.187	221.02	217.901	205.944	215.671		214.691	243.605	216.945	230.858	230.912	231.084		261.691	240.363	249.964	244.448
	13.4333	246.48	241.201	250.002	236.033	248.528	222.036	217.442	203.895	215.628	220.306	215.416	241.135	217.202	231.337	230.615	229.743		262.254	243.145	248.927	243.569
	13.4667	242.458	242.411	250.329	233.153	249.181	222.341	217.424	205.531	216.277		214.898	243.317	217.05	232.341	232.42	228.295		262.839	240.449	251.5	245.36
	13.5	245.52	240.84	250.42	233.83	245.463	220.367	216.959	208.103	216.341		213.495	238.778	216.01	231.727	226.871	230.216		265.863	239.654	250.026	245.81
	13.5333	242.891	238.462	251.424	233.219	247.647	224.114	216.518	207.888	219.215		212.351	241.041	216.833	229.622	229.254	230.097		265.113	241.78	251.375	243.513
	13.5667	242.463	240.418	251.155	235.53	246.356	223.753	217.39	213.034	219.998		212.49	239.138	217.085	232.911	229.021	224.566		260.385	242.295	251.806	246.285
	13.6	241.944	241.377	250.596	236.303	244.553	220.538	216.775	209.671	218.445		212.662	238.549	216.789	231.019	231.7	226.629		261.352	240.277	250.513	246
	13.6333	240.846	237.88		235.307	248.11	217.981	219.044	210.346	218.823	216.458	215.129	239.334	217.474	229.264	230.621	226.089		258.51	242.187	247.149	243.334
	13.6667	237.007	240.422		236.168	244.923	218.906	215.722	209.468	217.708		212.573	240.601	216.851	231.493	229.254	226.663		256.558	239.193	247.54	246.895
	13.7	238.271	239.368	247.192	235.09	245.587	221.257	214.437	212.819	217.773		214.536	242.053	217.943	232.427	229.683	228.626		257.322	242.24	246.987	247.17
	13.7333	240.273	241.105	252.046	233.33	246.647	219.758	216.851	212.791	220.091	215.05	213.621	242.112	216.962	232.424	230.063	230.297		254.089	244.539	245.493	247.489
	13.7667	239.43	239.116	248.851	239.218	245.559	220.16	214.602	210.141	218.548		213.196	238.81	217.788	231.596	231.466	228.1		255.461	241.237	248.013	247.481
	13.8	239.944	241.483	247.821	235.792	247.018	222.987	214.429	212.373	219.75		213.05	244.084	215.419	228.109	229.634	230.634		256.69	245.552	247.312	245.303
	13.8333	238.34	239.686	246.929	239.218	244.867	220.348	214.856	210.41	223.027	220.626	213.824	242.27	216.044	228.845	226.432	227.901		258.138	241.324	245.065	240.393
	13.8667	240.978	242.627	246.928	234.602	245.474	220.333	216.056	207.965	220.616	219.969	213.908	246.288	215.047	231.319	231.609	226.899		256.05	239.766	247.256	239.072
	13.9	237.79	243.71	249.863	236.584	249.286	221.954	215.519	211.406			214.673	241.079	214.45	229.829	234.056	229.659		259.081	241.141	248.277
	13.9333	239.022	239.672	247.758	235.934	247.907	221.49	215.58	208.937			215.122	243.201	213.573	231.946	233.758	226.473		258.641	242.958	241.545	242.029
	13.9667	236.903	238.537	250.264	234.334	246.374	223.899	214.255	210.393		215.53	213.189	245.942	212.811	231.756	234.026	225.13		261.021	236.641	238.867	242.786
	14	240.74	238.464	248.233	233.608	249.257	220.157	214.482	211.179		213.673	215.216	242.398	211.787	236.028	234.95	228.762		261.974	238.943	241.134	245.1
	14.0333	239.297	237.936	251.14	236.935	248.128	220.501	216.231	206.399			214.696	241.719	211.764	234.642	236.539	229.038		260.873	237.758	240.267	243.443
	14.0667	240.345	240.968	250.666	233.344	246.566	222.88	215.635	209.454		214.113	214.089	247.37	210.21	231.818	234.896	226.338		262.238	238.462	237.721	246.92
	14.1	242.127	239.388	251.247	231.668	247.493	222.943	215.525	208.954		210.013	214.045	243.202	204.892	231.849	236.549	226.344		262.864	239.299	243.744	247.853
	14.1333	242.719	238.534	251.046	237.374	245.27	222.499	214.465	209.999		214.424	214.247	241.386	207.829	232.725	237.912	229.572		262.882	242.297	242.471	247.718
	14.1667	242.079	239.276	241.971	235.818	246.586	218.882	216.694	210.515			213.649	246.839	209.596	232.769	235.21	229.833		258.601	242.18	242.362	245.33
	14.2	240.04	239.697		236.351	245.675	218.041	216.644	209.49		214.572	214.19	242.183	210.211	235.572	236.505	228.781		260.447	244.511	242.204	239.807
	14.2333	241.317			238.477	249.247	219.473	218.428	210.244		217.08	212.378	245.759	214.185	235.441	237.839	228.118	225.602	263.102	243.943	245.182	241.216
	14.2667	245.454	233.517		241.375	248.526	220.909	216.738	206.527			212.722	244.575	212.343	232.697	238.434	228.376	227.901	259.596	240.092	245.308	240.329
	14.3	242.947	236.408		238.301	248.455	219.461	218.15			217.366	213.981	247.883	213.529	233.69	239.948	228.718	225.221	257.496	237.201	244.675	242.335
	14.3333	243.476	238.02		242.376	249.6	220.281	217.026			213.753	215.205	245.368	210.672	232.524	238.342	228.918	229.004	258.778	240.129	244.643	241.974
	14.3667	244.862	240.905		243.949	250.458	219.054	217.14	214.263			215.751	245.226	213.387			227.044		258.951		242.901	240.965
	14.4	244.649	239.46		240.098	248.704	217.846	215.503				214.724	245.065	210.37			228.133				243.589	241.605
	14.4333	241.593	240.76		239.945	254.528	216.46	217.336			217.835	215.093	242.848	211.509	229.097		229.161				242.026	242.96
	14.4667	242.416	243.363		239.511	247.744	218.688	216.346				216.255	243.46	211.069	233.334		229.971				240.339	241.843
	14.5	242.813	243.476	241.219	240.626	250.065	219.075	219.05			214.94	214.207	246.021	211.192	228.902	238.337	226.219				242.576	244.604
	14.5333	242.028	245.254	240.15	242.475	247.925	218.032	214.523	215.43		216.18	215.971	240.459	208.892	233.765	237.725	227.009	228.497			244.742	240.333
	14.5667	240.499	242.378	244.869	241.815	247.118	218.193	212.393	215.97		214.705	217.996	241.277	212.638	232.389	232.598	229.084	229.77			245.135	238.277
	14.6	240.661	241.256	245.95	246.43	245.6	218.66	217.558	213.817		213.555	215.911	242.868	213.909	234.408	232.976	223.135	227.309			242.789	244.983
	14.6333	240.489	243.646	243.052	241.609	244.581	219.429	211.637	216.264		216.541	214.074	243.802	214.308	232.011	233.497	226.609	228.945			243.211	242.118
	14.6667	240.733	243.318	244.234	243.457	245.849	218.053	215.459	212.159		214.73	218.614	245.969	215.707	235.642	233.136	227.706	225.379			241.768	243.608
	14.7	243.352	241.488	246.316	245.176	243.328	217.587	214.289	211.667		216.13	216.929	245.898	215.966	235.032	236.945	230.397	229.243			243.077	243.293
	14.7333	241.55	240.752	244.877	245.86	245.453	217.641	212.259			217.379	216.806	246.321	215.077	236.164	234.728	228.124	226.296			242.785	239.278
	14.7667	238.898	239.735	249.233	243.408	245.232	218.726	212.484				216.78	246.739	214.502	232.884	234.207	231.051	224.383			247.153	242.344
	14.8	241.239	238.783	248.911	241.675	241.863	219.748	213.573			214.194	216.631	245.274	214.734	237.042	230.633	227.706	225.805			244.263	242.164
	14.8333	241.329	239.929	244.176	238.074	242.763	219.043	214.633				217.34	245.658	217.049	234.54	232.569	230.187	226.627			246.571	243.006
	14.8667	241.054	238.113	243.667	239.381	244.582	219.233	212.655			215.539	218.571	244.853	214.763	236.353	235.596	232.03	225.772		237.387	243.313	243.538
	14.9	242.322	238.418	245.183	238.428	248.007	217.239	213.557			215.871	220.003	245.538	215.073	232.997	233.639	230.263	226.746		239.536	245.451	244.003
	14.9333	242.122	238.508	247.718	241.337	247.251	216.329	216.187				219.665	245.14	216.009	234.636	235.231	231.62	222.905		241.998	245.69	245.875
	14.9667	240.663		248.096	238.913	248.474	218.811	211.987				219.918	249.054	216.126	234.142		230.404	227.055	260.045	242.293		243.94
				248.573								215.874	244.443				231.196		260.842	244.733		243.531
												220.945	244.613						259.248			245.194

## Sheet: 3f (ACR(C102A))
ACR1(C102A)	Time (s)	Length (pixel)	Length (pixel)	Length (pixel)	Length (pixel)	Length (pixel)	Length (pixel)	Length (pixel)	Length (pixel)
1000 µW/mm2	0.033333	232.772	205.289	229.831	187.503	215.846	228.304	200.283	209.756
	0.066667	233.714	202.482	232.201	187.567	216.322	228.441	199.673	206.664
	0.1	233.244	204.981	232.341	189.005	216.825	228.743	201.347	208.684
	0.133333	231.64	206.08	230.12	187.008	212.39	229.619	200.421	209.102
	0.166667	234.62	206.144	230.702	187.62	215.117	232.06	201.27	209.649
	0.2	236.252	206.528	230.276	189.914	211.246	231.613	201.723	208.455
	0.233333	236.422	206.456	230.125	188.598	207.619	229.097	201.829	208.506
	0.266667	236.697	206.272	227.387	186.591	207.967	231.817	201.347	207.342
	0.3	235.961	206.82	232.282	188.416	210.06	229.878	196.972	205.944
	0.333333	235.435	208.63	228.341	189.898	212.242	230.621	200.333	207.691
	0.366667	239.426	207.155	228.994	188.359	212.165	231.888	197.879	208.105
	0.4	235.586	209.01	230.711	189.319	213.468	233.935	199.988	206.807
	0.433333	235.212	210.885	229.419	189.863	212.28	231.952	201.524	205.845
	0.466667	237.288	210.821	229.791	185.126	211.475	231.858	194.832	207.702
	0.5	237.918	210.349	231.336	187.026	214.321	232.029	198.658	209.215
	0.533333	237.421	210.427	229.923	187.706	217.195	232.099	201.831	206.949
	0.566667	236.14	212.346	228.595	189.402	214.708	231.871	201.302	209.031
	0.6	237.218	212.442	228.922	188.11	213.727	231.777	199.88	210.322
	0.633333	237.949	211.532	229.369	187.559	214.868	233.858	201.265	211.572
	0.666667	233.579	208.676	233.24	187.688	213.957	233.545	200.348	211.08
	0.7	236.961	208.099	231.254	187.524	212.95	230.752	197.714	210.294
	0.733333	232.51	210.174	227.438	187.459	214.848	234.087	199.979	210.778
	0.766667	235.265	210.917	228.366	187.698	218.935	230.739	199.01	208.282
	0.8	234.824	206.234	230.26	189.294	213.797	234.597	198.771	209.246
	0.833333	233.609	207.761	231.209	188.299	217.444	232.67	197.41	207.649
	0.866667	234.812	211.335	230.138	189.265	213.195	234.583	198.752	212.216
	0.9	231.963	211.202	230.854	187.986	215.069	232.558	196.792	209.294
	0.933333	235.67	211.038	232.843	188.07	215.504	233.497	198.131	207.984
	0.966667	233.805	211.524	233.019	184.549	216.835	233.849	196.918	207.5
	1	236.118	210.653	228.682	184.833	214.808	229.541	194.52	207.376
	1.03333	235.656	210.186	230.048	185.34	214.491	231.985	197.14	209.889
	1.06667	235.422	210.98	230.156	188.629	212.65	231.898	198.195	209.437
	1.1	234.616	210.91	225.925	188.733	211.858	231.797	195.979	206.388
	1.13333	236.152	212.461	37.9811	188.963	215.151	233.166	197.667	209.265
	1.16667	233.045	211.401	228.185	189.148	214.621	230.345	197.878	208.13
	1.2	233.645	212.681	231.024	186.85	215.313	232.188	198.224	206.856
	1.23333	236.649	211.265	230.691	187.924	215.298	232.959	194.75	208.389
	1.26667	232.838	211.743	229.415	188.956	213.206	234.045	196.264	208.243
	1.3	230.671	214.799	225.697	189.056	214.152	232.596	197.191	210.151
	1.33333	233.954	212.195	228.261	188.006	211.664	234.774	194.624	207.259
	1.36667	233.735	212.326	227.387	187.365	213.568	232.443	194.804	206.774
	1.4	233.338	211.506	225.776	186.814	215.56	234.35	195.583	206.416
	1.43333	236.147	213.441	228.59	187.554	214.527	231.642	195.973	200.105
	1.46667	230.8	211.464	225.369	189.277	215.677	228.464	196.574	205.707
	1.5	233.264	209.936	224.043	186.906	215.952	227.486	195.029	203.547
	1.53333	236.325	213.855	229.818	184.323	212.066	223.482	197.106	210.348
	1.56667	232.672	211.448	230.532	185.855	214.779	221.632	197.661	208.377
	1.6	232.45	212.098	227.867	186.867	212.834	222.997	195.305	212.702
	1.63333	233.859	207.121	232.669	188.301	213.856	227.25	195.729	210.475
	1.66667	232.793	213.337	229.994	188.03	213.151	227.951	190.116	209.217
	1.7	234.856	211.033	230.548	188.087	215.805	230.923	197.007	211.817
	1.73333	233.341	207.594	228.113	190.623	217.09	231.032	197.12	209.82
	1.76667	233.007	206.016	227.158	186.225	216.606	229.041	194.586	207.341
	1.8	231.751	208.665	226.089	188.686	214.671	228.198	195.556	209.289
	1.83333	232.934	209.373	228.468	188.746	214.965	227.632	195.935	207.78
	1.86667	228.31	209.964	222.151	189.603	213.799	229.604	193.172	209.068
	1.9	230.771	208.252	223.266	189.544	213.962	229.072	194.792	210.796
	1.93333	232.139	205.537	223.631	184.792	214.352	228.296	193.498	209.656
	1.96667	234.093	205.91	225.085	183.915	215.028	224.777	194.869	209.148
	2	231.291	204.838	224.483	186.675	214.735	229.123	193.791	209.898
	2.03333	231.949	210.647	223.87	187.372	217.822	230.145	190.206	209.004
	2.06667	230.556	211.56	225.313	186.079	214.594	228.273	193.76	211.1
	2.1	232.507	208.362	228.272	185.109	212.25	225.838	194.442	208.765
	2.13333	229.879	206.37	224.935	189.083	217.863	226.981	194.91	208.702
	2.16667	233.088	204.022	227.438	188.704	215.765	227.055	195.749	206.675
	2.2	236.141	205.322	226.3	187.931	213.987	225.245	196.235	208.734
	2.23333	236.172	206.415	229.069	188.395	213.261	222.748	194.961	209.789
	2.26667	232.606	201.368	231.35	185.33	210.908	222.048	193.815	211.651
	2.3	236.693	207.821	228.276	187.957	209.079	226.319	195.504	207.612
	2.33333	230.855	206.258	228.769	188.893	213.682	224.549	194.937	211.56
	2.36667	234.893	208.678	228.523	187.109	212.535	226.343	193.449	210.337
	2.4	234.062	207.293	228.699	185.995	210.817	230.479	197.329	211.685
	2.43333	232.156	208.296	228.247	188.334	211.612	228.368	196.347	212.58
	2.46667	234.123	209.173	232.674	191.419	209.936	226.92	194.805	209.526
	2.5	233.13	207.825	231.806	188.594	211.084	231.078	195.321	211.951
	2.53333	231.37	209.299	229.812	187.539	210.277	233.135	193.926	208.223
	2.56667	231.163	209.103	231.655	188.15	209.867	232.815	195.309	208.749
	2.6	228.261	207.091	231.948	184.523	210.685	228.642	192.505	210.076
	2.63333	229.165	205.444	230.994	185.553	209.411	231.986	193.66	209.621
	2.66667	229.043	206.997	231.017	184.478	209.924	229.815	194.959	210.775
	2.7	229.589	208.173	232.077	183.859	209.681	231.286	195.503	211.21
	2.73333	230.093	207.681	228.465	186.093	209.461	231.908	194.665	209.792
	2.76667	230.947	206.093	229.946	183.914	209.34	233.102	192.968	207.347
	2.8	232.711	205.268	229.134	184.464	207.006	230.565	193.751	209.033
	2.83333	233.479	208.236	230.915	180.078	207.446	229.018	191.842	209.223
	2.86667	234.594	207.852	228.473	185.74	206.409	228.513	194.877	207.165
	2.9	235.282	206.441	231.581	183.375	205.971	230.312	196.341	208.019
	2.93333	233.894	206.385	231.239	185.856	206.602	231.362	194.177	208.634
	2.96667	233.494	206.849	231.061	186.048	207.746	227.082	192.908	208.232
	3	233.764	207.742	230.984	185.988	207.565	227.817	195.898	204.731
	3.03333	232.563	210.724	232.144	185.008	208.453	223.383	194.338	207.009
	3.06667	234.374	209.433	230.708	186.973	207.985	220.147	194.81	205.667
	3.1	235.749	209.479	232.046	186.916	208.177	228.759	191.729	206.318
	3.13333	235.336	207.197	230.534	183.954	209.251	228.871	194.333	204.661
	3.16667	232.645	204.968	233.415	186.016	210.6	230.503	186.593	208.172
	3.2	234.025	207.262	232.451	184.959	209.417	232.679	185.406	203.693
	3.23333	233.882	206.884	231.623	185.121	211.139	231.914	185.242	208.892
	3.26667	231.825	207.607	232.464	185.438	210.741	228.672	182.757	207.638
	3.3	233.059	205.815	232.164	183.616	211.849	230.884	192.894	207.109
	3.33333	233.45	204.59	231.965	185.634	208.959	231.391	191.409	206.549
	3.36667	231.558	207.702	232.726	183.338	210.29	229.871	191.057	207.694
	3.4	233.946	204.982	234.319	183.954	209.055	231.396	193.689	209.326
	3.43333	230.292	206.785	233.651	184.731	211.477	228.496	190.005	208.607
	3.46667	234.764	206.921	232.101	181.329	212.283	231.954	193.334	207.926
	3.5	232.975	205.441	234.803	186.394	211.714	229.082	194.181	207.157
	3.53333	231.371	208.279	236.372	187.097	211.563	230.76	194.423	205.785
	3.56667	233.342	205.469	232.472	185.522	213.22	230.811	192.743	208.355
	3.6	231.101	204.115	231.256	186.636	212.925	233.662	193.545	211.352
	3.63333	232.609	200.435	233.074	186.617	209.2	232.082	194.857	208.383
	3.66667	234.662	206.83	233.486	185.299	210.618	233.242	194.526	209.973
	3.7	229.853	206.837	231.04	186.904	211.941	231.042	191.862	210.012
	3.73333	230.773	202.333	230.429	186.478	214.799	233.122	195.767	208.263
	3.76667	228.336	206.013	230.201	187.674	211.73	232.673	195.028	210.941
	3.8	227.238	208.325	224.96	186.07	212.711	231.961	195.362	209.319
	3.83333	226.783	208.258	230.68	184.976	210.027	231.444	194.849	207.811
	3.86667	227.078	208.52	230.855	183.191	210.778	232.205	195.901	207.201
	3.9	226.25	208.271	234.431	185.036	213.204	233.263	194.394	210.242
	3.93333	227.88	209.28	230.896	184.874	212.852	232.683	196.646	209.03
	3.96667	230.609	207.633	230.598	186.797	212.79	233.738	195.773	206.207
	4	230.612	207.624	231.646	185.843	212.934	233.815	193.958	207.834
	4.03333	230.798	207.608	233.411	187.087	210.448	234.503	196.978	210.553
	4.06667	229.826	208.735	234.966	188.181	211.82	233.962	195.572	207.654
	4.1	233.733	207.617	234.341	185.811	211.276	234.41	197.669	206.868
	4.13333	231.654	209.502	234.599	185.86	212.289	234.445	197.221	205.907
	4.16667	234.191	207.492	233.995	187.745	211.071	236.144	199.779	208.527
	4.2	232.92	209.162	233.77	187.948	211.773	237.892	198.531	209.1
	4.23333	232.691	207.631	232.957	189.223	212.139	233.458	195.184	206.527
	4.26667	234.422	208.95	232.941	189.084	210.931	233.072	194.944	207.03
	4.3	234.308	205.914	232.675	187.233	210.781	235.969	197.757	207.799
	4.33333	232.454	202.534	235.738	188.231	212.196	235.598	197.324	207.416
	4.36667	236.349	206.756	231.628	191.965	212.756	234.994	199.195	206.492
	4.4	235.31	204.171	228.651	192.299	213.413	233.753	198.574	204.331
	4.43333	235.489	203.789	230.551	189.448	213.943	233.947	200.12	207.273
	4.46667	236.971	200.764	228.614	191.641	210.715	233.043	200.338	205.88
	4.5	234.461	200.345	233.095	188.671	211.045	232.905	199.844	207.117
	4.53333	236.243	201.535	231.677	189.028	208.626	230.136	196.841	206.303
	4.56667	237.097	201.736	227.803	191.52	212.366	234.04	200.204	206.818
	4.6	237.109	201.356	230.288	189.634	208.949	228.408	199.1	205.37
	4.63333	234.371	198.07	228.594	189.809	209.677	227.067	199.834	206.528
	4.66667	234.043	198.094	231.652	187.984	208.398	230.145	198.759	207.442
	4.7	235.69	199.5	228.21	189.626	211.517	226.768	198.236	205.508
	4.73333	232.152	195.293	229.621	190.115	210.611	228.757	198.64	205.986
	4.76667	235.581	198.07	230.41	190.385	209.728	229.298	201.512	206.655
	4.8	233.782	194.257	230.849	190.077	213.739	230.328	198.538	207.438
	4.83333	234.242	200.004	231.546	188.237	212.057	233.644	199.918	206.263
	4.86667	233.352	201.265	233.137	190.307	210.767	232.704	198.917	207.255
	4.9	232.579	200.769	225.94	190.797	213.241	232.91	201.589	205.353
	4.93333	235.55	196.052	230.008	189.14	209.871	233.799	199.391	206.11
	4.96667	227.856	199.276	226.778	187.939	212.691	234.873	199.559	207.536
	5	233.219	200.164	227.713	187.587	211.4	234.749	197.54	203.785
	5.03333	233.355	200.182	228.98	185.913	214.892	236.485	199.536	206.594
	5.06667	229.777	203.411	227.737	187.272	214.568	231.137	199.416	206.166
	5.1	232.218	197.146	226.667	187.502	213.396	232.936	199.579	208.325
	5.13333	229.81	197.259	231.019	185.677	213.567	235.735	196.755	204.387
	5.16667	232.783	196.941	225.836	186.49	213.487	232.449	198.245	207.594
	5.2	231.972	197.781	227.161	184.706	213.775	232.858	200.377	207.181
	5.23333	232.228	197.921	226.119	189.132	214.739	231.032	197.907	206.35
	5.26667	232.492	197.362	228.834	185.964	213.557	231.919	198.253	207.35
	5.3	233.804	199.714	231.492	187.138	213.717	229.797	199.726	207.224
	5.33333	231.955	198.73	230.259	190.1	211.627	231.32	199.53	206.686
	5.36667	232.784	198.569	228.443	189.738	212.554	232.353	198.096	208.192
	5.4	231.451	200.773	226.792	189.972	214.034	232.121	199.594	209.393
	5.43333	230.102	200.412	227.401	186.686	210.166	233.325	200.992	208.529
	5.46667	233.957	199.199	226.987	191.486	215.861	231.197	202.584	210.87
	5.5	236.148	203.638	233.514	189.547	215.656	232.721	203.396	212.625
	5.53333	235.899	201.392	234.648	191.04	215.696	233.566	201.15	212.83
	5.56667	236.476	205.847	236.691	190.287	216.044	235.781	204.833	211.288
	5.6	237.234	207.024	232.918	190.236	216.447	233.038	204.326	212.217
	5.63333	238.901	209.262	235.661	190.617	219.407	236.098	203.815	212.452
	5.66667	237.183	208.717	234.672	190.024	219.687	236.036	202.8	209.847
	5.7	239.829	208.497	238.125	192.283	218.961	234.559	201.421	211.41
	5.73333	240.299	212.871	235.948	192.437	220.621	235.472	203.608	211.576
	5.76667	239.642	212.649	238.946	191.128	218.99	237.663	203.328	213.962
	5.8	236.414	212.32	237.443	190.789	219.963	236.28	205.499	213.56
	5.83333	239.659	213.987	236.401	190.965	219.791	233.921	207.839	212.942
	5.86667	239.265	217.504	234.664	190.451	219.514	233.793	207.896	211.738
	5.9	238.383	215.894	240.322	192.065	218.689	234.036	208.407	210.742
	5.93333	240.132	217.627	240.81	191.357	222.39	237.375	208.232	214.28
	5.96667	240.241	214.099	239.951	191.625	221.082	235.441	205.326	213.725
	6	239.851	218.032	239.655	188.464	221.228	234.018	205.783	214.901
	6.03333	241.029	217.598	240.787	188.429	220.543	234.416	207.17	212.519
	6.06667	238.03	216.117	239.769	190.97	222.204	234.182	204.344	214.084
	6.1	240.553	218.289	239.211	189.864	222.234	233.825	208.31	214.361
	6.13333	240.597	218.275	238.832	189.306	222.525	237.025	205.627	212.626
	6.16667	239.948	217.085	236.214	190.84	221.521	233.2	208.227	216.032
	6.2	240.337	218.329	236.001	190.248	218.862	232.961	205.812	216.855
	6.23333	237.729	217.618	235.432	188.505	219.799	235.156	208.861	217.97
	6.26667	239.979	215.659	235.289	187.835	221.05	232.566	207.992	216.297
	6.3	240.984	217.778	235.406	188.933	221.492	233.303	208.848	215.163
	6.33333	237.037	220.23	236.846	188.539	223.9	235.74	202.836	216.007
	6.36667	240.625	218.412	235.743	188.803	219.878	234.705	204.63	216.854
	6.4	238.635	219.971	241.087	189.519	220.728	235.275	207.453	216.45
	6.43333	241.379	218.562	241.505	188.903	221.662	233.232	206.863	215.47
	6.46667	242.827	218.27	239.109	189.452	222.963	235.226	207.399	217.711
	6.5	241.86	219.493	236.471	189.786	222.528	234.091	205.855	218.682
	6.53333	240.265	219.262	236.1	189.518	221.283	234.566	205.792	216.362
	6.56667	242.273	220.068	236.235	189.965	221.664	235.989	205.548	17.6911
	6.6	242.563	217.906	237.036	188.934	220.015	236.205	205.042	216.792
	6.63333	241.619	219.329	235.663	190.083	219.589	234.533	207.074	16.4879
	6.66667	241.472	218.742	238.086	191.665	218.159	235.768	206.713	16.0691
	6.7	241.94	219.74	236.466	190.837	217.227	234.657	208.291	14.0691
	6.73333	241.513	222.015	238.916	192.111	219.026	232.169	205.431	15.2237
	6.76667	242.734	219.053	236.915	191.621	217.973	236.402	206.432	12.0691
	6.8	242.895	220.21	236.832	190.997	218.667	234.879	207.694	11.587
	6.83333	243.984	216.513	235.817	190.826	217.668	235.519	208.2	9.415
	6.86667	241.497	216.639	236.388	189.447	220.35	236.978	205.751	9.23062
	6.9	241.865	217.553	237.631	191.982	218.544	233.444	206.707	219.533
	6.93333	241.258	218.706	237.212	191.872	220.319	235.411	207.23	219.114
	6.96667	243.017	217.375	236.492	189.907	219.478	236.124	205.62	220.542
	7	240.622	216.466	237.476	190.915	219.358	234.561	207.514	220.501
	7.03333	240.987	215.774	235.666	189.055	223.135	230.433	203.696	221.719
	7.06667	242.551	216.192	237.356	188.748	223.494	232.58	201.001	218.698
	7.1	239.756	215.173	236.595	187.917	220.578	230.743	205.451	213.815
	7.13333	243.128	214.953	236.05	190.173	220.263	233.813	205.662	214.281
	7.16667	241.433	215.528	235.561	188.193	222.974	231.277	205.762	215.508
	7.2	243.125	215.979	236.241	187.902	223.026	231.859	207.857	212.869
	7.23333	241.318	214.942	237.879	189.587	221.846	230.96	206.447	213.146
	7.26667	240.191	216.161	236.814	184.664	223.414	234.476	202.451	214.103
	7.3	240.182	213.927	237.585	190.885	222.526	231.792	205.033	213.594
	7.33333	239.901	213.608	237.083	187.47	222.627	232.68	205.508	212.943
	7.36667	241.718	214.243	237.448	186.819	224.291	232.872	206.398	216.334
	7.4	239.867	215.897	235.556	184.959	222.428	232.274	204.846	213.653
	7.43333	241.866	211.769	235.71	190.615	223.247	235.325	206.801	211.883
	7.46667	239.512	213.348	236.113	186.05	223.335	237.008	203.728	212.376
	7.5	237.721	217.223	234.242	188.467	221.371	237.287	202.983	213.453
	7.53333	237.366	213.029	235.926	187.713	223.61	236.429	205.55	214.305
	7.56667	236.348	212.14	234.646	186.609	222.535	234.687	202.97	212.343
	7.6	238.089	212.946	238.096	189.528	221.901	232.25	206.481	212.243
	7.63333	239.251	210.415	237.186	190.425	220.015	236.405	204.387	214.634
	7.66667	237.63	213.372	236.07	188.437	223.02	236.217	206.173	211.223
	7.7	236.256	216.954	235.899	190.175	221.516	236.214	201.812	210.879
	7.73333	238.147	213.679	238.042	187.474	220.868	238.494	202.047	213.986
	7.76667	234.509	212.05	235.821	186.093	220.905	239.024	202.38	211.503
	7.8	237.62	212.341	235.045	190.666	220.033	234.606	203.265	210.437
	7.83333	234.295	213.741	236.233	187.486	220.727	234.383	204.016	208.997
	7.86667	236.104	215.161	236.98	188.773	219.723	234.804	203.7	210.341
	7.9	237.285	215.839	235.954	184.482	222.027	237.38	203.481	208.457
	7.93333	235.399	215.484	236.727	186.493	221.1	236.487	203.119	207.46
	7.96667	236.975	216.951	234.507	186.704	220.178	237.423	201.165	209.57
	8	238.945	216.055	236.933	182.741	219.047	237.308	204.322	208.755
	8.03333	237.139	216.293	238.04	186.538	219.881	237.17	202.816	207.435
	8.06667	240.407	217.799	237.517	189.326	222.468	236.899	206.84	207.874
	8.1	240.337	217.452	235.302	188.536	219.839	235.714	202.415	207.531
	8.13333	239.818	214.577	234.908	188.128	221.861	236.354	199.581	210.443
	8.16667	242.568	219.358	236.022	189.074	219.574	237.858	201.355	208.097
	8.2	241.439	218.331	235.241	187.686	221.443	232.863	202.47	207.994
	8.23333	241.129	215.058	235.867	190.952	219.148	237.803	204.454	203.314
	8.26667	240.454	216.446	235.319	187.86	219.89	233.012	202.919	208.282
	8.3	244.466	218.39	234.621	187.235	219.86	233.15	202.603	204.869
	8.33333	241.979	215.834	235.329	188.007	221.152	231.044	199.764	211.148
	8.36667	240.889	216.333	234.888	189.258	218.914	228.421	200.921	209.539
	8.4	239.606	213.257	236.121	183.961	219.153	229.157	203.897	209.384
	8.43333	241.496	212.02	235.184	187.048	220.371	232.024	201.772	209.604
	8.46667	239.88	214.275	235.221	188.996	222.001	230.95	201.559	210.116
	8.5	242.737	212.249	234.371	186.368	220.159	230.599	202.722	208.864
	8.53333	243.018	210.297	235.021	186.777	219.513	230.929	201.865	207.975
	8.56667	240.699	210.105	234.756	187.37	220.683	229.351	203.705	205.314
	8.6	239.978	212.019	235.213	187.855	221.004	231.599	202.727	208.077
	8.63333	240.803	214.034	235.04	185.404	220.536	232.162	198.707	203.964
	8.66667	239.251	213.508	235.32	185.721	220.914	231.206	197.254	203.646
	8.7	240.797	213.839	235.807	185.901	221.664	230.17	198.651	206.336
	8.73333	240.145	213.957	233.427	185.574	219.693	232.599	199.323	204.171
	8.76667	242.755	213.202	235.127	187.394	219.724	232.904	199.875	204.409
	8.8	240.695	212.943	236.066	187.096	220.826	230.85	200.078	202.607
	8.83333	241.005	214.444	236.249	185.996	221	230.942	201.706	203.833
	8.86667	240.938	213.098	236.045	187.415	221.183	231.462	200.797	200.769
	8.9	241.392	214.286	236.035	189.049	221.734	232.141	200.326	204.623
	8.93333	240.252	213.699	235.941	187.46	222.028	233.496	201.787	199.096
	8.96667	243.272	214.605	235.357	186.386	219.447	233.927	204.275	202.684
	9	241.532	213.827	236.475	187.798	220.78	233.159	201.915	202.305
	9.03333	241.226	211.605	236.807	187.481	220.32	233.099	78.8962	202.866
	9.06667	239.496	212.487	236.469	186.927	219.245	232.175	202.976	204.185
	9.1	239.338	212.589	237.021	186.883	218.668	232.826	205.243	203.458
	9.13333	239.384	212.879	236.253	186.066	219.112	231.505	204.396	202.584
	9.16667	240.769	213.696	234.622	186.8	218.16	234.044	206.632	204.402
	9.2	240.269	212.431	236.022	181.678	218.902	232.079	207.291	205.405
	9.23333	238.565	212.169	235.513	187.812	220.631	232.819	207.353	209.851
	9.26667	239.236	213.854	236.096	184.287	219.879	231.446	207.311	203.505
	9.3	240.707	213.519	237.23	184.022	219.766	232.753	204.323	210.034
	9.33333	238.998	212.94	234.746	187.936	219.95	232.006	206.488	208.439
	9.36667	241.33	214.457	237.188	184.315	219.68	237.723	205.448	208.009
	9.4	236.881	214.933	239.457	185.026	220.386	234.077	205.825	206.652
	9.43333	240.81	213.822	234.95	189.358	219.743	232.927	206.838	208.333
	9.46667	241.513	214.325	237.355	185.023	222.122	232.912	206.314	210.819
	9.5	242.199	215.753	235.717	185.678	220.295	232.953	206.445	205.791
	9.53333	241.034	214.603	238.62	187.424	219.188	233.85	203.572	208.833
	9.56667	242.849	213.115	236.682	185.052	220.489	232.423	205.384	208.559
	9.6	240.814	216.241	237.598	186.151	218.4	232.439	208.452	210.278
	9.63333	241.768	216.506	235.1	184.618	220.05	232.886	204.764	211.602
	9.66667	239.915	216.223	237.584	186.104	219.467	233.159	206.786	208.391
	9.7	241.814	216.191	237.344	184.275	219.513	232.127	205.771	213.157
	9.73333	242.557	214.308	236.131	186.588	221.682	234.671	206.081	212.959
	9.76667	238.546	214.973	236.88	183.86	219.922	234.945	203.082	207.199
	9.8	240.03	214.413	237.046	188.011	220.042	234.95	203.541	210.81
	9.83333	240.495	215.486	235.757	186.276	220.25	234.784	203.634	209.114
	9.86667	239.939	213.529	235.109	186.223	219.689	233.536	205.34	210.443
	9.9	240.55	213.929	233.541	185.487	219.524	233.219	205.035	208.188
	9.93333	241.081	214.041	237.612	188.677	219.567	233.835	207.478	210.414
	9.96667	240.059	211.978	233.915	185.967	220.756	236.327	84.2691	209.652
	10	242.912	214.05	236.136	188.141	219.388	235.412	204.198	209.457
	10.0333	241.431	214.539	239.291	185.811	219.608	236.903	204.555	207.833
	10.0667	240.04	214.86	234.245	188.814	219.353	235.069	205.274	208.765
	10.1	241.066	213.289	238.907	189.52	218.39	236.835	204.979	210.405
	10.1333	240.281	215.077	233.205	189.662	220.54	237.436	80.1107	207.925
	10.1667	243.584	211.266	235.586	188.685	220.164	236.352	201.622	206.687
	10.2	242.399	215.241	1	187.328	220.432	237.969	202.266	211.106
	10.2333	241.143	209.81	235.634	189.128	220.828	237.451	202.05	207.914
	10.2667	239.529	209.409	233.705	189.526	220.443	237.828	75.3821	208.056
	10.3	244.183	209.566	235.711	188.425	222.719	235.932	199.11	210.378
	10.3333	241.384	204.855	235.928	185.713	221.634	236.87	200.818	212.35
	10.3667	241.838	211.915	237.982	188.209	221.948	238.202	201.802	208.446
	10.4	240.221	212.777	234.912	190.497	222.75	237.252	202.81	210.513
	10.4333	239.972	214.332	233.729	189.272	223.033	236.69	203.353	207.312
	10.4667	240.833	211.797	238.725	189.259	220.882	234.635	201.643	212.118
	10.5	239.489	214.207	238.627	188.918	221.105	238.28	201.411	207.151
	10.5333	240.382	211.412	235.759	190.406	221.002	236.101	198.243	210.916
	10.5667	239.054	215.263	238.355	187.213	220.773	233.812	196.453	214.847
	10.6	240.78	216.017	238.986	188.421	221.142	234.656	201.008	208.857
	10.6333	239.754	212.913	235.756	190.346	221.256	235.361	203.4	211.184
	10.6667	239.244	213.563	232.889	189.357	223.16	235.105	200.669	210.902
	10.7	240.079	212	232.896	186.915	223.989	232.145	201.364	208.225
	10.7333	240.563	211.871	234.605	187.223	222.634	233.322	202.415	211.536
	10.7667	241.291	213.598	232.897	187.107	222.689	232.883	197.6	212.124
	10.8	239.866	214.021	233.802	189.219	223.696	232.431	200.13	211.928
	10.8333	241.201	211.858	233.032	190.549	223.086	235.24	201.608	208.444
	10.8667	239.794	208.958	232.647	189.298	220.459	233.384	201.078	213.317
	10.9	239.133	212.186	233.515	186.648	221.38	231.83	199.947	206.504
	10.9333	240.141	214.111	233.208	188.219	222.59	233.684	197	209.416
	10.9667	240.605	210.318	232.455	185.348	223.032	231.747	201.228	210.418
	11	241.226	212.4	236.428	186.296	223.067	232.034	199.204	207.291
	11.0333	238.864	211.533	233.082	186.681	224.074	233.429	200.476	214.997
	11.0667	238.164	211.971	233.082	189.632	222.497	231.31	199.226	210.311
	11.1	239.154	214.205	233.788	188.822	222.311	233.549	199.321	210.251
	11.1333	238.434	213.027	233.726	189.688	222.183	229.868	200.415	210.675
	11.1667	239.501	210.746	232.548	189.795	223.767	233.923	204.167	212.435
	11.2	237.448	210.524	233.943	186.507	222.432	232.896	202.315	209.754
	11.2333	241.539	214.034	234.483	190.233	221.435	232.913	201.551	213.851
	11.2667	238.669	212.892	233.865	189.849	226.044	228.923	204.901	212.37
	11.3	238.8	211.583	232.54	189.25	224.357	232.288	202.534	210.976
	11.3333	239.534	214.734	233.67	188.72	222.375	232.102	200.513	211.546
	11.3667	239.847	210.538	233.935	185.597	223.053	229.091	201.648	210.886
	11.4	239.659	214.431	233.529	186.829	222.041	231.558	201.652	211.855
	11.4333	238.348	214.13	234.025	188.652	222.132	232.116	200.32	210.066
	11.4667	239.149	215.278	233.701	188.088	220.374	234.287	201.503	210.042
	11.5	240.048	216.495	234.167	186.112	223.969	232.082	199.284	209.995
	11.5333	239.479	216.254	234.984	184.677	223.12	233.039	202.126	211.057
	11.5667	239.695	214.739	234.389	189.034	223.432	229.642	202.482	206.871
	11.6	238.121	218.914	236.85	185.068	223.937	230.598	201.624	207.643
	11.6333	237.715	217.385	234.234	184.237	223.821	231.111	203.396	210.798
	11.6667	237.736	213.177	234.26	185.999	226.093	231.247	202.555	207.855
	11.7	236.78	215.547	232.443	186.069	224.656	232.116	204.151	208.778
	11.7333	236.832	214.424	234.083	186.294	222.819	231.42	203.157	209.587
	11.7667	239.335	215.573	233.504	189.146	223.625	230.495	202.709	210.315
	11.8	238.837	213.627	236.767	186.719	222.511	230.324	204.306	209.211
	11.8333	242.388	214.995	233.818	190.019	224.42	233.621	202.811	207.819
	11.8667	238.998	213.802	233.936	188.151	220.822	230.768	204.143	209.252
	11.9	237.86	214.543	232.334	188.742	222.169	230.971	206.371	208.588
	11.9333	237.922	214.028	233.277	190.056	219.271	231.638	202.136	208.833
	11.9667	238.972	216.051	234.765	186.943	219.689	230.129	201.104	212.108
	12	239.182	212.803	233.508	185.719	221.657	232.75	202.136	212.224
	12.0333	239.144	212.32	236.735	190.47	219.359	230.17	200.523	210.046
	12.0667	239.602	214.182	234.23	189.163	219.5	231.452	203.209	211.329
	12.1	239.591	213.567	233.384	189.746	219.133	231.975	202.407	211.942
	12.1333	237.369	214.149	236.482	190.252	221.066	233.09	204	5.2451
	12.1667	239.015	214.544	235.926	188.384	223.91	233.576	201.869	210.705
	12.2	239.386	212.76	233.948	189.138	223.243	232.135	198.459	212.806
	12.2333	238.989	210.648	236.947	186.826	223.733	231.199	200.134	212.665
	12.2667	239.16	210.438	233.432	186.376	222.029	232.645	201.918	6.73062
	12.3	238.311	209.051	233.201	188.064	223.197	233.538	200.66	208.519
	12.3333	238.499	210.199	233.075	185.896	221.928	230.15	202.087	206.046
	12.3667	239.18	206.936	232.239	186.525	222.141	233.669	200.157	210.992
	12.4	239.907	207.582	232.716	186.187	222.214	233.912	201.536	210.04
	12.4333	240.934	209.876	233.637	185.118	222.785	233.131	202.132	208.424
	12.4667	241.446	207.118	232.9	186.714	221.38	236.099	204.389	206.288
	12.5	238.662	210.341	236.38	188.086	223.427	233.382	199.256	209.81
	12.5333	240.828	208.605	232.633	187.365	223.116	235.312	203.922	206.035
	12.5667	239.551	211.534	233.324	188.557	222.124	231.896	200.808	213.043
	12.6	239.892	212.618	233.302	186.473	222.628	229.479	199.889	209.691
	12.6333	241.257	209.41	233.112	188.281	222.871	230.986	203.428	211.753
	12.6667	242.276	211.209	233.635	188.476	222.128	233.903	199.195	211.968
	12.7	239.272	209.276	233.064	185.407	222.857	235.912	201.203	213.539
	12.7333	239.357	209.982	233.212	188.2	223.332	234.09	203.919	213.196
	12.7667	239.703	212.319	234.326	187.46	222.606	235.224	202.453	211.575
	12.8	242.22	210.512	233.72	187.343	221.947	230.273	201.246	210.229
	12.8333	239.335	211.241	237.317	187.065	222.873	231.361	203.661	209.73
	12.8667	239.62	212.251	233.881	186.642	223.915	235.093	201.923	213.163
	12.9	241.029	210.763	232.929	189.09	223.283	236.017	204.715	211.151
	12.9333	237.808	209.03	233.851	188.439	223.597	232.575	205.009	212.851
	12.9667	239.963	210.871	234.449	185.631	222.115	233.353	204.793	210.803
	13	239.389	209.761	232.935	184.918	223.434	229.609	203.862	210.883
	13.0333	240.836	209.462	233.133	188.564	222.068	231.633	202.737	210.317
	13.0667	238.737	209.095	234.026	186.508	223.205	231.277	202.05	209.233
	13.1	237.946	209.624	233.485	187.417	223.152	234.618	203.374	211.511
	13.1333	236.105	208.265	233.558	187.67	222.707	231.844	203.591	210.301
	13.1667	239.231	206.244	234.221	186.919	224.51	230.435	205.751	208.996
	13.2	240.436	206.903	236.613	187	222.916	229.882	203.174	209.654
	13.2333	241.454	208.426	236.135	186.488	223.285	231.008	203.859	209.01
	13.2667	238.741	205.799	234.685	186.034	222.436	232.185	204.734	208.718
	13.3	241.436	205.767	236.004	187.106	220.523	229.625	201.677	210.972
	13.3333	239.634	209.037	235.918	188.449	224.181	228.284	207.046	210.298
	13.3667	241.819	208.154	236.78	189.61	222.295	230.86	206.686	210.77
	13.4	239.111	208.526	235.772	186.481	223.237	229.186	206.034	208.739
	13.4333	239.331	207.648	235.229	186.647	222.994	229.039	205.294	208.539
	13.4667	239.99	209.632	233.195	186.471	222.009	230.174	207.417	210.453
	13.5	238.726	211.206	235.33	185.352	222.796	230.48	206.834	209.811
	13.5333	240.773	207.889	236.322	186.414	223.3	230.587	205.571	208.294
	13.5667	239.748	207.375	236.98	188.645	222.366	232.081	207.167	209.733
	13.6	238.157	208.729	1	188.795	222.427	231.014	204.923	202.788
	13.6333	238.87	208.513	1	186.052	223.572	230.512	207.726	206.84
	13.6667	240.521	210.776	234.125	189.658	224.084	226.581	204.753	206.325
	13.7	239.255	212.285	235.479	187.722	223.469	229.877	203.463	200.395
	13.7333	241.028	208.585	235.559	188.042	221.199	227.683	205.284	200.079
	13.7667	239.812	208.142	236.779	185.693	222.233	229.947	202.633	196.83
	13.8	239.681	211.462	233.704	186.355	221.244	230.503	204.004	198.58
	13.8333	240.272	208.05	234.882	187.77	223.959	230.846	205.22	199.982
	13.8667	239.518	210.145	235.606	185.563	225.086	229.758	205.608	199.846
	13.9	240.548	209.748	236.236	187.14	223.858	228.357	202.78	198.166
	13.9333	239.185	209.96	236.005	187.952	222.756	228.804	205.64	199.691
	13.9667	239.315	212.752	237.741	185.488	221.23	230.701	203.117	202.64
	14	240.092	210.718	236.53	187.629	222.426	229.986	204.712	203.941
	14.0333	240.353	210.997	236.044	186.08	220.241	228.352	204.366	202.202
	14.0667	240.71	210.177	234.34	185.244	223.812	228.131	201.423	202.303
	14.1	242.053	210.379	235.692	184.804	222.579	231.289	205.905	206.93
	14.1333	239.633	210.95	235.302	188.039	221.662	228.704	201.353	202.938
	14.1667	238.123	209.73	236.268	187.057	224.749	228.156	202.054	205.578
	14.2	235.138	209.567	234.702	187.845	221.879	231.425	204.561	206.575
	14.2333	239.663	209.88	235.943	187.933	222.281	232.099	204.172	207.569
	14.2667	237.962	211.858	235.795	186.718	222.685	231.962	200.559	205.523
	14.3	238.307	208.784	236.942	189.771	222.27	232.074	202.148	206.189
	14.3333	238.559	210.029	234.16	187.323	220.929	230.699	204.239	207.806
	14.3667	237.539	211.027	235.817	184.898	222.715	232.714	206.239	207.765
	14.4	237.266	208.396	235.574	186.874	220.405	231.477	199.604	207.37
	14.4333	237.218	210.123	233.75	186.009	221.949	230.385	199.32	208.892
	14.4667	237.351	210.431	232.65	188.781	219.901	232.533	199.421	207.273
	14.5	238.215	211.562	235.15	187.799	221.699	231.747	202.257	205.317
	14.5333	239.483	208.082	233.093	183.242	219.691	232.039	200.513	209.712
	14.5667	236.935	206.922	231.831	185.829	220.376	231.133	202.594	209.469
	14.6	240.763	208.12	235.089	186.142	224.475	231.853	200.789	208.396
	14.6333	236.35	208.799	234.006	186.249	224.07	234.352	199.41	212.102
	14.6667	238.287	206.068	234.707	187.867	223.921	232.51	200.167	208.914
	14.7	236.425	209.603	235.362	187.763	222.987	232.539	202.68	211.067
	14.7333	236.246	208.37	233.965	186.219	223.231	231.418	204.705	211.772
	14.7667	237.931	207.872	235.086	187.261	224.636	231.405	204.671	211.841
	14.8	235.628	209.559	234.329	188.568	223.208	231.116	202.235	210.792
	14.8333	235.033	208.466	235.465	188.793	223.43	232.16	205.039	210.604
	14.8667	236.001	210.583	235.842	187.411	221.477	232.117	198.377	211.952
	14.9	234.905	209.941	234.492	188.714	223.422	231.433	201.852	211.136
	14.9333	236.449	209.322	234.549	186.697	221.325	230.944	200.072	209.847
	14.9667	237.521	206.42	235.829	188.05	220.881	231.261	199.754	209.324
	15	234.099	210.157	234.472	188.694	223.587	229.695	204.465	208.263
	15.0333	234.081	208.487	234.975	190.359	220.882	228.101	198.863	208.822
	15.0667	236.128	207.309	236.204	192.008	223.842	230.599	202.573	209.721
	15.1	234.376	208.292	236.798	192.523	222.347	228.367	200.518	209.516
	15.1333	234.861	208.58	234.832	191.671	226.174	229.003	199.057	209.545
	15.1667	233.586	208.747	236.656	189.576	223.112	227.573	201.812	209.133
	15.2	238.857	210.166	234.655	189.052	224.222	231.055	201.771	212.113
	15.2333	236.581	208.069	235.46	189.129	223.891	227.864	201.817	208.83
	15.2667	238.537	209.649	233.209	191.598	220.614	230.935	199.042	207.037
	15.3	237.725	210.116	236.485	192.535	225.158	230.617	201.499	208.865
	15.3333	235.375	210.281	236.065	189.869	223.419	230.49	201.29	209.616
	15.3667	238.814	209.123	234.303	190.706	224.005	232.252	200.219	209.742
	15.4	238.861	208.32	235.154	192.697	223.411	233.894	201.584	210.678
	15.4333	239.141	209.74	235.437	192.085	221.695	230.895	204.34	208.453
	15.4667	238.039	208.963	234.818	193.555	223.243	232.372	200.272	209.465
	15.5	238.881	210.969	234.719	194.691	220.247	231.722	204.423	207.867
	15.5333	238.37	208.591	233.527	194.465	223.602	230.646	203.388	209.276
	15.5667	237.831	212.18	234.594	194.648	223.727	231.201	202.554	209.176
	15.6	239.546	209.412	235.115	192.909	222.809	231.249	202.721	208.892
	15.6333	238.912	208.828	234.875	194.205	223.554	232.449	204.97	208.881
	15.6667	236.894	211.266	236.023	192.797	223.336	232.462	202.825	210.74
	15.7	236.55	209.431	236.6	193.506	224.521	233.705	204.825	210.547
	15.7333	238.149	206.946	235.626	192.702	221.296	228.097	204.828	210.953
	15.7667	239.08	205.157	235.107	193.178	223.557	233.035	203.342	211.04
	15.8	239.529	206.23	234.441	194.066	220.159	235.024	202.435	206.067
	15.8333	237.641	207.043	235.235	194.264	223.878	236.603	201.239	209.82
	15.8667	237.748	205.693	235.853	190.692	220.264	236.2	205.465	208.775
	15.9	237.256	207.783	234.643	191.707	222.047	232.462	203.534	207.998
	15.9333	240.034	207.893	234.382	193.425	220.826	233.707	200.077	208.472
	15.9667	238.592	208.724	234.436	193.572	221.423	232.422	203.149	207.855
	16	237.868	208.848	234.882	192.983	220.625	233.023	203.052	208.443
	16.0333	237.731	208.921	234.581	193.987	220.815	236.337	203.961	208.828
	16.0667	237.755	209.683	234.817	195.046	220.279	235.763	203.167	211.03
	16.1	237.372	211.841	234.735	194.533	220.766	232.421	202.951	209.591
	16.1333	236.214	210.943	234.589	192.155	223.015	233.539	203.125	209.17
	16.1667	235.427	208.396	234.004	193.081	223.229	235.422	202.713	210.035
	16.2	235.335	207.327	235.069	192.654	222.785	232.982	200.642	210.498
	16.2333	236.23	208.23	234.17	193.222	223.316	235.016	202.724	209.804
	16.2667	234.492	209.198	233.794	192.923	220.139	233.575	201.837	210.36
	16.3	235.292	207.295	236.242	191.443	220.797	235.328	204.418	210.184
	16.3333	235.528	211.164	235.164	192.489	226.382	231.404	203.399	209.753
	16.3667	235.278	211.48	234.652	191.322	220.382	234.937	199.429	211.191
	16.4	235.346	207.133	235.327	191.638	222.9	236.383	202.999	211.311
	16.4333	235.689	207.404	234.423	191.061	222.289	232.548	202.949	210.594
	16.4667	239.58	209.192	236.619	190.344	223.054	233.142	202.736	212.576
	16.5	237.032	208.864	233.269	193.507	223.86	232.221	203.2	211.607
	16.5333	235.034	208.307	234.593	192.838	223.637	233.762	201.842	213.372
	16.5667	238.15	209.29	235.57	192.692	220.413	234.931	201.969	212.088
	16.6	235.844	208.766	234.347	194.309	225.244	234.41	199.186	214.542
	16.6333	232.091	209.979	234.162	195.051	223.534	235.404	195.668	210.132
	16.6667	233.782	206.88	234.519	193.55	223.707	234.575	195.774	212.288
	16.7	233.176	209.47	234.755	192.978	223.618	237.664	191.083	214.896
	16.7333	233.572	209.679	236.172	192.859	222.06	236.104	197.888	212.268
	16.7667	237.36	206.326	234.274	192.624	223.537	235.862	190.267	212.761
	16.8	235.56	208.453	234.547	193.738	223.178	235.733	198.24	210.519
	16.8333	231.652	207.316	234.683	191.914	223.672	236.732	190.715	215.548
	16.8667	232.946	208.43	237.106	189.025	221.91	237.521	193.038	213.315
	16.9	233.401	209.226	235.639	187.831	221.598	234.343	193.872	213.957
	16.9333	236.272	210.137	234.959	188.895	222.784	235.232	191.36	214.422
	16.9667	235.174	209.585	236.646	191.762	224.188	234.921	200.422	213.828
	17	236.837	210.952	234.017	191.176	224.518	237.345	190.392	0
	17.0333	237.424	208.945	234.872	192.739	222.894	236.062	196.552	0
	17.0667	236.688	208.998	234.41	194.083	224.888	235.098	200.446	0
	17.1	231.794	209.891	233.795	191.325	225.254	237.019	202.366	0
	17.1333	233.967	209.592	233.844	190.972	224.039	235.054	201.591	213.955
	17.1667	233.016	210.795	234.268	191.47	224.507	236.427	200.818	0
	17.2	231.762	211.095	236.242	189.999	224.965	235.051	204.283	0
	17.2333	236.522	210.039	235.648	189.998	224.547	235.941	203.252	0
	17.2667	237.414	210.385	233.284	189.561	223.297	236.627	200.469	1.41421
	17.3	235.504	210.233	235.725	192.098	223.743	235.037	202.807	214.535
	17.3333	237.796	207.761	238.261	192.63	220.805	233.335	202.402	211.381
	17.3667	238.029	211.018	235.333	193.555	225.192	233.979	203.191	214.635
	17.4	237.092	208.607	235.291	193.876	222.751	232.697	200.892	215.501
	17.4333	232.368	211.578	234.832	192.236	222.643	231.801	203.401	211.059
	17.4667	235.304	209.353	237.724	193.87	223.43	234.1	202.286	211.731
	17.5	233.175	207.666	236.599	189.061	225.101	231.588	203.322	212.928
	17.5333	234.979	207.712	237.59	194.295	226.231	232.054	203.468	212.748
	17.5667	237.855	207.891	236.129	191.132	223.205	232.316	202.595	213.622
	17.6	234.229	205.117	237.041	193.207	226.488	232.095	202.345	212.689
	17.6333	236.793	206.652	235.887	192.811	223.475	230.772	202.154	211.453
	17.6667	233.413	207.356	236.542	189.173	222.976	231.551	202.955	212.822
	17.7	235.022	208.457	236.609	192.086	227.462	234.2	204.761	204.7
	17.7333	231.893	206.662	234.269	190.527	222.585	233.868	204.677	213.155
	17.7667	234.426	207.857	235.589	190.784	221.981	232.071	205.083	211.497
	17.8	235.5	207.483	236.867	191.81	221.836	231.483	203.669	211.522
	17.8333	236.204	209.986	237.116	191.75	222.965	232.335	206.356	211.935
	17.8667	236.687	209.186	236.549	191.445	221.414	232.551	206.488	207.751
	17.9	231.496	207.447	236.364	191.724	220.875	231.961	204.395	207.498
	17.9333	232.641	208	233.605	193.027	222.907	233.251	206.029	207.293
	17.9667	232.091	206.914	234.583	191.911	222.916	233.037	207.153	205.592
	18	232.731	204.654	237.436	190.963	222.097	231.96	205.95	206.808
	18.0333	232.135	208.081	236.764	192.394	223.614	234.415	204.643	207.035
	18.0667	234.473	207.682	236.388	189.517	221.479	232.411	204.989	205.451
	18.1	235.607	205.558	236.38	187.956	223.491	232.182	204.756	207.599
	18.1333	233.89	204.86	236.155	186.216	220.671	231.023	205.678	207.648
	18.1667	235.135	205.072	236.238	188.353	224.506	230.483	205.991	204.287
	18.2	234.308	206.486	234.505	189.736	223.94	230.745	204.38	206.745
	18.2333	234.224	205.535	235.877	193.255	222.17	229.351	206.021	204.565
	18.2667	232.66	206.197	236.194	189.156	223.865	228.877	206.225	206.767
	18.3	230.418	206.057	235.946	188.842	224.126	227.88	206.578	207.254
	18.3333	233.205	206.706	236.417	188.904	224.222	226.26	205.426	211.051
	18.3667	233.559	207.357	237.144	189.754	222.99	228.221	203.982	211.029
	18.4	228.509	208.421	236.648	189.914	224.267	226.874	206.609	212.555
	18.4333	226.449	206.326	233.965	191.841	221.919	228.327	208.333	212.427
	18.4667	226.862	204.831	236.981	188.855	224.554	227.027	205.986	212.932
	18.5	224.583	206.866	236.736	186.267	220.302	230.6	207.758	218.14
	18.5333	226.597	205.533	237.559	188.063	221.104	231.258	209.04	215.586
	18.5667	226.767	209.412	236.001	190.48	221.288	225.873	209.003	214.103
	18.6	227.849	209.834	235.999	187.664	223.565	225.986	208.772	201.51
	18.6333	228.268	209.383	234.7	185.273	222.151	228.634	209.344	199.728
	18.6667	227.926	209.703	236.909	189.318	221.92	228.448	209.832	205.237
	18.7	226.669	210.207	235.901	188.921	220.491	227.065	209.352	204.061
	18.7333	228.015	209.478	235.7	187.604	220.804	225.908	207.931	203.261
	18.7667	232.332	208.913	234.734	188.508	219.235	228.455	210.872	201.411
	18.8	232.955	209.659	236.821	188.101	219.481	228.898	209.519	204.36
	18.8333	230.091	208.42	234.775	188.695	217.399	226.957	211.696	201.898
	18.8667	235.398	208.969	234.858	185.794	216.458	229.508	207.307	203.098
	18.9	235.641	207.537	236.57	189.812	222.899	229.883	212.717	201.266
	18.9333	234.501	208.539	236.726	189.152	219.646	229.158	209.969	199.617
	18.9667	236.441	209.717	235.883	189.988	216.718	228.858	207.627	200.307
	19	236.724	210.574	236.178	189.283	216.85	227.608	210.259	201.406
	19.0333	238.183	211.499	234.848	184.507	216.903	230.321	210.063	203.705
	19.0667	239.584	208.284	234.22	188.619	219.789	230.968	207.101	203.478
	19.1	237.181	209.461	234.845	187.627	219.914	232.285	210.046	201.338
	19.1333	235.326	208.815	234.061	189.748	220.141	230.213	209.821	204.489
	19.1667	237.101	208.492	235.582	188.844	215.586	230.848	207.523	204.512
	19.2	236.404	209.485	234.335	187.702	216.411	228.709	210.141	200.103
	19.2333	237.367	207.027	234.449	188.149	216.615	228.71	208.53	200.933
	19.2667	238.626	210.516	234.587	188.685	217.711	228.593	209.976	204.309
	19.3	238.201	206.411	234.661	189.986	214.98	230.728	208.064	205.031
	19.3333	238.893	209.246	235.244	189.792	216.826	229.746	207.07	202.309
	19.3667	237.164	207.529	234.574	189.971	214.085	230.091	208.995	200.398
	19.4	235.922	208.311	234.218	190.893	214.161	227.621	205.654	201.286
	19.4333	238.853	207.516	233.747	193.923	215.416	229.28	205.461	202.104
	19.4667	234.498	206.332	234.081	191.4	214.784	229.471	208.434	204.559
	19.5	235.289	208.39	234.43	190.237	218.564	228.66	206.486	203.383
	19.5333	237.29	212.05	234.652	187.704	216.512	230.59	209.898	203.888
	19.5667	237.993	207.856	234.379	189.775	218.244	228.418	209.202	202.715
	19.6	237.505	208.039	234.754	189.103	217.338	231.34	207.8	202.074
	19.6333	236.217	207.956	234.23	189.747	216.94	229.339	208.938	201.683
	19.6667	235.725	207.939	235.382	189.255	214.152	230.151	205.276	202.574
	19.7	240.785	210.243	235.32	187.663	215.899	234.25	205.989	203.682
	19.7333	238.671	208.167	236.027	186.256	214.906	229.408	203.729	207.953
	19.7667	238.662	211.113	235.821	189.199	215.807	232.249	205.045	206.09
	19.8	234.771	209.003	235.101	189.377	213.649	227.938	205.001	205.008
	19.8333	235.679	206.543	234.509	190.621	212.624	229.667	207.282	208.159
	19.8667	236.271	207.322	234.703	190.508	215.372	228.765	208.31	208.498
	19.9	232.445	208.847	235.766	190.363	218.574	229.826	207.166	207.646
	19.9333	234.396	208.652	237.106	190.834	217.416	229.552	209.472	205.905
	19.9667	232.008	207.378	235.071	189.71	218.89	229.267	209.845	206.884
	20	230.033	205.538	234.977	190.47	219.99	231.514	208.761	207.518
	20.0333	230.247	204.292	235.468	188.534	218.025	228.423	206.304	207.128
	20.0667	226.668	206.948	234.38	188.756	217.596	229.094	208.936	205.515
	20.1	230.095	207.611	234.507	186.195	217.863	229.426	209.082	206.717
	20.1333	231.221	205.29	234.748	188.918	216.19	232.1	206.249	207.375
	20.1667	229.461	205.361	236.17	188.052	220.193	226.967	208.697	206.423
	20.2	226.409	204.048	235.417	188.883	218.28	230.868	209.286	207.197
	20.2333	225.981	210.042	235.093	187.736	218.274	228.754	207.674	208.887
	20.2667	229.493	208.115	234.765	193.99	216.056	229.806	210.165	206.838
	20.3	227.501	209.415	234.965	190.171	218.163	230.391	207.64	204.282
	20.3333	225.709	210.241	234.449	190.775	219.47	228.577	210.053	206.59
	20.3667	227.371	211.772	234.002	193.736	214.758	229.409	206.216	206.848
	20.4	226.983	213.645	233.928	190.552	217.272	230.25	209.743	205.607
	20.4333	224.645	211.745	234.655	194.225	217.238	231.68	207.182	204.676
	20.4667	228.454	213.475	234.154	191.133	214.841	229.501	209.646	207.565
	20.5	226.956	214.924	234.874	194.587	218.206	228.653	208.891	204.88
	20.5333	223.715	214.632	233.854	193.201	218.394	228.15	210.404	205.776
	20.5667	224.023	213.442	234.686	191.613	214.59	228.216	209.529	203.355
	20.6	223.791	214.591	235.699	193.637	218.223	230.855	209.546	206.465
	20.6333	223.922	215.08	235.332	194.85	218.542	231.014	209.994	208.237
	20.6667	227.437	215.096	235.149	190.211	217.246	229.521	208.176	206.464
	20.7	226.81	215.126	234.591	188.62	216.465	228.448	208.638	209.584
	20.7333	222.96	214.461	235.592	189.643	214.902	230.372	209.8	206.543
	20.7667	227.006	213.053	234.487	186.866	214.157	228.687	210.008	204.825
	20.8	226.261	214.472	232.718	185.736	216.16	230.763	207.331	205.278
	20.8333	223.929	213.412	233.805	186.063	216.547	229.888	207.28	206.851
	20.8667	228.418	212.921	233.047	192.231	218.497	229.715	210.242	207.144
	20.9	224.939	214.219	233.095	189.819	214.287	227.559	206.562	207.248
	20.9333	226.597	214.225	233.25	190.481	214.967	229.37	206.588	206.679
	20.9667	226.785	215.027	232.531	188.836	215.78	229.993	208.252	210.464
	21	227.285	212.058	234.829	187.051	212.976	231.89	207.967	205.821
	21.0333	226.699	212.122	233.577	183.198	216.303	230.928	208.013	206.452
	21.0667	229.884	212.347	233.558	189.488	211.766	227.118	206.424	207.961
	21.1	227.368	212.414	233.282	194.323	213.591	232.061	209.286	206.573
	21.1333	224.972	214.053	234.366	194.868	214.78	231.107	205.286	205.131
	21.1667	225.744	214.505	233.061	191.973	211.933	229.188	206.831	208.993
	21.2	221.634	212.17	233.178	190.487	214.526	230.91	204.773	207.442
	21.2333	228.596	213.635	233.744	187.718	215.593	226.707	207.235	205.829
	21.2667	220.793	214.752	233.724	186.979	214.808	230.202	205.444	208.038
	21.3	219.814	213.639	233.796	185.528	213.699	231.802	207.68	205.777
	21.3333	226.987	214.033	234.85	194.119	211.874	231.326	207.34	206.392
	21.3667	224.984	216.042	234.762	189.248	212.564	232.713	206.476	208.472
	21.4	226.778	216.354	233.992	193.797	210.377	232.236	207.672	204.386
	21.4333	223.698	213.443	234.032	194.24	210.436	233.695	205.645	208.848
	21.4667	225.008	213.018	234.453	192.423	211.104	231.364	209.158	206.116
	21.5	228.782	213.471	234.439	195.187	210.039	229.683	205.244	206.636
	21.5333	232.5	210.763	233.999	195.31	209.567	233.566	207.697	206.331
	21.5667	227.777	213.362	234.356	194.724	209.741	232.479	208.045	208.738
	21.6	228.255	214.194	234.468	194.256	210.263	234.244	208.098	206.578
	21.6333	228.79	212.606	235.118	190.215	208.867	235.66	205.579	206.575
	21.6667	225.436	210.886	234.294	194.626	207.841	237.767	205.32	207.646
	21.7	227.601	212.724	234.618	193.297	210.653	237.25	206.071	206.561
	21.7333	229.762	214.445	234.748	189.369	212.829	238.026	204.822	205.578
	21.7667	230.929	211.399	234.494	195.164	208.642	234.455	208.097	206.549
	21.8	230.954	213.237	234.239	191.637	214.077	236.571	206.724	206.306
	21.8333	228.818	213.208	236.781	195.354	210.831	236.882	207.998	205.061
	21.8667	231.705	209.765	236.347	193.095	208.095	236.04	206.488	204.039
	21.9	231.338	213.671	237.114	194.304	210.976	237.809	205.602	204.261
	21.9333	232.613	210.342	234.957	192.431	210.017	237.477	208.082	205.495
	21.9667	231.069	211.061	234.489	193.828	209.407	237.381	206.007	205.806
	22	231.559	212.265	236.681	192.566	210.836	235.759	204.873	206.737
	22.0333	230.374	212.04	236.487	189.487	208.477	237.783	209.732	206.883
	22.0667	227.579	209.321	236.022	194.814	207.682	238.208	209.396	205.51
	22.1	231.914	212.388	235.698	193.444	208.664	232.944	205.185	203.457
	22.1333	230.604	212.389	236.244	194.618	212.639	238.253	205.465	203.941
	22.1667	230.239	210.749	236.14	192.169	212.316	234.817	208.695	203.958
	22.2	229.339	210.199	234.674	195.267	215.985	237.848	207.458	202.812
	22.2333	229.502	209.909	236.565	192.913	214.942	234.897	206.384	202.24
	22.2667	228.377	211.355	236.315	192.198	215.627	236.855	209.057	204.914
	22.3	226.988	212.223	233.956	190.232	216.148	235.88	208.751	203.561
	22.3333	228.356	210.72	233.968	189.82	216.473	235.13	206.218	203.179
	22.3667	226.573	212.434	233.265	191.677	217.394	235.906	207.257	204.558
	22.4	230.023	211.273	234.032	190.327	216.616	235.874	207.95	202.612
	22.4333	230.529	210.595	233.823	189.392	216.267	237.85	209.912	203.193
	22.4667	227.705	213.2	233.491	190.991	215.012	237.283	210.367	200.457
	22.5	225.019	214.419	233.889	190.76	216.723	232.547	210.727	202.725
	22.5333	224.581	210.971	233.352	191.209	214.508	231.024	204.292	204.473
	22.5667	224.582	213.388	235.335	190.929	211.23	231.805	210.904	201.796
	22.6	225.715	206.661	233.531	189.424	215.332	233.882	205.105	202.195
	22.6333	227.288	214.017	235.742	189.661	215.808	231.845	206.743	203.074
	22.6667	225.531	211.307	234.145	186.26	216.291	230.596	206.181	202.654
	22.7	224.905	211.111	232.84	188.017	211.222	232.874	204.021	203.434
	22.7333	223.677	212.654	233.456	188.039	216.167	231.212	206.619	207.391
	22.7667	219.502	211.574	234.646	184.718	215.034	232.525	208.112	204.083
	22.8	223.489	211.84	236.167	187.339	215.387	233.1	207.803	205.007
	22.8333	219.984	212.154	234.968	184.782	214.804	235.386	207.968	205.601
	22.8667	224.077	212.478	233.701	185.313	215.817	230.939	206.629	207.494
	22.9	223.725	213.673	235.741	186.419	216.189	231.532	206.507	204.754
	22.9333	224.751	214.454	234.332	186.549	215.069	231.929	205.592	205.536
	22.9667	224.7	211.658	234.949	186.576	216.707	229.735	206.586	205.993
	23	224.645	211.315	235.738	185.127	215.761	230.592	206.656	205.309
	23.0333	224.604	212.635	235.556	185.757	215.585	233.397	207.094	206.836
	23.0667	224.996	213.29	233.841	185.39	217.415	231.292	207.265	205.458
	23.1	225.159	209.475	236.938	185.032	216.793	231.563	204.536	207.209
	23.1333	226.678	211.433	236.19	185.545	218.285	229.238	205.215	207.343
	23.1667	222.868	212.529	236.599	187.505	216.603	227.544	206.931	204.829
	23.2	222.396	211.366	236.137	186.492	216.687	230.627	207.589	205.053
	23.2333	226.72	211.018	236.5	185.883	216.238	227.665	209.48	204.954
	23.2667	228.608	208.548	236.642	183.962	216.553	231.333	207.896	203.188
	23.3	225.378	211.204	235.874	181.751	216.443	230.603	209.231	206.839
	23.3333	227.157	208.355	234.845	185.273	217.279	230.39	208.818	204.836
	23.3667	230.481	210.097	237.15	185.326	216.373	224.846	208.019	204.06
	23.4	228.548	210.797	235.859	184.597	216.424	227.731	207.768	205.397
	23.4333	229.972	208.811	237.152	180.396	217.319	228.003	207.794	202.905
	23.4667	228.647	212.669	236.776	176.821	217.661	227.772	207.582	204.928
	23.5	231.158	211.08	234.433	182.9	215.13	230.049	210.331	203.055
	23.5333	230.109	211.076	235.37	184.88	215.688	230.435	208.677	203.514
	23.5667	0	208.302	235.246	184.464	217.336	231.262	207.264	206.709
	23.6	232.582	207.199	235.286	187.237	216.829	229.927	206.854	208.266
	23.6333	0	210.786	236.711	186.133	217.171	227.028	206.577	204.267
	23.6667	0	208.445	234.84	186.515	215.093	229.99	207.523	202.005
	23.7	0	208.865	235.989	188.686	213.934	230.576	208.594	202.682
	23.7333	0	207.961	235.474	186.49	215.949	231.091	206.398	203.284
	23.7667	0	207.987	234.27	188.734	215.694	230.79	210.225	205.492
	23.8	0	208.18	235.98	190.238	217.047	229.485	207.882	204.844
	23.8333	233.355	211.605	237.828	193.103	211.003	232.441	207.765	201.89
	23.8667	231.191	212.258	235.248	188.074	211.56	232.224	210.536	203.949
	23.9	230.631	211.391	236.637	189.894	210.476	228.735	209.264	201.31
	23.9333	233.261	211.71	236.716	188.168	215.758	230.492	208.884	202.817
	23.9667	233.439	210.525	236.764	183.7	210.483	231.312	207.032	200.911
	24	234.819	209.958	235.778	187.644	211.712	231.46	206.908	204.017
	24.0333	234.866	210.204	234.221	187.15	212.742	229.42	207.183	198.637
	24.0667	234.336	210.539	234.199	184.255	211.338	232.849	206.863	202.78
	24.1	235.06	209.561	235.037	188.911	210.651	230.93	205.816	199.124
	24.1333	233.674	214.359	237.187	191.37	215.831	231.898	207.043	0
	24.1667	231.493	210.715	1	189.795	217.444	230.491	209.362	200.91
	24.2	235.054	209.856	233.993	192.233	213.752	233.833	207.534	203.87
	24.2333	231.312	210.199	235.97	191.449	216.067	233.13	208.61	0
	24.2667	232.3	209.927	236.08	190.424	216.581	233.273	209.221	0
	24.3	231.901	211.37	233.964	190.132	218.89	235.06	207.671	0
	24.3333	230.987	211.541	235.321	189.081	219.182	233.513	208.711	0
	24.3667	232.14	210.306	234.575	190.008	216.662	230.876	209.022	0
	24.4	224.612	212.327	235.306	190.546	217.002	231.57	210.601	0
	24.4333	230.108	211.824	237.9	190.516	217.598	233.324	207.713	0
	24.4667	229.113	211.891	237.174	184.578	218.014	234.756	209.111	0
	24.5	227.623	210.701	234.564	189.247	215.285	232.282	207.683	0
	24.5333	230	210.572	1	186.219	216.158	230.098	207.218	0
	24.5667	227.118	210.918	235.36	186.006	218.881	229.817	208.204	0
	24.6	229.564	212.013	235.485	183.194	218.356	231.608	209.371	0
	24.6333	230.04	211.497	235.497	185.781	214.842	231.417	211.026	0
	24.6667	228.975	212.939	237.198	184.923	215.403	231.764	207.898	0
	24.7	227.83	211.502	234.787	184.747	214.472	231.06	206.836	0
	24.7333	226.257	214.19	236.625	187.811	215.87	233.471	208.142	0
	24.7667	229.63	214.564	238.203	184.785	214.206	231.966	207.174	0
	24.8	231.235	214.855	235.452	182.241	216.857	230.301	205.406	0
	24.8333	227.065	214.965	235.94	186.44	216.801	231.613	208.007	0
	24.8667	229.531	213.289	237.058	184.408	214.489	231.621	209.032	0
	24.9	229.696	207.935	235.234	186.706	215.454	232.043	208.83	0
	24.9333	227.763	207.511	236.233	185.061	215.413	233.378	207.338	0
	24.9667	230.644	210.554	235.562	183.951	213.648	232.641	209.386	0
	25	230.947	209.185	235.599	182.642	214.822	231.78	206.922	0
	25.0333	228.312	207.064	236.39	184.247	214.17	229.864	205.461	0
	25.0667	227.354	208.73	236.473	185.139	214.68	232.341	207.431	0
	25.1	226.521	202.399	235.837	184.12	215.459	229.53	208.661	0
	25.1333	228.044	208.583	234.915	189.836	210.553	231.355	205.716	0
	25.1667	229.627	207.089	237.436	185.414	214.836	230.294	207.504	0
	25.2	228.828	206.263	235.257	190.503	216.37	228.412	209.516	0
	25.2333	226.775	207.443	236.442	187.008	217.798	228.564	205.777	207.157
	25.2667	228.435	208.265	233.92	185.544	220.488	231.945	207.027	208.655
	25.3	229.469	206.074	235.87	184.703	218.913	230.619	207.159	208.35
	25.3333	229.816	210	237.609	183.595	219.188	231.071	203.51	210.328
	25.3667	231.684	208.761	235.342	182.384	222.844	231.426	205.136	209.95
	25.4	229.403	204.932	237.04	186.542	220.95	229.874	207.664	212.715
	25.4333	228.446	210.469	235.618	186.978	218.027	231.241	207.245	210.445
	25.4667	230.502	207.495	236.917	186.995	218.42	231.728	207.429	208.974
	25.5	229.074	207.872	239.005	182.513	218.842	229.724	202.67	209.308
	25.5333	229.707	206.96	1	184.446	220.366	230.954	207.085	210.389
	25.5667	232.16	205.452	236.437	180.993	217.81	229.72	206.096	208.21
	25.6	228.237	208.751	236.533	178.076	221.466	231.445	205.564	211.112
	25.6333	230.668	206.856	1	180.117	220.31	232.132	204.104	211.712
	25.6667	231.191	206.811	234.897	178.892	217.61	232.617	207.318	207.665
	25.7	229.888	208.194	235.626	185.196	219.914	235.348	203.569	210.164
	25.7333	229.631	205.944	236.597	187.569	220.131	231.295	203.513	208.076
	25.7667	230.839	205.787	235.969	186.275	219.394	231.342	206.533	204.542
	25.8	231.486	207.116	234.594	184.718	218.312	231.93	207.228	208.288
	25.8333	231.219	207.416	234.196	181.544	217.737	230.912	206.116	204.656
	25.8667	232.835	207.175	236.281	186.764	217.886	231.007	206.823	207.173
	25.9	233.523	205.151	1	186.965	218.55	233.24	205.556	209.211
	25.9333	231.638	204.614	237.787	186.877	218.117	231.552	203.727	205.781
	25.9667	232.802	203.757	239.912	184.77	219.666	233.186	208.229	207.832
	26	234.139	204.821	238.29	184.449	220.552	231.517	205.947	206.109
	26.0333	233.132	205.309	236.962	185.622	218.045	231.682	206.94	207.023
	26.0667	234.499	204.873	237.249	184.874	217.903	230.935	207.864	208.994
	26.1	234.98	203.07	237.57	184.496	218.054	231.33	206.281	210.127
	26.1333	231.263	203.529	238.021	185.591	219.497	227.256	204.095	206.538
	26.1667	233.835	204.776	238.368	185.696	216.775	231.296	206.162	211.028
	26.2	233.164	204.96	1	189.157	215.664	229.452	203.147	206.493
	26.2333	233.282	205.287	233.202	186.216	217.98	231.897	203.812	208.189
	26.2667	230.656	205.592	236.021	185.841	217.419	229.444	208.023	207.088
	26.3	231.828	206.268	234.794	184.012	217.907	227.84	207.963	209.529
	26.3333	229.295	207.722	1	189.051	216.205	229.521	205.811	208.013
	26.3667	230.511	205.42	1	191.975	214.673	231.396	208.278	209.766
	26.4	230.11	204.919	236.268	186.225	214.28	229.567	208.536	208.227
	26.4333	229.175	207.228	233.226	184.337	217.017	230.534	206.57	209.192
	26.4667	230.875	207.771	234.568	185.652	215.474	230.508	206.084	209.221
	26.5	231.619	208.797	234.351	191.688	217.575	230.331	205.846	206.664
	26.5333	233.205	208.931	236.264	190.744	213.906	231.119	207.409	206.908
	26.5667	232.016	207.507	233.301	189.858	211.998	234.496	206.299	208.512
	26.6	232.052	211.962	235.432	189.313	215.329	234.991	206.932	209.672
	26.6333	230.732	208.313	234.676	187.594	216.121	234.751	206.992	206.074
	26.6667	230.277	208.341	234.318	189.13	217.951	234.482	207.381	206.093
	26.7	231.296	209.453	235.741	187.473	216.108	231.748	207.256	207.161
	26.7333	231.42	207.632	234.403	185.114	214.997	232.774	203.183	206.522
	26.7667	230.627	211.948	235.538	185.962	215.385	235.868	204.806	207.314
	26.8	230.995	209.007	234.69	186.105	216.867	231.62	207.256	206.651
	26.8333	231.443	210.325	236.864	184.535	215.891	233.788	204.76	208.749
	26.8667	231.125	209.935	234.733	183.998	215.743	233.079	202.91	205.134
	26.9	228.877	214.437	234.392	184.899	215.523	232.019	204.133	208.824
	26.9333	230.08	211.398	232.505	185.415	215.375	233.155	207.11	207.131
	26.9667	227.438	211.808	232.165	188.474	216.433	229.491	205.93	207.047
	27	226.817	214.851	233.272	184.313	214.563	234	204.501	204.9
	27.0333	226.233	213.749	232.347	187.259	214.702	231.235	203.221	206.351
	27.0667	228.667	210.653	233.062	185.485	217.548	233.941	204.803	205.389
	27.1	229.458	212.86	230.433	185.63	217.421	231.822	203.374	208.487
	27.1333	233.111	210.674	233.913	186.565	217.229	231.869	203.558	205.72
	27.1667	233.054	211.63	233.268	183.923	214.625	231.912	202.03	208.833
	27.2	231.681	212.477	232.823	183.306	215.837	233.203	203.676	207.841
	27.2333	232.594	213.445	234.834	182.272	216.49	233.367	203.078	209.645
	27.2667	232.542	214.38	233.592	187.486	215.274	233.474	203.076	207.592
	27.3	232.632	211.089	232.486	185.961	213.438	235.058	206.034	210.5
	27.3333	233.983	212.292	232.714	182.92	214.813	231.356	205.385	210.485
	27.3667	231.984	213.881	232.913	187.311	215.038	232.761	204.469	210.343
	27.4	230.969	213.914	233.022	186.382	216.823	231.641	206.141	206.67
	27.4333	231.168	211.801	232.507	185.684	217.279	232.229	208.892	205.496
	27.4667	234.671	210.228	232.468	184.657	214.107	234.408	205.704	209.739
	27.5	233.729	209.858	234.195	183.772	215.752	232.567	208.43	206.779
	27.5333	233.634	209.623	236.893	185.832	216.872	233.475	204.955	204.92
	27.5667	235.726	212.166	235.761	188.422	216.475	232.126	206.904	206.389
	27.6	235.512	210.426	235.704	184.554	214.587	232.118	206.521	204.129
	27.6333	236.654	211.627	235.251	187.296	215.233	230.843	207.507	206.711
	27.6667	235.433	212.34	235.95	186.348	215.524	234.708	208.705	204.83
	27.7	235.488	212.65	233.474	186.581	216.169	232.813	208.785	207.661
	27.7333	236.793	210.431	234.342	184.51	216.019	235.959	208.884	204.403
	27.7667	236.967	210.983	237.513	184.004	214.01	236.861	208.641	206.871
	27.8	236.379	210.057	238.048	181.701	215.92	232.19	209.797	207.374
	27.8333	235.362	213.349	238.906	187.341	216.16	233.413	209.457	203.52
	27.8667	236.201	211.562	238.318	183.056	217.291	233.273	206.135	202.802
	27.9	235.738	211.587	239.145	184.791	216.159	233.563	207.896	202.826
	27.9333	236.999	209.936	238.724	183.555	214.623	231.197	205.905	201.119
	27.9667	234.341	210.476	238.409	181.668	215.04	230.835	207.995	201.759
	28	234.513	210.762	238.883	184.223	214.908	234.432	208.455	203.309
	28.0333	235.261	207.531	239.919	187.23	215.589	232.626	206.4	0
	28.0667	236.055	207.603	238.186	187.175	214.415	237.489	208.997	0
	28.1	235.739	206.757	238.593	189.572	213.591	234.647	205.703	0
	28.1333	237.095	210.952	239.056	187.086	215.884	230.9	206.892	0
	28.1667	235.173	208.954	237.341	186.509	215.115	232.561	206.529	0
	28.2	234.727	208.341	238.18	188.289	215.928	234.001	207.832	0
	28.2333	233.321	205.603	240.581	187.891	214.348	233.036	204.187	0
	28.2667	238.078	202.645	237.249	187.766	217.595	233.343	206.331	0
	28.3	234.876	207.54	239.352	190.348	213.839	232.997	206.628	0
	28.3333	234.789	212.323	236.884	190.372	217.646	233.986	204.719	0
	28.3667	234.537	210.509	236.296	193.082	215.33	231.814	205.432	0
	28.4	236.23	210.946	237.896	189.928	213.753	232.265	207.302	0
	28.4333	234.344	210.373	237.289	191.029	216.085	235.459	202.93	0
	28.4667	234.214	208.154	235.617	186.713	213.574	234.809	203.099	0
	28.5	236.672	210.26	236.757	188.285	211.588	233.877	204.666	0
	28.5333	234.801	210.93	236.622	186.844	217.983	233.315	206.215	0
	28.5667	235.364	209.131	236.692	189.004	215.931	232.094	205.924	0
	28.6	234.309	210.94	236.269	189.881	214.129	233.959	204.15	0
	28.6333	237.035	210.499	236.62	183.199	216.844	231.64	203.16	0
	28.6667	236.698	210.941	238.229	187.772	218.01	228.565	203.591	0
	28.7	235.577	212.391	236.725	186.951	219.459	234.165	202.829	0
	28.7333	236.586	212.339	237.027	185.6	220.143	232.664	202.65	0
	28.7667	234.596	208.167	237.25	183.567	217.973	233.425	203.248	0
	28.8	235.276	212.619	238.212	186.1	217.75	231.58	203.45	0
	28.8333	236.386	208.83	238.056	183.2	217.704	231.742	205.418	0
	28.8667	235.936	210.074	237.802	183.287	215.737	231.741	202.941	0
	28.9	235.093	208.068	239.321	180.836	215.598	231.937	204.248	0
	28.9333	234.586	209.048	238.616	184.159	216.727	234.697	206.376	0
	28.9667	233.887	208.98	238.478	183.328	216.738	230.865	204.014	0
	29	236.717	207.522	239.342	181.558	218.835	234.899	206.848	0
	29.0333	238.066	210.123	239.144	182.891	218.801	234.689	208.439	0
	29.0667	233.038	207.917	239.762	185.478	218.345	233.312	205.788	0
	29.1	233.166	210.752	238.742	181.362	221.073	235.867	207.692	0
	29.1333	230.103	207.796	237.81	184.843	222.02	236.071	206.274	0
	29.1667	235.204	205.123	238.361	184.479	218.405	232.198	206.685	0
	29.2	230.8	208.159	239.592	184.443	221.385	230.903	206.355	0
	29.2333	234.422	206.04	238.792	183.945	220.37	232.203	207.538	0
	29.2667	234.943	208.031	237.677	184.402	220.937	229.911	206.894	0
	29.3	233.855	207.262	238.404	183.191	221.105	230.25	205.958	0
	29.3333	232.527	206.528	238.774	182.426	221.175	230.495	206.62	0
	29.3667	233.744	207.339	240.03	182.649	221.243	228.781	205.965	0
	29.4	231.73	208.517	237.074	182.309	220.852	229.802	208.067	0
	29.4333	230.639	208.068	237.784	184.321	221.993	230.78	208.573	0
	29.4667	234.728	204.974	237.245	182.119	218.518	230.39	208.141	0
	29.5	232.773	208.753	233.809	181.474	219.057	228.126	206.711	0
	29.5333	231.885	208.664	238.27	181.725	219.03	229.757	208.361	0
	29.5667	232.85	205.937	236.708	182.268	218.585	230.505	208.059	0
	29.6	233.292	206.113	236.237	181.051	218.141	231.263	208.431	0
	29.6333	232.623	207.622	237.52	183.426	221.19	232.405	208.002	0
	29.6667	230.111	206.065	238.996	180.437	215.932	232.736	208.141	0
	29.7	232.822	208.179	235.148	185.231	218.775	233.012	209.794	0
	29.7333	233.91	205.525	238.006	186.476	218.291	231.84	209.368	0
	29.7667	231.405	207.552	238.926	186.949	217.628	232.04	206.115	0
	29.8	230.057	208.647	237.145	184.167	218.716	231.47	207.847	0
	29.8333	233.674	206.346	234.941	179.352	217.074	231.61	206.008	0
	29.8667	231.995	207.258	236.229	181.45	219.124	229.13	207.183	0
	29.9	234.764	207.186	237.965	184.351	219.426	229.08	205.268	0
	29.9333	232.324	204.594	238.842	185.176	219.643	229.324	207.022	0
	29.9667	230.694	208.3	239.57	186.964	217.323	230.242	207.131	0
	30	230.734	208.818	238.284	188.729	217.789	228.603	202.97	0
	30.0333	230.67	205.629	238.579	183.868	215.232	229.774	203.405	0
	30.0667	234.094	208.514	237.896	187.337	213.753	226.116	204.909	0
	30.1	233.709	207.675	237.579	183.024	215.172	227.499	204.563	0
	30.1333	230.953	207.309	235.402	189.54	216.659	226.372	203.037	0
	30.1667	233.583	206.514	236.819	186.173	218.573	225.785	202.431	0
	30.2	230.785	207.7	235.06	188.731	217.971	228.881	203.766	0
	30.2333	232.865	207.123	236.725	186.768	215.646	228.083	203.413	0
	30.2667	232.544	208.52	235.324	183.952	219.727	227.891	200.844	0
	30.3	232.806	205.722	237.685	185.196	215.906	227.777	202.144	0
	30.3333	230.769	205.178	237.407	185.64	213.574	229.066	202.658	199.867
	30.3667	231.035	208.274	237.049	186.833	211.528	229.303	200.886	200.951
	30.4	231.317	208.85	237.554	186.81	216.164	228.75	202.428	0
	30.4333	230.185	204.255	234.557	185.558	216.967	226.425	203.266	191.405
	30.4667	230.807	204.937	237.127	187.316	214.629	224.555	203.779	190.187
	30.5	231.891	205.596	238.78	187.475	211.089	223.531	204.118	188.047
	30.5333	229.196	206.889	238.424	178.682	212.056	221.549	206.772	188.123
	30.5667	234.185	205.441	238.143	180.855	214.545	222.356	206.215	188.298
	30.6	232.276	206.013	238.43	184.53	215.23	226.45	204.748	188
	30.6333	234.982	201.611	237.768	183.13	217.705	224.5	204.753	186.81
	30.6667	233.047	203.734	236.835	185.341	213.65	225.36	202.586	186.119
	30.7	235.744	203.793	237.466	183.927	215.238	229.112	203.801	195.452
	30.7333	237.053	205.808	236.973	186.822	216.186	227.829	203.999	185.993
	30.7667	235.599	204.399	237.174	185.483	216.012	224.903	203.235	185.441
	30.8	234.403	207.317	238.918	186.192	216.026	228.986	202.618	208.407
	30.8333	237.752	203.825	236.398	188.572	215.76	226.92	205.622	206.017
	30.8667	234.939	207.92	234.708	186.675	215.969	229.734	204.069	204.922
	30.9	236.087	205.272	235.937	192.482	217.648	228.915	206.523	205.879
	30.9333	236.711	206.275	235.216	191.998	218.082	229.409	203.31	205.881
	30.9667	238.75	206.806	236.191	191.927	217.244	230.861	205.266	207.812
	31	237.303	206.77	236.248	191.023	218.293	230.378	206.25	208.56
	31.0333	234.441	204.188	237.001	190.264	217.45	230.926	203.385	205.627
	31.0667	234.646	202.665	236.9	192.087	217.246	230.437	207.21	205.805
	31.1	233.261	205.016	238.646	189.352	216.8	231.781	205.966	207.732
	31.1333	236.502	205.16	237.381	187.258	216.316	226.835	208.327	202.847
	31.1667	233.487	206.13	235.132	191.206	216.314	230.128	206.783	203.12
	31.2	232.486	203.718	236.669	188.74	216.872	230.306	206.678	203.669
	31.2333	232.563	203.652	235.184	189.972	218.088	229.595	206	206.334
	31.2667	232.626	208.121	236.387	192.689	216.298	227.885	206.372	204.347
	31.3	234.058	205.561	234.067	187.216	214.136	229.592	206.182	204.124
	31.3333	234.023	205.429	237.572	185.194	217.797	226.865	206.275	201.889
	31.3667	235.158	207.996	235.974	186.127	216.144	229.161	206.171	200.943
	31.4	232.703	206.303	236.278	186.682	216.74	228.977	208.175	202.683
	31.4333	234.7	206.193	234.905	181.101	216.848	226.692	206.855	203.886
	31.4667	233.627	208.56	235.115	187.659	217.25	227.53	205.868	204.146
	31.5	229.494	208.35	234.498	188.631	216.462	227.967	205.581	203.108
	31.5333	229.69	206.126	235.912	181.151	216.518	229.685	203.507	203.637
	31.5667	232.558	207.37	234.865	180.539	215.3	231.13	207.471	203.194
	31.6	233.585	207.678	235.498	179.21	215.932	229.866	205.681	203.494
	31.6333	232.805	209.39	235.29	187.529	217.486	228.127	207.016	202.017
	31.6667	234.435	206.7	234.864	187.663	216.235	229.207	205.963	203.558
	31.7	232.43	209.609	235.315	187.278	216.784	227.941	207.312	203.67
	31.7333	233.277	209.162	237.487	187.641	215.499	229.323	205.303	203.411
	31.7667	234.446	208.203	234.988	185.66	216.145	227.475	206.562	199.036
	31.8	231.964	207.559	238.22	188.673	215.902	231.185	208.419	202.832
	31.8333	230.647	205.872	236.25	187.106	216.796	227.931	205.249	201.888
	31.8667	230.576	206.344	236.873	184.979	217.089	229.517	205.79	199.467
	31.9	231.037	208.842	236.088	185.062	217.271	230.524	205.461	199.736
	31.9333	231.07	207.604	236.759	184.601	217.21	228.785	207.159	198.748
	31.9667	233.1	209.844	238.026	185.024	219.353	231.335	207.016	198.936
	32	232.368	206.954	237.446	185.149	218.422	230.203	205.539	200.653
	32.0333	236.414	207.752	238.459	186.801	218.878	228.346	205.314	200.423
	32.0667	232.818	206.782	234.173	180.165	219.191	230.599	207.699	201.257
	32.1	233.418	205.528	236.212	181.215	217.617	228.092	206.724	203.363
	32.1333	233.645	208.133	235.582	178.254	217.922	230.593	204.012	205.339
	32.1667	234.883	208.446	236.282	182.628	219.085	229.231	206.416	201.964
	32.2	235.245	207.822	234.729	184.008	216.107	228.388	206.608	204.099
	32.2333	235.801	207.313	234.448	182.567	215.445	230.377	204.446	204.107
	32.2667	237.424	205.625	235.407	181.514	217.804	227.647	201.351	202.856
	32.3	236.545	205.697	233.713	181.254	218.906	227.785	205.746	203.452
	32.3333	237.055	204.655	236.31	180.71	217.992	226.836	205.729	203.108
	32.3667	236.178	205.193	236.821	181.305	218.794	226.105	205.023	205.227
	32.4	235.315	206.543	236.135	184.113	219.635	228.093	205.597	204.59
	32.4333	237.028	207.986	236.347	185.271	219.569	226.306	205.752	204.315
	32.4667	236.877	206.195	233.193	187.791	219.101	227.143	206.935	203.072
	32.5	235.156	209.916	233.171	184.19	219.032	224.637	202.712	203.672
	32.5333	234.521	210.982	233.94	185.046	219.08	226.552	203.17	203.533
	32.5667	237.028	211.123	237.168	179.881	218.657	226.203	204.887	205.328
	32.6	233.444	212.61	237.578	183.855	217.685	226.066	203.284	203.659
	32.6333	235.851	211.321	234.826	184.13	219.275	226.053	204.777	204.119
	32.6667	236.508	211.223	233.485	182.889	218.262	228.759	204.099	206.762
	32.7	235.995	212.378	234.029	182.928	218.304	229.052	205.713	205.9
	32.7333	235.524	211.229	234.183	182.816	217.488	229.131	203.919	206.198
	32.7667	234.272	212.459	236.642	182.601	217.938	228.992	202.767	207.725
	32.8	234.022	209.664	232.951	183.121	218.547	230.324	202.959	207.485
	32.8333	234.344	211.223	233.71	184.979	217.409	230.514	201.076	204.368
	32.8667	234.411	210.061	234.205	187.293	217.5	228.096	201.378	204.895
	32.9	238.658	212.166	235.54	186.535	216.756	228.112	201.612	205.81
	32.9333	237.648	210.045	234.46	185.984	217.066	230.394	204.136	205.131
	32.9667	240.403	211.867	235.337	182.024	216.353	229.135	203.84	204.384
	33	237.45	212.415	235.623	186.557	215.095	229.871	203.377	203.122
	33.0333	235.931	213.635	233.264	184.979	216.746	226.976	203.133	203.214
	33.0667	238.279	212.047	233.951	185.736	218.143	227.879	203.89	204.166
	33.1	236.733	211.26	236.151	183.899	216.101	228.815	202.681	204.161
	33.1333	236.742	212.148	235.875	186.68	217.975	230.436	203.176	204.397
	33.1667	236.005	212.94	234.483	188.292	217.554	227.218	204.776	202.275
	33.2	237.671	213.65	235.594	182.312	216.856	230.157	205.013	203.609
	33.2333	235.382	213.786	234.999	184.279	217.403	224.558	202.713	205.718
	33.2667	236.444	215.439	235.342	185.682	218.022	226.861	202.407	204.868
	33.3	237.42	213.425	235.528	188.016	217.266	227.915	203.819	203.036
	33.3333	233.46	215.07	235.934	187.058	218.37	229.33	202.182	203.305
	33.3667	234.646	211.043	235.325	188.909	216.219	223.844	202.725	205.888
	33.4	235.195	212.095	234.955	188.238	215.203	226.397	203.92	203.872
	33.4333	234.021	209.996	234.936	188.376	212.924	227.303	205.164	204.468
	33.4667	233.547	210.381	234.991	188.473	215.487	229.21	205.908	201.362
	33.5	237.539	208.308	235.54	180.84	215.227	225.939	206.849	202.092
	33.5333	235.066	211.402	235.927	183.005	215.475	228.024	204.202	203.189
	33.5667	237.319	211.036	235.64	182.506	216.513	225.51	209.008	204.903
	33.6	234.604	208.536	236.72	182.782	216.672	226.207	205.408	204.532
	33.6333	237.703	209.056	235.895	184.835	216.415	225.152	205.753	203.159
	33.6667	239.197	208.154	236.174	184.095	216.377	229.931	205.081	203.506
	33.7	236.207	207.997	237.144	181.46	216.33	226.519	205.877	204.105
	33.7333	235.814	208.755	236.347	184.33	217.256	227.436	207.987	203.494
	33.7667	232.624	206.458	237.477	187.118	216.191	228.836	208.289	203.255
	33.8	235.867	207.258	236.445	187.284	213.906	225.949	208.282	203.488
	33.8333	239.11	207.076	235.836	188.972	214.169	224.205	208.158	202.91
	33.8667	239.918	209.389	236.493	185.338	216.893	226.864	208.379	201.075
	33.9	239.749	204.412	235.81	181.204	217.184	223.744	207.983	199.879
	33.9333	238.151	207.814	235.294	186.913	213.845	225.538	205.916	201.522
	33.9667	238.112	208.717	234.692	186.594	215.951	228.137	204.804	202.534
	34	234.66	209.251	237.497	187.072	216.903	226.264	205.952	202.663
	34.0333	238.646	207.253	234.888	185.928	217.445	225.52	205.837	198.188
	34.0667	235.405	208.33	235.82	184.897	217.185	227.797	206.868	202.004
	34.1	237.291	210.058	235.576	185.903	214.69	226.543	209.246	202.874
	34.1333	237.958	209.131	233.461	187.89	216.465	226.056	208.2	199.236
	34.1667	231.403	209.488	233.801	187.311	217.343	227.489	203.854	201.867
	34.2	232.183	207.941	234.738	185.553	218.994	229.06	208.294	200.982
	34.2333	231.96	210.256	234.306	186.576	215.853	226.77	208.106	200.702
	34.2667	236.015	211.321	232.885	185.371	216.74	229.799	207.732	202.704
	34.3	7.49024	211.39	235.002	183.089	218.512	225.777	206.606	202.037
	34.3333	235.888	214.054	233.205	186.626	218.202	226.84	207.87	202.142
	34.3667	235.278	215.078	231.854	184.423	217.885	229.725	207.681	201.09
	34.4	237.478	212.502	233.039	189.012	217.165	224.978	208.034	201.979
	34.4333	236.986	216.983	233.169	185.909	217.078	227.627	206.155	203.055
	34.4667	237.026	214.922	234.234	188.022	216.976	228.05	205.441	203.686
	34.5	239.44	215.137	235.083	189.581	217.983	227.458	206.039	203.07
	34.5333	235.538	213.859	236.784	187.744	218.21	225.861	205.124	202.99
	34.5667	235.504	216.023	233.786	188.356	219.058	225.789	206.832	203.7
	34.6	234.883	213.226	234.809	188.83	215.003	226.171	204.255	203.73
	34.6333	233.513	213.146	235.72	185.504	217.095	226.626	205.304	201.598
	34.6667	233.546	212.194	238.1	184.286	219.727	226.774	206.138	201.363
	34.7	232.035	213.583	236.463	187.343	219.302	226.769	203.083	203.753
	34.7333	231.117	212.795	235.215	189.713	219.512	226.163	203.263	202.633
	34.7667	232.349	213.766	234.275	191.959	219.512	228.459	205.312	200.193
	34.8	231.699	212.709	234.415	194.192	221.71	227.201	203.522	199.705
	34.8333	231.356	212.156	236.049	191.065	220.131	229.018	202.776	202.188
	34.8667	232.746	210.335	234.325	191.317	219.345	230.05	202.591	201.038
	34.9	228.77	212.341	235.259	193.901	219.027	228.707	203.902	200.035
	34.9333	231.042	213.5	234.016	189.273	219.076	229.014	202.875	203.57
	34.9667	231.815	214.961	233.6	191.522	215.884	229.435	203.503	203.021
	35	231.05	210.809	234.272	191.458	218.37	231.039	201.846	202.138
	35.0333	230.249	212.398	235.774	190.77	217.471	229.826	202.737	200.112
	35.0667	231.554	211.553	236.719	190.252	216.711	228.825	202.663	201.132
	35.1	228.509	209.577	235.637	191.541	217.959	228.336	204.942	201.313
	35.1333	232.321	207.143	232.843	189.796	217.418	229.634	205.553	203.102
	35.1667	232.758	207.182	234.683	190.954	218.331	229.145	205.988	203.287
	35.2	232.83	206.947	234.375	188.681	217.195	231.422	206.281	203.703
	35.2333	234.376	206.929	236.507	187.974	215.039	230.135	204.013	202.215
	35.2667	234.14	208.748	235.043	190.209	216.266	231.814	204.661	205.739
	35.3	233.117	210.41	232.691	204.504	213.73	229.642	207.957	204.903
	35.3333	232.732	209.03	235.537	202.652	214.782	233.359	206.534	206.803
	35.3667	231.553	207.103	236.893	4.41498	216.154	230.513	206.866	206.946
	35.4	231.61	208.58	236.625	203.964	215.802	233.651	206.748	207.873
	35.4333	228.466	209.061	236.76	4.41498	216.174	232.886	206.013	206.313
	35.4667	229.329	208.425	235.945	4.41498	219.821	233.643	207.102	207.73
	35.5	229.298	206.777	233.553	203.139	221.279	233.277	206.414	207.143
	35.5333	231.521	206.649	236.107	190.935	217.607	232.592	207.351	208.207
	35.5667	227.762	207.361	234.029	191.347	218.591	233.476	207.456	207.559
	35.6	230.658	208.306	233.413	193.502	217.443	234.088	206.652	205.833
	35.6333	228.215	210.479	232.258	193.845	217.5	233.331	208.138	205.594
	35.6667	230.319	215.05	231.509	190.049	219.087	232.46	207.723	203.972
	35.7	230.293	211.181	234.864	189.896	219.483	230.619	205.349	204.13
	35.7333	231.095	210.689	231.928	190.083	217.623	233.816	205.075	201.075
	35.7667	230.553	212.511	233.695	185.603	217.659	233.754	207.214	202.616
	35.8	229.348	211.613	234.418	188.981	218.634	234.071	207.009	200.06
	35.8333	228.833	210.623	232.896	190.109	215.536	235.881	204.301	202.149
	35.8667	231.829	213.565	234.773	193.039	218.307	232.668	204.521	203.851
	35.9	228.697	211.334	232.774	189.069	218.985	233.201	204.647	204.013
	35.9333	230.167	213.447	231.836	189.457	216.451	235.677	202.688	204.001
	35.9667	74.9797	211.084	234.303	186.45	216.046	236.029	202.56	203.499
	36	231.409	211.493	234.824	187.081	216.388	234.783	203.984	206.731
	36.0333	229.749	211.237	234.096	184.684	216.128	232.397	203.691	206.352
	36.0667	230.388	211.914	236.06	185.818	217.625	236.331	203.559	206.019
	36.1	229.597	210.914	233.634	185.254	219.341	235.196	203.245	202.091
	36.1333	231.402	210.028	232.918	186.563	218.784	227.494	203.82	204.067
	36.1667	231.002	212.709	234.322	189.536	217.259	236.131	205.005	203.027
	36.2	228.088	211.966	235.362	184.917	219.923	235.298	206.247	203.413
	36.2333	228.475	212.044	234.548	184.855	219.584	237.212	201.989	203.263
	36.2667	231.962	210.071	232.829	188.073	217.845	238.722	204.155	203.033
	36.3	231.664	210.466	234.731	186.009	220.366	237.015	203.757	202.442
	36.3333	231.228	208.606	235.321	184.134	216.922	236.015	203.858	202.455
	36.3667	231.96	210.066	230.633	185.382	215.122	236.13	203.334	202.525
	36.4	229.237	208.762	233.588	189.217	215.142	234.554	203.347	206.26
	36.4333	233.292	210.631	234.761	187.756	217.721	235.531	202.528	203.975
	36.4667	233.542	209.558	233.386	186.664	215.171	236.186	202.572	205.076
	36.5	236.684	209.914	232.667	186.403	215.835	238.198	205.402	204.918
	36.5333	235.513	207.366	233.486	186.075	217.938	236.463	204.514	201.324
	36.5667	233.057	209.761	233.675	189.131	218.81	238.262	205.057	199.483
	36.6	233.953	206.87	232.463	185.761	217.773	237.723	203.537	200.961
	36.6333	233.914	209.974	232.913	186.69	218.881	232.174	203.72	200.174
	36.6667	232.244	210.1	234.073	187.103	216.332	229.792	202.11	200.083
	36.7	231.079	210.544	234.358	187.172	219.46	231.727	200.431	202.1
	36.7333	234.955	209.422	232.786	186.787	218.098	233.704	201.802	203.855
	36.7667	234.079	209.552	235.185	185.866	216.499	233.166	82.7307	201.612
	36.8	234.88	208.252	232.851	184.378	219.164	232.758	202.12	202.996
	36.8333	233.597	207.629	232.538	184.135	221.545	233.95	199.121	202.506
	36.8667	233.384	212.49	233.9	187.79	215.021	233.803	200.646	200.889
	36.9	233.297	209.146	232.856	188.488	218.626	236.99	201.419	200.164
	36.9333	234.057	210.929	232.663	190.449	219.664	234.622	199.98	200.776
	36.9667	232.252	209.686	234.103	189.011	217.157	234.835	199.478	202.296
	37	233.103	208.974	232.656	185.104	220.711	233.171	200.845	202.04
	37.0333	0	209.945	233.209	188.368	221.265	232.276	199.379	201.026
	37.0667	0	210.4	231.509	186.639	216.172	230.943	201.794	204.029
	37.1	0	209.203	231.801	189.755	215.234	233.051	197.535	203.94
	37.1333	0	210.414	232.624	186.984	215.921	228.645	201.919	202.607
	37.1667	0	211.873	233.993	187.272	218.113	229.968	202.091	201.711
	37.2	0	211.328	233.057	187.187	217.829	228.331	200.095	202.667
	37.2333	0	212.544	234.822	186.955	217.215	228.694	200.895	204.859
	37.2667	0	210.585	231.839	182.631	219.83	229.871	200.111	204.27
	37.3	0	211.971	231.249	180.474	218.085	228.118	199.202	203.48
	37.3333	0	210.44	232.972	181.23	216.282	226.804	86.287	203.297
	37.3667	0	211.387	231.712	179.939	220.813	226.181	85.7628	202.58
	37.4	0	212.469	233.253	178.647	220.421	227.219	198.108	203.018
	37.4333	0	212.83	234.189	180.466	217.577	227.405	85.5266	203.1
	37.4667	0	212.297	234.254	179.379	217.147	227.349	84.1499	202.21
	37.5	0	211.492	233.016	177.159	218.008	226.803	196.78	202.175
	37.5333	0	211.455	233.151	183.982	218.025	227.431	195.582	202.412
	37.5667	0	208.619	233.172	183.535	218.872	226.456	198.652	202.263
	37.6	0	210.424	233.661	178.659	219.008	229.65	198.3	203.139
	37.6333	0	210.346	232.554	180.005	219.055	226.186	196.428	201.284
	37.6667	0	208.533	229.776	174.886	217.13	230.689	200.782	201.297
	37.7	0	210.94	231.85	175.187	220.332	231.307	196.604	202.192
	37.7333	0	210.921	230.256	175.317	219.123	228.269	86.6834	203.014
	37.7667	0	210.24	232.875	176.702	219.359	229.951	89.0375	203.395
	37.8	0	211.649	230.221	181.475	218.648	232.07	89.001	202.416
	37.8333	234.695	209.004	231.143	177.039	221.791	231.786	91.8	204.673
	37.8667	234.499	210.059	231.966	177.631	220.781	232.2	202.579	204.672
	37.9	231.455	210.802	231.285	174.526	220.308	232.775	90.9366	205.971
	37.9333	235.192	209.957	231.523	175.547	219.509	233.271	89.7511	204.811
	37.9667	234.568	209.584	233.75	175.79	219.576	231.601	92.7375	207.484
	38	233.758	208.742	230.415	177.357	220.634	231	91.0922	207.127
	38.0333	234.245	209.068	231.564	177.188	214.278	230.011	87.7792	207.087
	38.0667	234.536	208.466	231.272	175.844	214.326	231.992	91.7061	208.107
	38.1	235.992	209.753	232.383	173.301	218.013	228.612	95.5772	204.552
	38.1333	232.825	209.678	233.283	179.212	217.739	228.873	203.044	205.288
	38.1667	229.313	208.717	233.035	178.306	216.121	229.328	93.7669	204.73
	38.2	230.896	208.689	232.831	180.096	219.515	228.465	96.4412	205.519
	38.2333	231.121	208.729	232.477	181.154	216.567	227.842	204.271	203.862
	38.2667	230.324	210.392	233.113	179.351	214.685	228.328	97.9762	203.476
	38.3	228.811	209.475	232.919	176.773	215.319	228.462	95.5416	203.686
	38.3333	229.676	208.448	232.276	179.289	214.09	228.963	97.8428	202.068
	38.3667	231.623	208.695	234.6	176.561	216.23	229.92	96.2154	203.265
	38.4	228.751	208.963	231.113	175.865	216.2	231.514	97.5836	203.978
	38.4333	227.504	208.647	231.1	177.956	214.525	231.338	98.6912	200.506
	38.4667	229.279	209.131	233.269	175.492	215.78	229.427	97.2885	201.466
	38.5	230.862	209.162	234.014	179.755	212.83	229.158	97.5901	202.397
	38.5333	227.9	208.406	230.34	174.466	216.088	228.108	97.8481	200.504
	38.5667	228.493	208.284	231.22	176.868	216.037	228.486	97.4137	202.797
	38.6	224.825	210.18	229.764	178.506	216.023	229.436	97.8104	202.229
	38.6333	226.603	209.755	232.355	176.539	213.048	229.808	96.0153	201.331
	38.6667	225.173	208.353	232.509	173.908	215.418	228.104	95.9571	203.414
	38.7	228.797	208.384	231.664	176.266	215.439	227.627	96.004	204.061
	38.7333	227.62	208.883	230.424	174.018	213.539	227.874	98.2914	200.514
	38.7667	225.724	207.628	230.554	176.895	214.662	228.275	97.7268	202.935
	38.8	230.345	210.22	228.523	179.801	213.801	228.719	99.6743	201.42
	38.8333	230.789	208.79	229.68	179.244	214.683	227.902	93.9025	202.433
	38.8667	234.345	209.104	229.019	178.004	214.679	226.996	97.1685	205.296
	38.9	233.303	208.418	231.838	180.163	214.6	226.862	98.1432	206.291
	38.9333	232.254	209.505	228.977	179.707	214.551	229.598	99.0753	205.206
	38.9667	232.825	209.904	229.154	184.247	213.631	230.014	95.7663	0
	39	233.63	208.41	232.495	178.361	214.514	230.08	98.0873	0
	39.0333	234.785	208.478	232.536	182.184	213.958	229.62	95.3511	0
	39.0667	230.479	207.374	231.749	179.887	214.643	227.786	97.806	0
	39.1	231.046	206.088	234.314	184.191	212.566	228.329	95.4408	0
	39.1333	228.126	210.117	233.305	179.487	212.178	228.224	96.3208	0
	39.1667	228.99	209.563	235.965	177.748	214.928	227.463	98.6558	0
	39.2	229.62	208.78	237.056	180.36	212.865	227.535	96.3867	0
	39.2333	230.403	209.471	233.856	180.293	214.434	227.083	205.016	0
	39.2667	230.818	207.266	232.714	179.686	215.234	225.792	96.7902	0
	39.3	230.615	208.817	233.948	183.528	213.672	224.655	95.7075	0
	39.3333	228.25	206.219	233.884	184.762	212.068	223.112	97.8877	0
	39.3667	230.873	209.659	237.554	184.682	214.878	227.326	92.6923	0
	39.4	226.74	207.486	234.069	186.103	212.239	222.529	94.9556	0
	39.4333	226.419	207.805	234.692	186.452	212.915	225.632	94.8164	0
	39.4667	228.018	209.199	235.905	184.345	213.107	225.371	94.5886	0
	39.5	229.782	208.661	232.825	183.987	213.115	226.15	95.7114	0
	39.5333	226.964	207.885	233.839	184.397	211.954	224.584	97.1153	0
	39.5667	229.819	207.658	233.805	186.095	211.963	224.592	96.6823	0
	39.6	228.794	207.056	234.429	178.467	214.403	224.057	203.673	203.03
	39.6333	228.144	208.576	233.368	180.464	212.229	225.334	97.9861	204.2
	39.6667	228.803	205.492	232.756	181.001	211.249	223.668	96.768	204.022
	39.7	229.445	205.309	234.619	182.407	211.334	227.755	96.1186	204.548
	39.7333	231.557	207.493	236.506	180.403	212.173	226.183	95.7493	203.38
	39.7667	231.95	207.081	233.195	181.868	211.892	224.061	205.137	202.936
	39.8	232.205	208.177	234.668	176.903	212.193	227.054	94.6749	202.071
	39.8333	232.62	205.502	231.767	181.985	211.148	228.451	94.5221	205.057
	39.8667	230.788	206.694	232.767	182.665	212.093	226.961	203.688	203.836
	39.9	234.698	207.051	234.38	180.54	212.587	227.311	94.0539	206.91
	39.9333	233.943	205.158	234.369	182.37	211.935	227.132	93.5452	205.917
	39.9667	231.628	203.391	231.351	180.569	211.325	226.805	94.1586	204.3
	40	233.792	206.107	233.379	180.224	211.596	223.445	94.2326	206.709
	40.0333	234.575	205.794	229.323	180.854	211.685	227.503	206.289	203.322
	40.0667	230.767	203.663	231.398	180.587	213.325	225.182	96.0672	204.543
	40.1	234.068	205.875	232.164	179.966	213.009	227.418	207.308	203.886
	40.1333	231.957	207.414	232.933	176.257	211.752	225.742	206.497	201.257
	40.1667	232.329	206.073	234.587	180.007	212.757	224.733	208.186	203.502
	40.2	231.831	207.321	231.805	180.1	212.896	228.183	98.4666	204.639
	40.2333	231.251	207.324	233.399	182.332	213.139	226.219	101.321	203.494
	40.2667	234.933	205.702	231.618	182.616	213.822	227.243	99.0963	204.86
	40.3	235.384	206.487	230.517	183.309	215.232	227.872	208.394	204.497
	40.3333	234.908	205.691	232.503	181.902	215.867	229.359	97.6395	203.791
	40.3667	234.103	205.553	233.978	183.218	214.132	229.805	205.663	203.694
	40.4	232.542	205.309	234.816	182.478	215.185	226.556	100.093	203.662
	40.4333	233.886	206.439	235.485	182.632	216.73	228.847	98.8504	204.305
	40.4667	233.436	207.997	234.393	182.627	216.429	229.671	204.204	204.921
	40.5	231.693	205.669	234.164	185.279	216.881	226.145	96.9561	204.098
	40.5333	230.577	206.004	233.675	184.425	215.454	223.968	99.7967	205.338
	40.5667	228.465	206.473	233.17	185.632	214.906	223.572	208.097	204.88
	40.6	231.705	207.636	231.578	184.206	217.924	226.897	209.098	204.731
	40.6333	232.246	207.984	233.789	184.375	217.623	225.297	208.565	204.941
	40.6667	233.982	207.545	234.06	182.005	216.59	228.523	97.801	205.45
	40.7	231.418	207.265	234.938	181.732	216.816	223.315	207.702	205.801
	40.7333	231.029	206.355	234.665	184.868	217.283	227.383	208.843	207.001
	40.7667	230.804	207.076	235.346	181.709	219.509	227.459	99.0435	206.397
	40.8	231.093	205.996	238.168	181.314	218.227	229.022	208.677	205.86
	40.8333	233.04	207.459	236.997	183.936	218.595	228.878	208.426	206.827
	40.8667	232.368	207.272	236.715	184.425	215.228	230.073	207.646	205.242
	40.9	231.581	208.018	237.32	183.628	215.381	230.163	95.6477	208.138
	40.9333	233.438	200.724	237.144	183	216.125	227.879	204.015	207.817
	40.9667	230.203	204.27	236.794	184.281	216.727	224.067	207.963	208.101
	41	232.559	205.229	237.838	183.732	216.221	227.906	205.147	207.094
	41.0333	231.218	202.817	236.36	183.904	216.283	226.219	205.563	205.911
	41.0667	227.027	202.458	235.285	182.928	216.756	226.678	98.2523	206.327
	41.1	229.695	204.487	237.28	184.093	216.903	224.366	208.316	207.673
	41.1333	230.273	201.409	237.774	185.156	216.92	226.852	99.4621	208.539
	41.1667	229.954	203.126	237.563	187.141	218.977	229.88	204.366	206.944
	41.2	231.298	204.646	237.816	184.43	217.32	227.44	206.924	207.852
	41.2333	230.701	200.364	238.276	184.133	218.388	228.666	97.3992	206.984
	41.2667	228.908	201.835	235.81	183.831	216.375	227.81	206.934	208.592
	41.3	229.226	205.704	236.257	184.61	216.053	230.705	206.907	208.388
	41.3333	230.905	204.426	236.397	183.052	215.886	230.197	206.204	204.864
	41.3667	232.978	201.576	234.756	181.503	216.014	230.767	99.4641	207.311
	41.4	231.64	202.311	234.225	183.209	216.034	228.797	97.7325	206.469
	41.4333	231.69	201.513	235.752	185.415	213.133	228.81	205.199	205.882
	41.4667	230.006	200.16	236.27	184.529	215.089	227.422	204.006	207.585
	41.5	230.785	201.176	236.085	184.36	214.185	229.455	203.019	205.796
	41.5333	232.079	200.557	237.718	186.178	214.874	226.652	205.418	209.293
	41.5667	229.75	201.357	235.418	184.598	216.657	230.529	203.583	209.029
	41.6	231.469	198.995	232.228	187.497	216.758	229.862	207.767	205.389
	41.6333	231.766	200.276	235.412	186.481	216.015	233.057	206.573	206.138
	41.6667	234.612	203.024	235.14	185.629	217.282	230.476	207.9	207.797
	41.7	233.115	201.756	235.717	183.893	216.419	229.101	206.892	207.017
	41.7333	236.173	203.272	234.773	181.535	213.87	223.408	203.021	209.647
	41.7667	231.064	202.231	236.849	181.547	215.442	231.43	204.211	203.643
	41.8	234.557	202.819	236.836	181.608	214.831	231.709	96.2864	207.489
	41.8333	233.468	201.994	233.417	182.112	214.528	227.284	100.504	209.409
	41.8667	233.136	200.483	234.323	181.594	214.931	227.193	99.4092	207.463
	41.9	234.366	205.168	234.002	183.882	214.268	226.654	205.276	206.975
	41.9333	235.866	202.74	234.641	184.243	214.831	227.076	208.512	203.674
	41.9667	234.44	204.004	235.848	182.409	213.643	226.705	206.751	203.643
	42	236.895	203.967	236.075	182.251	214.63	225.918	97.9338	210.683
	42.0333	235.234	202.316	237.408	183.024	215.244	226.218	203.482	209.013
	42.0667	236.479	200.481	235.024	184.07	215.542	229.263	206.487	208.74
	42.1	232.386	204.227	233.894	181.882	215.872	230.126	99.2411	208.968
	42.1333	232.45	205.493	235.067	184.187	214.171	230.02	97.8328	209.631
	42.1667	234.6	203.455	235	185.105	214.413	231.187	205.059	208.135
	42.2	233.953	202.823	235.306	183.075	216.169	227.576	205.739	207.778
	42.2333	235.523	200.786	234.844	179.474	215.571	227.724	204.632	206.778
	42.2667	234.813	203.065	234.202	182.123	217.433	227.702	206.127	207.803
	42.3	233.71	202.606	233.544	183.362	209.822	230.605	97.976	207.116
	42.3333	230.232	203.172	234.828	183.331	213.75	229.763	201.195	206.773
	42.3667	231.364	201.662	235.755	184.788	216.036	230.739	98.6173	206.63
	42.4	231.338	200.934	233.67	183.369	216.298	231.898	204.521	204.51
	42.4333	232.676	204.568	233.105	182.59	215.64	233.504	203.588	207.646
	42.4667	234.644	203.666	233.645	183.734	215.886	232.981	203.426	206.513
	42.5	231.625	200.616	231.537	184.917	215.425	233.958	206.751	206.228
	42.5333	232.875	199.346	233.006	184.783	214.604	233.562	207.453	205.691
	42.5667	228.396	200.542	232.298	183.453	213.421	233.154	203.541	206.999
	42.6	230.7	200.298	231.41	184.476	210.603	229.265	204.797	203.796
	42.6333	233.243	201.464	230.02	184.613	210.947	231.512	204.945	201.87
	42.6667	233.185	204.895	229.694	185.497	212.325	230.825	204.188	203.176
	42.7	231.76	202.699	232.334	184.261	212.559	233.629	203.038	202.823
	42.7333	231.758	200.778	232.231	183.052	213.776	234.33	99.2935	202.118
	42.7667	231.677	201.649	232.218	182.096	214.907	233.504	201.483	203.974
	42.8	231.141	201.619	1	185.162	211.759	232.933	205.811	201.883
	42.8333	230.414	203.572	231.276	183.44	211.174	232.892	200.517	202.764
	42.8667	233.063	203.39	1	184.351	214.203	232.362	204.086	203.247
	42.9	231.862	201.455	232.39	181.145	213.968	231.704	94.5922	201.59
	42.9333	229.9	203.71	229.592	183.275	212.236	229.787	202.2	199.691
	42.9667	228.259	201.853	228.908	181.042	212.659	230.42	95.5514	196.4
	43	229.093	201.623	230.762	183.113	215.124	234.961	203.073	200.668
	43.0333	228.838	204.672	229.839	182.3	214.733	229.658	95.1855	201.918
	43.0667	230.239	204.308	231.703	183.366	209.455	232.936	201.27	202.927
	43.1	229.555	205.008	228.938	185.141	213.152	227.42	200.237	201.814
	43.1333	226.925	204.6	229.18	182.614	213.468	231.551	205.034	203.074
	43.1667	230.967	204.602	227.122	180.071	213.237	230.386	204.089	201.29
	43.2	225.791	204.796	228.348	181.89	213.943	229.459	96.374	202.865
	43.2333	226.441	205.441	228.719	181.283	213.832	230.35	97.2794	200.618
	43.2667	227.434	204.102	230.365	182.966	212.901	231.007	206.197	200.071
	43.3	228.497	205.299	230.525	180.122	213.666	229.79	202.867	198.334
	43.3333	227.427	202.211	226.634	179.699	215.464	229.25	207.123	200.013
	43.3667	226.94	202.533	226.043	179.022	214.14	231	206.471	199.616
	43.4	224.961	202.92	225.976	179.461	213.655	231.563	206.54	197.812
	43.4333	228.354	205.175	229.604	183.991	212.398	230.283	207.96	202.387
	43.4667	226.961	202.481	232.556	181.003	212.231	231.28	203.474	199.107
	43.5	154.397	201.086	231.818	182.598	211.984	232.326	99.3814	199.728
	43.5333	225.792	204.35	232.175	183.506	215.109	231.925	207.223	200.195
	43.5667	226.674	202.325	234.312	183.87	212.883	233.001	98.0056	202.58
	43.6	227.578	201.606	234	182.452	212.442	231.181	202.914	198.931
	43.6333	230.497	200.336	229.648	180.286	211.977	228.861	100.29	201.649
	43.6667	225.238	201.815	231.423	184.31	214.647	231.31	206.38	200.173
	43.7	225.986	204.976	230.719	182.623	215.225	230.331	206.207	199.274
	43.7333	225.609	202.741	230.701	182.844	212.452	232.471	205.85	197.812
	43.7667	226.48	198.855	232.32	182.109	213.893	230.888	204.814	195.937
	43.8	224.576	201.067	231.668	181.053	214.918	232.764	205.978	196.999
	43.8333	222.454	6.47876	229.467	180.778	215.186	230.353	204.362	198.724
	43.8667	223.629	199.283	228.256	181.243	212.789	233.316	207.009	198.749
	43.9	223.714	200.817	233.026	181.802	214.211	231.355	204.438	198.405
	43.9333	224.275	204.617	232.077	183.575	213.114	231.617	205.681	196.628
	43.9667	220.655	200.147	232.222	182.061	213.707	230.557	99.303	195.959
	44	225.517	202.785	231.862	183.161	214.252	230.748	206.284	196.174
	44.0333	225.652	201.775	231.998	183.462	212.974	230.402	206.756	196.261
	44.0667	226.876	202.592	231.061	179.213	215.448	228.625	207.131	198.722
	44.1	228.072	200.498	232.273	182.685	214.157	228.818	205.487	198.057
	44.1333	225.504	201.9	232.328	182.371	215.703	227.801	205.496	199.161
	44.1667	225.94	200.829	229.758	180.826	216.107	230.323	203.615	197.847
	44.2	229.345	200.582	230.109	182.898	217.507	229.243	206.61	201.032
	44.2333	226.456	203.346	229.372	182.002	217.548	232.914	206.914	199.366
	44.2667	230.523	200.359	229.82	181.06	217.617	229.66	98.1898	197.783
	44.3	225.967	201.457	233.837	184.726	217.697	230.957	205.89	197.684
	44.3333	228.553	201.645	229.297	181.859	215.731	229.885	207.081	198.069
	44.3667	226.387	200.459	233.578	182.105	215.088	225.345	203.825	198.846
	44.4	225.447	200.189	229.959	181.639	214.064	226.688	204.989	198.354
	44.4333	228.852	201.326	230.649	183.104	212.915	229.708	205	199.825
	44.4667	225.178	198.302	234.874	182.483	215.116	227.945	205.639	198.727
	44.5	225.305	200.069	232.114	184.374	213.472	228.469	205.701	0
	44.5333	224.465	201.249	231.28	181.761	213.223	225.141	202.068	0
	44.5667	224.295	201.013	233.965	182.507	211.514	228.701	202.011	0
	44.6	225.903	201.423	233.299	180.426	213.566	230.363	206.343	0
	44.6333	227.053	204.758	229.901	181.394	214.645	229.175	203.85	0
	44.6667	223.703	202.721	232.564	181.73	212.473	230.769	95.9409	0
	44.7	225.58	207.001	234.234	180.512	214.668	228.336	206.408	0
	44.7333	228.432	207.964	233.36	180.57	212.509	231.454	202.819	99.493
	44.7667	226.399	205.675	234.152	181.734	213.708	229.291	203.163	0
	44.8	225.833	206.225	236.794	186.515	212.948	228.023	206.837	0
	44.8333	227.243	208.046	238.963	184.242	213.812	229.382	204.511	0
	44.8667	229.099	206.137	238.591	183.771	211.489	226.252	201.801	0
	44.9	228.953	207.226	236.833	183.565	210.964	229.663	98.3708	0
	44.9333	229.07	206.964	239.134	182.796	212.05	228.447	201.144	0
	44.9667	230.661	208.127	236.685	183.692	209.678	226.852	200.945	0
	45	231.003	207.406	239.62	185.691	208.824	227.185	198.695	0
	45.0333	230.203	208.554	235.318	182.831	212.904	227.541	201.923	0
	45.0667	229.411	207.479	234.722	179.848	210.875	226.048	201.364	0
	45.1	226.758	211.291	233.205	178.729	212.596	225.472	97.3721	0
	45.1333	225.445	208.73	233.5	179.087	212.709	226.387	203.529	0
	45.1667	228.546	210.091	231.572	180.448	213.374	224.003	202.633	0
	45.2	228.604	207.528	232.527	179.669	208.636	228.004	202.548	0
	45.2333	228.391	205.873	231.84	183.885	208.091	221.757	202.463	0
	45.2667	227.59	209.366	232.428	182.1	214.975	223.646	204.027	0
	45.3	225.18	209.191	232.83	183.838	215.788	225.084	205.759	0
	45.3333	227.193	206.407	232.104	183.229	211.711	226.003	205.414	0
	45.3667	227.769	209.861	231.221	181.993	212.913	224.652	205.512	0
	45.4	233.175	209.14	233.157	185.864	215.777	222.47	204.843	0
	45.4333	230.951	211.316	235.233	186.126	212.47	225.512	205.774	0
	45.4667	230.118	208.408	227.055	181.627	212.845	226.411	203.567	0
	45.5	228.605	208.55	231.37	179.947	211.971	227.25	206.04	0
	45.5333	227.937	209.634	230.608	181.584	213.848	225.795	205.637	0
	45.5667	226.458	208.375	229.068	184.106	214.336	226.907	200.691	0
	45.6	226.104	209.623	230.992	185.709	214.108	222.039	205.864	0
	45.6333	229.808	207.666	234.128	183.552	213.22	224.145	202.745	0
	45.6667	229.808	208.743	231.153	181.847	213.45	228.851	202.234	0
	45.7	229.612	208.952	230.989	183.257	211.748	223.851	97.489	0
	45.7333	230.921	207.629	230.997	184.175	211.689	225.875	100.743	0
	45.7667	228.331	208.777	230.828	184.04	212.11	225.056	205.241	0
	45.8	231.484	209.121	231.686	179.873	212.148	226.074	203.619	0
	45.8333	229.469	209.096	233.022	184.572	207.553	227.73	98.6085	0
	45.8667	230.016	208.769	232.054	187.006	208.288	224.65	91.8924	0
	45.9	229.363	206.064	230.461	180.952	212.675	228.205	199.339	0
	45.9333	228.812	210.146	236.08	182.398	211.555	231.403	202.36	0
	45.9667	229.63	208.805	233.663	182.574	210.023	226.483	198.864	0
	46	229.92	207.342	236.317	183.765	207.011	228.494	204.198	0
	46.0333	227.911	208.249	236.146	184.847	208.468	230.233	202.449	0
	46.0667	228.521	208.414	235.557	185.98	208.585	228.755	201.344	0
	46.1	228.185	207.069	234.391	182.955	209.63	226.328	204.025	0
	46.1333	229.028	211.099	237.732	184.903	210.264	228.119	96.3586	0
	46.1667	229.768	208.58	237.898	181.907	212.225	227.189	201.147	0
	46.2	228.993	211.407	239.564	184.206	209.216	228.626	204.644	0
	46.2333	230.636	211.345	235.952	184.115	208.887	227.417	200.995	0
	46.2667	231.304	210.335	235.83	183.208	206.948	227.73	201.199	0
	46.3	227.878	210.78	238.205	184.159	207.275	227.924	200.39	0
	46.3333	231.26	208.645	234.924	183.212	209.045	231.191	202.702	0
	46.3667	229.651	212.193	232.699	183.622	206.323	227.748	201.939	0
	46.4	229.176	211.544	233.73	184.257	207.985	227.599	200.304	0
	46.4333	228.458	209.207	234.398	186.788	207.012	228.513	204.211	0
	46.4667	228.146	210.824	232.839	186.459	210.884	228.36	200.895	0
	46.5	230.462	207.463	234.028	185.624	210.981	228.347	202.731	0
	46.5333	230.08	210.741	234.226	186.111	206.82	228.569	202.938	0
	46.5667	231.355	210.552	234.718	182.992	209.675	228.511	200.287	0
	46.6	228.329	208.028	235.174	187.878	209.458	225.409	203.437	0
	46.6333	228.254	210.943	234.548	184.938	208.629	223.822	199.189	0
	46.6667	231.452	208.615	233.712	185.274	208.315	226.213	198.736	0
	46.7	230.445	209.599	234.043	185.102	208.643	228.281	200.257	0
	46.7333	226.376	209.241	232.54	184.999	208.344	228.425	199.215	0
	46.7667	230.649	206.488	233.863	187.904	208.071	226.564	200.028	0
	46.8	231.753	205.175	234.416	185.113	207.06	226.48	199.415	0
	46.8333	232.2	205.425	234.027	184.988	207.085	227.326	202.569	0
	46.8667	230.447	206.047	235.982	186.865	205.232	226.038	201.316	0
	46.9	232.349	205.445	235.539	183.675	207.388	223.505	200.724	0
	46.9333	230.796	207.774	234.818	183.761	206.237	228.345	198.822	0
	46.9667	229.423	206.684	236.528	186.85	207.41	225.804	198.794	0
	47	228.645	208.465	234.754	184.702	209.612	225.206	197.287	0
	47.0333	226.758	208.279	234.315	184.756	210.109	225.444	197.248	0
	47.0667	228.011	210.97	233.612	183.993	210.231	226.483	195.265	0
	47.1	225.954	208.056	236.029	188.028	206.671	230.067	196.385	0
	47.1333	224.656	208.725	236.987	183.033	208.811	226.303	194.668	0
	47.1667	226.564	204.599	236.79	185.706	207.363	227.526	199.35	0
	47.2	224.674	208.888	234.22	185.346	207.577	228.37	197.484	0
	47.2333	227.865	209.288	235	185.167	207.332	229.061	196.483	0
	47.2667	226.893	208.925	235.087	186.374	205.817	224.822	92.7509	0
	47.3	227.149	208.338	233.745	186.226	207.205	227.654	95.5015	0
	47.3333	226.887	210.509	235.505	188.34	206.775	225.545	196.027	0
	47.3667	228.991	207.126	235.497	187.58	206.026	225.765	196.309	0
	47.4	226.983	207.104	234.365	186.79	206.099	228.885	93.6651	0
	47.4333	226.324	208.954	235.108	184.5	206.354	225.697	195.613	0
	47.4667	227.123	209.574	235.408	184.853	205.459	227.334	91.18	0
	47.5	227.051	209.213	235.664	183.824	207.161	224.587	91.7763	0
	47.5333	227.246	207.281	234.657	183.822	208.161	225.887	93.9548	0
	47.5667	226.355	209.287	233.067	181.934	208.113	227.245	93.876	0
	47.6	229.94	206.987	236.06	184.197	209.801	227.39	92.5231	0
	47.6333	228.547	207.817	237.62	185.079	210.252	227.313	92.6222	0
	47.6667	227.742	209.006	235.471	184.766	208.8	229.197	198.773	0
	47.7	228.27	207.155	235.061	185.903	210.485	228.165	95.0837	0
	47.7333	230.224	208.29	235.082	187.183	208.605	226.131	198.959	0
	47.7667	230.302	208.635	236.957	179.237	206.342	225.105	93.0717	0
	47.8	228.662	208.889	235.417	182.031	209.559	226.633	95.6796	0
	47.8333	229.759	206.2	238.616	181.378	208.279	226.203	96.1566	0
	47.8667	230.522	207.047	237.955	184.929	208.129	224.942	98.1322	0
	47.9	229.181	207.327	237.992	183.935	206.553	226.36	93.0331	0
	47.9333	230.728	206.291	236.103	185.213	206.943	228.459	196.34	0
	47.9667	228.979	206.125	236.284	185.637	206.773	229.296	96.6496	0
	48	231.504	208.024	237.054	183.34	204.528	227.906	94.843	0
	48.0333	227.34	208.37	237.305	184.14	209.15	226.084	97.4588	0
	48.0667	228.559	207.209	235.251	186.667	206.015	227.617	197.178	0
	48.1	227.354	208.224	236.051	184.143	208.641	226.993	198.269	0
	48.1333	227.9	206.317	236.463	185.704	208.011	227.719	194.402	0
	48.1667	228.721	208	237.133	185.772	206.627	229.31	98.475	0
	48.2	226.986	209.669	234.312	183.413	207.583	228.339	195.025	0
	48.2333	227.051	206.371	234.98	185.553	206.239	227.785	197.527	0
	48.2667	228.271	207.405	235.685	186.081	206.325	226.247	197.968	0
	48.3	225.081	209.4	234.643	182.786	206.898	226.769	196.683	0
	48.3333	227.318	206.964	235.403	183.311	207.876	227.275	194.552	0
	48.3667	225.386	206.282	233.692	180.61	204.195	228.505	196.311	0
	48.4	225.817	208.349	233.347	185.483	207.529	226.263	195.795	0
	48.4333	226.326	208.063	235.103	183.374	207.135	228.023	195.918	0
	48.4667	225.859	209.705	230.563	183.184	207.427	229.29	194.6	0
	48.5	229.799	208.224	233.907	186.319	208.74	227.048	194.876	0
	48.5333	229.565	206.586	230.227	183.851	208.799	225.204	194.566	0
	48.5667	228.209	206.515	233.327	182.79	207.26	224.8	199.529	0
	48.6	227.224	207.701	233.171	183.835	208.103	228.872	197.039	0
	48.6333	228.837	208.795	231.683	180.632	208.641	227.079	195.966	0
	48.6667	225.224	206.133	230.39	183.602	208.994	226.104	196.011	0
	48.7	225.907	206.487	231.982	184.26	206.418	228.62	194.594	0
	48.7333	226.667	204.485	231.94	185.518	204.259	228.478	196.687	0
	48.7667	228.034	202.112	232.185	186.318	204.155	229.693	194.523	0
	48.8	227.443	204.367	232.921	185.934	201.96	231.196	197.496	0
	48.8333	228.846	204.907	231.947	188.003	206.819	231.328	196.053	0
	48.8667	227.081	204.076	230.777	183.502	204.666	230.153	195.534	0
	48.9	229.983	207.009	233.303	184.847	203.576	230.376	195.923	0
	48.9333	229.179	208.256	231.923	185.38	203.398	233.128	196.315	0
	48.9667	229.227	206.06	232.162	184.755	205.998	231.821	198.823	0
	49	227.694	205.176	232.843	186.774	204.273	232.664	197.458	0
	49.0333	227.091	207.464	232.472	186.46	200.601	231.685	197.123	0
	49.0667	227.432	205.269	231.81	184.523	201.62	232.841	192.563	0
	49.1	228.012	207.808	233.456	183.001	204.322	234.581	198.002	0
	49.1333	226.275	208.016	230.628	183.625	204.932	231.857	195.8	0
	49.1667	227.56	205.164	231.377	183.741	203.622	233.991	192.108	0
	49.2	231.505	207.922	231.211	182.352	204.381	235.612	195.54	0
	49.2333	229.654	207.153	233.013	184.58	202.121	235.182	194.559	0
	49.2667	231.516	204.653	231.544	182.553	203.314	234.803	196.698	0
	49.3	229.57	203.715	233.287	185.939	203.277	234.965	194.577	0
	49.3333	230.599	206.112	232.512	183.531	204.084	234.054	194.821	0
	49.3667	232.017	204.17	231.605	183.513	203.524	232.225	196.306	0
	49.4	232.908	206.086	233.683	182.117	207.896	233.103	193.658	0
	49.4333	231.28	206.458	230.24	184.552	208.429	229.716	195.458	0
	49.4667	228.13	205.475	230.392	185.747	207.616	230.872	194.928	0
	49.5	229.182	206.729	232.401	182.691	207.036	230.37	193.473	0
	49.5333	229.876	202.544	233.752	182.516	206.793	231.846	194.85	0
	49.5667	230.756	206.173	232.899	185.409	207.862	226.279	193.97	0
	49.6	227.488	203.108	232.841	185.222	206.612	231.218	190.502	0
	49.6333	228.426	206.101	231.876	185.382	207.262	229.153	192.363	0
	49.6667	228.414	203.708	231.237	184.292	205.812	230.104	195.66	0
	49.7	227.679	203.36	232.338	184.973	207.464	230.467	193.46	0
	49.7333	225.274	201.528	231.435	183.271	207.304	229.282	193.669	0
	49.7667	226.6	206.991	229.13	187.455	207.581	231.846	194.902	0
	49.8	226.209	204.686	229.085	185.205	210.961	231.994	192.796	0
	49.8333	228.14	202.933	228.463	187.068	213.08	232.963	194.624	0
	49.8667	229.717	202.34	230.892	187.229	210.749	231.917	192.537	199.184
	49.9	230.583	202.89	231.297	184.418	212.753	232.871	191.675	123.265
	49.9333	229.145	206.229	229.63	184.118	212.246	230.363	194.899	197.243
	49.9667	230.386	204.565	230.25	187.165	212.295	232.134	193.658	195.837
	50	231.236	202.674	230.567	185.194	213.206	227.615	192.176	199.114
	50.0333	229.729	202.058	228.196	185.844	212.788	228.207	192.751	202.969
	50.0667	228.785	205.173	230.042	183.401	214.31	231.268	193.577	200.962
	50.1	228.068	203.043	229.85	185.119	215.523	228.872	192.292	198.757
	50.1333	226.698	204.474	230.247	185.816	211.578	228.281	192.681	200.836
	50.1667	230.754	203.483	231.795	183.97	212.368	230.507	192.451	203.995
	50.2	227.955	204.78	230.432	184.843	209.025	230.084	196.169	200.09
	50.2333	227.918	204.745	229.339	187.512	211.845	222.35	192.714	198.321
	50.2667	230.645	204.322	229.124	184.538	210.238	222.536	193.908	200.027
	50.3	230.386	202.58	228.471	186.841	212.209	223.639	193.017	199.056
	50.3333	232.084	206.073	229.446	185.985	210.139	226.347	192.864	198.47
	50.3667	231.126	205.941	229.874	181.803	209.653	227.776	193.467	197.949
	50.4	231.093	204.616	230.086	187.601	210.236	226.437	193.285	198.62
	50.4333	230.21	207.615	230.818	186.932	210.017	227.952	192.362	198.928
	50.4667	231.298	205.285	229.64	188.203	209.337	225.792	194.345	201.707
	50.5	231.796	201.84	229.502	187.393	208.232	226.563	192.489	198.932
	50.5333	229.137	205.789	231.239	187.628	212.738	224.932	194.334	199.403
	50.5667	231.963	206.842	230.406	186.937	211.262	227.947	194.15	200.215
	50.6	232.272	204.19	231.141	186.09	211.412	227.857	190.46	199.454
	50.6333	234.76	201.822	231.206	185.605	214.594	226.575	192.497	200.587
	50.6667	230.626	205.958	232.197	186.179	213.648	229.407	190.642	200.594
	50.7	232.217	205.561	230.541	185.782	215.047	226.686	192.649	201.701
	50.7333	233.369	206.162	231.29	183.373	212.443	227.425	195.654	199.532
	50.7667	232.558	204.704	233.033	185.974	214.765	232.773	195.609	198.08
	50.8	230.272	207.964	234.647	188.129	215.112	229.924	192.855	203.142
	50.8333	231.01	208.787	233.468	188.578	216.211	231.291	193.16	203.522
	50.8667	234.086	204.221	233.235	185.027	216.558	227.571	194.363	205.932
	50.9	232.611	206.342	234.075	185.025	215.623	230.994	192.241	201.949
	50.9333	235.092	208.53	231.482	185.8	216.462	230.319	195.34	200.097
	50.9667	229.954	206.521	230.835	188.961	212.914	229.341	197.332	204.886
	51	230.587	204.205	231.288	188.601	216.581	227.323	192.979	205.453
	51.0333	232.22	206.722	229.101	190.652	214.038	226.747	193.706	201.709
	51.0667	232.088	206.946	231.068	190.01	212.488	221.861	192.375	199.845
	51.1	233.336	206.934	232.032	189.699	211.612	226.618	193.452	201.281
	51.1333	230.97	205.219	230.78	191.113	211.58	226.234	193.474	204.301
	51.1667	232.19	205.832	229.743	187.896	213.226	228.221	193.076	205.085
	51.2	230.18	206.525	230.229	191.167	210.792	227.693	193.262	202.993
	51.2333	228.011	206.605	230.724	188.534	213.672	226.594	193.509	202.448
	51.2667	229.319	208.811	230.589	190.28	214.169	228.855	195.794	203.649
	51.3	229.078	207.643	228.64	190.95	210.62	227.738	193.354	201.452
	51.3333	230.573	201.831	229.251	186.258	215.555	228.632	195.562	202.123
	51.3667	231.552	207.003	230.517	185.255	212.662	228.465	196.542	203.471
	51.4	231.56	204.304	231.681	191.586	213.879	227.498	195.867	204.054
	51.4333	232.924	206.731	229.265	186.715	213.986	229.005	196.471	205.676
	51.4667	230.592	205.092	232.953	189.455	211.955	226.374	196.184	203.395
	51.5	232.793	204.764	229.867	188.805	213.84	225.314	196.49	204.631
	51.5333	232.953	205.27	230.121	189.163	212.414	228.688	194.554	206.024
	51.5667	231.108	203.401	229.876	191.129	210.696	226.167	197.177	205.542
	51.6	231.555	205.295	228.828	182.97	214.248	228.587	195.682	206.093
	51.6333	233.17	203.155	230.242	186.185	213.013	228.205	196.849	204.83
	51.6667	233.161	203.181	231.759	190.036	213.624	231.441	198.055	205.664
	51.7	237.19	202.567	230.199	185.25	217.438	229.184	195.676	208.063
	51.7333	234.876	203.471	230.32	185.449	214.122	228.156	195.463	204.419
	51.7667	236.34	203.261	228.685	188.401	212.304	225.362	197.176	203.644
	51.8	239.007	202.627	230.736	186.057	211.656	231.01	195.658	205.859
	51.8333	236.519	205.393	227.078	182.902	213.908	228.457	197.4	205.086
	51.8667	235.451	199.753	227.269	184.466	212.132	230.213	194.298	204.383
	51.9	236.056	205.235	229.552	185.994	213.217	231.488	194.551	206.355
	51.9333	237.032	203.855	232.727	185.114	214.385	231.496	194.961	201.323
	51.9667	235.223	201.709	232.073	185.497	211.524	232.458	198.448	206.102
	52	232.348	204.004	229.856	183.092	213.99	231.476	196.363	200.551
	52.0333	237.754	203.604	231.931	181.873	214.835	229.349	198.192	199.663
	52.0667	230.978	206.351	230.32	183.709	214.537	230.891	198.277	202.753
	52.1	234.213	202.336	229.364	184.754	212.548	231.164	198.045	201.449
	52.1333	234.084	204.95	226.93	184.497	215.005	230.79	194.372	203.106
	52.1667	234.511	205.967	230.662	181.634	212.557	228.596	199.938	200.902
	52.2	234.289	204.754	225.114	182.988	215.477	232.648	198.231	201.53
	52.2333	232.83	207.5	227.944	184.682	213.478	231.236	196.673	204.385
	52.2667	233.076	205.234	224.844	182.291	210.112	231.562	196.997	201.138
	52.3	234.677	208.226	226.868	184.37	212.014	230.013	197.565	201.232
	52.3333	232.714	206.715	226.01	183.884	212.377	230.637	197.026	203.078
	52.3667	232.66	206.306	226.056	183.311	213.596	230.059	197.512	204.035
	52.4	231.715	208.497	224.167	183.156	211.768	230.441	197.277	202.123
	52.4333	233.218	208.46	224.803	182.293	212.699	230.538	193.715	199.816
	52.4667	232.832	208.399	222.019	185.801	212.211	229.199	196.32	200.275
	52.5	230.913	208.443	230.383	186.611	212.92	231.999	197.778	201.677
	52.5333	234.154	210.138	227.902	186.562	210.197	233.649	198.705	198.629
	52.5667	234.641	209.153	224.747	185.524	211.85	228.295	197.72	202.338
	52.6	234.481	208.345	227.683	185.448	213.848	0	197.748	200.798
	52.6333	234.339	203.14	228.648	186.681	211.942	0	197.5	200.917
	52.6667	234.303	205.367	223.145	186.405	211.367	0	197.517	202.979
	52.7	231.341	207.015	223.437	186.875	212.375	0	198.403	203.572
	52.7333	230.68	207.21	222.939	186.288	214.266	0	196.107	201.007
	52.7667	233.847	210.017	228.702	185.422	209.448	0	195.882	199.616
	52.8	232.675	204.633	225.972	186.138	210.492	0	196.852	202.711
	52.8333	233.215	205.881	225.671	182.996	211.348	0	196.889	200.334
	52.8667	232.58	203.925	227.581	183.898	212.412	0	198.829	197.867
	52.9	231.076	207.461	224.917	180.656	212.966	0	197.075	203.043
	52.9333	232.218	207.482	226.413	181.841	212.671	0	199.48	200.499
	52.9667	234.226	206.901	227.237	183.474	213.975	0	201.961	200.966
	53	234.106	207.096	227.648	185.09	216.859	0	198.53	202.697
	53.0333	229.275	207.054	230.975	181.339	216.079	0	201.637	201.647
	53.0667	231.974	208.594	227.348	183.928	215.709	0	199.814	204.601
	53.1	232.381	210.804	227.636	184.291	215.816	0	198.575	203.14
	53.1333	234.198	205.891	228.363	185.008	211.148	0	199.793	205.749
	53.1667	232.766	208.354	229.394	183.355	210.11	0	199.435	204.283
	53.2	229.771	206.083	230.342	182.516	211.874	0	197.05	204.659
	53.2333	232.925	206.777	228.032	182.552	212.244	0	198.895	205.757
	53.2667	234.142	208.215	227.655	184.951	208.516	226.189	196.409	204.795
	53.3	233.915	205.059	228.275	186.507	204.754	0	196.937	203.908
	53.3333	235.153	207.054	223.517	184.725	203.479	0	196.404	203.972
	53.3667	234.92	206.72	229.236	183.548	203.06	226.108	197.784	207.104
	53.4	234.163	205.127	226.617	180.207	202.541	0	197.661	204.205
	53.4333	234.328	206.625	226.464	185.598	202.931	225.603	193.593	204.859
	53.4667	234.835	202.444	226.886	185.436	207.576	228.397	197.258	204.481
	53.5	233.639	204.702	228.191	189.076	206.321	226.256	198.884	199.815
	53.5333	235.734	204.548	230.037	186.82	205.986	225.215	194.996	206.234
	53.5667	233.474	204.772	226.678	186.554	208.032	225.766	194.362	203.006
	53.6	232.462	204.76	230.012	185.501	209.755	223.993	198.828	200.177
	53.6333	231.887	205.88	226.898	185.406	206.906	226.579	194.756	205.985
	53.6667	233.559	205.972	229.318	184.43	205.523	224.488	198.893	201.649
	53.7	234.006	207.063	226.563	185.22	200.604	222.667	198.626	199.313
	53.7333	237.129	208.663	229.174	188.598	201.709	223.72	196.07	3
	53.7667	236.526	209.022	230.273	189.033	204.852	221.623	196.567	198.321
	53.8	233.37	208.742	230.511	184.225	202.898	216.877	193.971	195.706
	53.8333	234.47	207.303	226.24	186.023	207.677	222.907	194.001	200.44
	53.8667	237.014	209.573	228.517	188.553	210.309	219.684	197.451	197.669
	53.9	233.731	209.282	226.247	183.787	207.985	225.556	197.512	196.997
	53.9333	238.051	207.945	227.817	190.256	210.214	224.565	196.349	198.058
	53.9667	234.822	210.411	227.144	189.69	209.29	222.834	194.4	199.906
	54	234.985	208.964	227.888	190.713	209.637	226.23	196.379	199.099
	54.0333	234.781	210.162	229.003	190.429	212.356	225.782	194.316	193.452
	54.0667	234.002	208.606	228.027	185.859	211.893	226.763	194.329	197.517
	54.1	233.668	208.775	227.582	185.859	211.045	225.026	195.353	198.256
	54.1333	233.502	210.972	228.323	189.392	212.688	226.049	195.265	198.029
	54.1667	232.178	205.369	227.456	186.519	212.824	226.275	194.728	198.437
	54.2	232.948	207.56	228.094	188.795	213.029	224.9	195.206	195.678
	54.2333	232.674	207.974	227.974	189.251	210.626	227.812	195.046	197.418
	54.2667	230.478	208.976	226.48	188.125	211.8	221.904	194.971	199.305
	54.3	230.581	209.932	228.239	184.206	212.589	222.837	196.151	198.359
	54.3333	232.912	207.378	227.993	185.345	212.71	222.193	195.653	198.37
	54.3667	230.453	205.701	230.541	184.165	211.632	222.812	194.749	201.538
	54.4	232.252	205.028	228.929	184.695	212.623	228.434	198.362	197.951
	54.4333	231.765	203.559	230.625	186.38	213.774	225.081	199.002	199.509
	54.4667	234.077	206.394	229.301	184.838	211.923	228.785	196.425	198.984
	54.5	235.726	205.281	231.687	185.156	213.05	225.427	197.388	199.039
	54.5333	236.365	204.599	232.492	183.716	213.425	227.584	197.524	200.055
	54.5667	234.859	208.677	230.185	183.573	214.511	223.797	199.822	200.171
	54.6	234.673	209.855	233.226	182.987	212.194	230.662	196.423	200.453
	54.6333	234.43	206.478	230.708	182.526	213.454	224.491	194.905	199.038
	54.6667	236.7	208.624	231.533	184.555	211.181	224.079	195.379	198.059
	54.7	235.025	209.177	231.718	181.813	212.46	228.839	195.714	199.931
	54.7333	231.737	208.95	230.569	185.114	214.189	224.491	196.649	200.099
	54.7667	231.656	209.497	231.065	183.477	213.137	223.82	195.641	199.351
	54.8	230.354	209.552	232.595	183.418	213.718	225.463	195.722	197.741
	54.8333	231.225	207.65	231.257	182.317	214.171	225.948	195.9	200.599
	54.8667	231.152	207.765	225.924	181.643	212.935	226.141	195.367	199.215
	54.9	230.608	209.013	229.737	182.986	210.696	224.847	198.53	202.497
	54.9333	231.797	207.397	231.607	181.971	212.201	225.164	196.809	201.002
	54.9667	228.276	209.2	230.058	181.864	213.979	227.382	194.907	203.229
	55	231.412	209.276	228.881	183.349	215.21	227.011	197.293	201.693
	55.0333	232.802	208.189	228.954	183.709	213.964	225.018	200.202	202.055
	55.0667	235.486	206.796	228.784	180.296	212.536	224.757	199.425	202.183
	55.1	234.855	209.026	229.171	181.307	214.153	225.623	200.814	201.169
	55.1333	236.58	207.85	229.309	181.323	213.772	226.22	202.72	202.786
	55.1667	238.046	209.77	230.45	182.5	214.091	226.772	201.193	200.34
	55.2	235.427	208.38	228.407	182.303	210.439	226.166	197.131	201.225
	55.2333	235.382	207.22	227.907	184.078	215.047	226.948	200.438	204.798
	55.2667	238.476	207.681	229.833	185.261	214.4	226.55	198.649	202.92
	55.3	236.025	206.612	229.469	187.484	216.93	226.037	201.663	201.927
	55.3333	236.171	206.891	232.335	183.074	214.828	225.469	200.229	198.218
	55.3667	234.801	205.673	233.366	182.283	212.837	225.01	202.635	203.617
	55.4	236.451	208.752	231.183	183.65	211.664	227.905	201.874	201.466
	55.4333	232.25	206.917	229.551	185.917	214.648	227.023	204.003	204.192
	55.4667	234.1	205.584	233.326	184.404	214.525	226.343	204.766	202.601
	55.5	235.142	204.43	234.339	183.18	217.506	227.719	203.573	205.81
		233.651	208.149	231.505	183.702	215.564	229.33	207.386	203.831
		235.449	206.571	233.614	185.607	215.25	227.903	205.467	200.141
		232.65	204.53	234.813	184.868	215.244	232.426	208.3	198.233
		234.378	206.168	233.448	185.517	212.591	230.965	205.037	194.77
		233.717	204.842	230.509	185.222	212.718	228.892	208.555	194.258
		234.329	204.218	232.58	182.347	213.242	232.254	208.834	198.685
		234.517	206.535	233.403	186.768	213.211	226.335	205.491	196.883
		235.267	205.662	230.836	185.212	213.548	229.604	206.293	195.146
		235.111	205.336	232.463	186.672	213.409	226.727	207.169	197.695
		233.146	201.538	231.861	186.545	212.352	229.939	203.1	197.647
		235.836	206.767	230.304	184.81	214.329	231.89	203.352	198.926
		235.066	204.974	228.621	187.582	215.212	228.93	203.379	197.387
		235.886	205.34	229.283	186.535	214.006	0	205.501	199.285
		239.38	208.602	229.694	189.434	213.278	227.257	204.653	195.304
		237.076	204.198	227.344	185.058	214.241	0	205.193	194.793
		237.124	207.09	228.233	184.368	211.563	0	202.742	194.574
		236.854	207.645	228.768	185.499	213.102	0	205.213	196.341
		236.629	205.994	227.976	182.285	210.725	0	202.058	197.182
		232.287	207.728	228.362	182.574	214.838	0	204.233	196.248
		235.695	208.84	227.816	182.587	213.993	0	203.842	197.373
		236.377	206.517	227.875	183.474	214.052	0	204.621	195.244
		233.716	205.951	229.845	183.169	214.929	0	203.614	196.704
		231.175	206.269	227.526	186.923	214.513	0	199.82	191.82
		234.776	206.165	227.968	186.04	216.34	0	201.718	193.66
		234.606	210.438	227.793	185.871	217.415	0	204.916	196.13
		235.549	205.313	229.49	185.191	215.24	0	202.529	195.885
		233.564	208.11	228.095	182.848	212.952	0	204.29	193.408
		235.098	208.179	227.894	182.265	216.729	227.756	201.486	196.059
		236.621	207.879	228.141	184.374	215.546	224.265	203.818	193.937
		233.484	207.569	228.624	184.84	218.71	224.225	204.347	194.132
		234.956	207.37	231.315	185.458	217.154	225.861	205.779	191.726
		234.033	206.068	230.795	189.717	218.794	226.666	204.802	196.17
		236.221	203.006	229.389	186.363	217.256	225.214	206.03	193.751
		239.12	205.059	232.111	188.963	213.077	228.711	205.248	195.661
		237.103	206.192	229.857	187.022	213.963	226.079	200.816	192.015
		239.97	205.879	231.306	185.143	215.242	225.489	205.123	196.966
		238.011	204.095	233.631	185.005	215.845	226.306	204.394	194.485
		235.547	203.93	230.988	188.247	215.831	228.417	203.885	197.086
		234.058	206.898	230.429	182.376	212.008	229.124	203.966	196.884
		234.883	206.206	230.05	181.563	211.65	226.967	201.05	196.541
		234.515	204.473	229.988	184.489	211.056	227.152	205.401	196.892
		235.567	207.304	229.644	185.597	212.162	227.18	200.955	193.055
		237.828	206.358	235.044	181.832	213.561	224.192	203.923	198.244
		233.063	206.091	233.632	182.418	213.459	225.306	202.899	196.284
		236.511	205.039	232.124	185.848	214.71	226.795	200.83	195.073
		236.263	207.141	233.271	183.555	216.226	225.695	201.991	199.309
		233.961	203.849	233.922	182.075	213.939	226.466	199.77	197.19
		233.382	204.071	230.348	181.676	214.825	225.29	199.92	197.769
		234.34	206.315	232.448	182.745	217.247	226.735	201.463	193.165
		235.731	207.965	231.172	183.776	215.516	226.399	199.639	196.976
		235.198	203.515	230.878	182.068	214.502	226.437	199.169	196.503
		234.924	207.096	230.026	183.76	215.976	225.742	200.928	198.848
		232.452	205.464	230.703	181.632	216.364	226.752	200.529	199.28
		233.742	205.893	232.15	182.839	213.833	225.16	202.544	196.026
		232.468	204.519	230.589	181.974	213.538	223.92	199.248	192.252
		234.721	206.539	232.471	179.322	214.552	224.027	201.446	198.768
		233.704	208.12	231.683	178.121	215.583	224.936	201.753	196.005
		233.765	206.921	233.116	178.732	212.349	222.189	197.987	195.597
		233.26	208.386	231.239	179.102	213.532	222.92	200.647	197.646
		233.374	205.556	227.373	179.704	215.388	224.105	202.231	196.791
		233.551	207.571	232.014	175.592	211.531	222.487	201.697	198.323
		233.192	207.35	229.691	180.019	213.728	218.325	201.751	193.063
		234.808	206.592	230.839	181.494	211.899	217.839	200.421	193.228
		233.752	210.083	231.365	176.858	213.005	219.357	199.605	193.895
		234.018	207.534	232.717	177.732	212.457	221.422	202.032	198.956
		234.336	209.303	230.391	179.877	210.857	219.898	199.839	197.411
		232.615	207.161	230.672	179.518	213.621	221.297	200.808	196.623
		232.616	206.186	230.254	175.133	210.767	220.348	200.096	201.311
		233.121	207.224	235.081	179.316	212.09	222.542	200.589	197.26
		234.45	205.721	229.835	180.491	213.63	219.781	200.908	201.181
		231.407	205.483	235.232	176.368	208.809	221.561	200.708	201.364
		234.759	205.217	232.94	179.673	210.556	220.639	200.298	201.202
		229.761	203.452	233.032	177.506	211.069	221.102	197.839	200.148
		233.853	203.66	232.394	177.947	211.124	223.628	197.753	202.499
		234.266	203.843	232.234	178.887	210.476	222.502	200.574	199.783
		232.253	203.82	234.332	177.292	211.269	221.624	198.905	201.574
		229.579	203.364	230.746	180.305	208.006	223.707	197.782	201.362
		229.262	203.317	232.464	178.965	209.193	219.305	198.149	201.31
		231.935	202.671	233.148	176.778	210.949	220.065	198.35	202.265
		230.063	202.116	232.716	179.43	210.048	220.394	198.164	201.773
		229.67	201.576	228.222	177.699	211.039	221.189	200.736	202.453
		229.934	201.166	232.378	176.689	211.953	217.365	199.109	201.022
		229.573	202.043	228.046	179.553	210.824	218.917	200.501	201.75
		230.804	201.822	231.045	177.197	211.938	217.98	198.923	204.39
		230.232	199.977	231.843	178.366	211.457	218.28	198.441	201.628
		230.023	200.949	233.655	178.523	209.941	219.273	199.903	200.532
		229.011	200.694	231.561	177.92	212.218	219.212	200.999	202.465
		230.938	202.235	230.295	178.052	213.482	219.242	199.689	202.768
		230.676	200.12	230.256	180.08	212.29	215.144	200.03	201.939
		232.816	199.934	231.507	180.533	212.543	218.219	199.484	201.707
		234.753	201.639	230.562	176.918	212.558	219.263	198.073	201.009
		232.081	201.839	233.729	179.65	213.312	221.502	201.674	202.087
		234.347	202.062	231.417	178.064	212.437	221.25	197.914	200.033
		231.672	202.097	232.007	178.803	212.962	219.148	200.258	200.288
		233.176	204.979	231.026	181.694	213.425	222.564	199.882	200.928
		232.125	203.547	231.145	180.332	211.629	222.051	198.847	198.62
		231.622	206.729	230.034	183.366	211.269	220.599	199.913	197.052
		230.369	208.248	229.352	181.28	212.167	222.92	198.006	197.347
		232.888	206.921	228.446	179.771	212.21	221.185	198.197	196.145
		230.945	207.416	229.972	181.291	213.738	219.111	198.486	194.871
		230.93	207.659	229.049	180.175	212.343	220.907	198.315	194.702
		231.476	207.465	229.491	183.179	211.336	222.256	200.271	195.601
		231.591	207.863	230.309	0	211.886	222.663	200.856	194.83
		229.432	209.044	229.729	0	211.956	221.412	199.725	191.024
		231.588	211.833	226.673	0	211.031	220.62	198.296	191.902
		230.972	207.552	231.877	0	210.815	219.466	197.551	193.466
		225.925	209.933	229.113	0	210.531	222.311	197.982	193.81
		226.638	206.821	233.298	0	213.359	218.02	199.036	192.06
		229.281	210.079	232.556	0	213.608	215.946	199.116	191.92
		227.859	211.839	228.163	0	211.838	216.853	197.259	192.039
		232.289	205.415	231.415	0	213.019	219.127	198.874	195.167
		231.105	206.929	229.18	0	210.443	218.036	200.9	192.594
		230.009	207.388	232.325	0	212.916	219.09	197.5	191.209
		232.514	208.693	231.793	0	212.302	218.753	198.593	192.995
		232.389	208.735	230.422	0	212.39	220.401	199.151	193.581
		229.491	210.296	232.19	0	212.709	218.93	199.13	193.654
		229.744	207.742	230.975	0	212.419	220.885	199.138	194.671
		232.49	208.841	229.475	0	211.774	219.506	198.604	194.628
		232.941	210.234	230.172	0	212.926	221.56	198.959	195.882
		231.836	206.769	227.224	179.543	212.553	218.652	198.993	195.843
		230.827	205.153	229.807	0	210.698	220.56	199.052	194.56
		234.077	208.234	226.095	0	209.955	223.142	199.917	195.198
		234.358	208.613	225.829	0	212.378	221.537	199.582	193.886
		229.519	207.551	224.121	0	208.707	220.655	199.17	192.65
		229.515	211.756	224.681	0	210.368	219.738	199.341	195.526
		229.131	209.081	224.657	0	208.996	223.875	199.011	197.122
		231.293	207.831	226.111	0	208.601	224.436	200.028	194.159
		229.796	204.192	230.827	0	206.212	224.11	201.209	194.131
		228.758	212.747	228.564	0	208.366	225.421	200.588	191.032
		227.791	212.091	229.099	0	213.078	221.052	197.08	195.047
		229.444	206.487	226.99	0	211.198	228.33	197.422	197.807
		230.341	209.054	226.85	0	213.447	227.11	196.741	194.514
		229.453	213.572	228.44	0	213.853	225.514	199.987	192.141
		230.914	211.279	226.387	0	216.008	224.838	198.328	191.5
		231.359	209.54	229.385	0	214.205	225.449	197.703	193.031
		231.532	208.669	227.425	0	214.92	0	197.147	193.111
		228.325	204.746	228.87	0	213.046	222.062	197.487	190.264
		230.588	208.403	229.164	0	214.481	0	197.303	194.202
		231.114	207.207	231.18	0	211.785	0	197.573	195.041
		232.042	205.449	230.909	0	214.545	0	197.644	195.221
		232.271	209.322	231.315	0	213.919	0	197.16	193.505
		231.331	211.578	231.628	0	214.154	0	197.056	194.43
		230.012	208.131	230.36	0	213.938	0	196.635	194.995
		231.695	209.578	233.065	0	213.061	0	198.582	195.405
		231.727	208.224	231.215	0	215.23	0	198.518	196.078
		232.127	210.051	227.926	0	210.791	0	197.797	198.024
		230.427	208.246	230.276	0	213.876	0	196.376	196.657
		232.002	206.75	231.498	0	213.889	0	201.933	197.035
			205.458	229.206	0				199.417

## Sheet: 3f (ZipACR)
ZipACR	Time (s)	Length (pixel)	Length (pixel)	Length (pixel)	Length (pixel)	Length (pixel)	Length (pixel)	Length (pixel)	Length (pixel)	Length (pixel)	Length (pixel)	Length (pixel)	Length (pixel)
1000 µW/mm2	0.033333	117.34	120.049	13.2848	170.437	0	238.462	219.577	96.587	95.4172	125.961	124.376	235.818
	0.066667	121.966	119.703	16.0528	169.794	0	241.553	217.856	99.0214	96.8022	123.07	129.641	234.396
	0.1	121.149	120.688	162.569	168.807	0	241.838	219.765	96.8085	97.508	124.899	129.914	235.287
	0.133333	120.249	121.573	13.1111	169.189	0	210.82	217.608	97.752	96.9762	124.106	129.38	234.229
	0.166667	118.583	126.184	162.014	166.741	0	237.51	216.895	98.2637	94.6279	124.764	129.248	232.262
	0.2	120.099	127.399	12.4493	169.47	0	234.489	216.337	99.1322	96.9768	124.622	129.555	234.963
	0.233333	121.279	125.736	136.246	167.185	0	210.238	217.423	97.9275	96.2905	125.797	129.006	237.108
	0.266667	121.263	127.49	13.3587	162.472	0	232.851	217.371	98.0786	95.6568	124.327	129.788	233.494
	0.3	120.398	130.542	15.2674	167.364	232.678	206.237	215.367	97.2366	95.6772	124.212	130.62	227.049
	0.333333	121.584	129.46	14.0607	170.245	233.137	237.614	217.014	98.635	94.5589	124.18	130.158	228.173
	0.366667	121.162	130.948	15.1553	165.368	232.569	219.585	219.381	98.1455	95.3804	123.249	128.722	227.317
	0.4	121.962	129.513	12.9123	167.635	234.985	237.475	213.63	94.6804	96.5057	125.73	130.225	226.387
	0.433333	122.04	129.103	127.363	165.616	231.97	234.193	211.626	94.0883	95.323	122.471	129.099	228.149
	0.466667	121.541	130.042	16.3221	169	230.532	214.112	215.253	91.8656	96.9787	124.673	127.987	233.062
	0.5	121.384	129.279	162.104	165.503	228.356	227.901	212.099	93.5041	95.5338	124.2	125.708	229.292
	0.533333	119.287	127.868	158.103	165.916	228.082	229.703	212.863	98.3612	98.3237	122.293	127.018	230.335
	0.566667	116.85	128.194	162.349	168.833	227.332	228.08	208.566	97.4644	94.3633	123.257	125.678	227.193
	0.6	120.414	128.812	7.03697	167.584	225.778	229.981	217.932	97.6578	97.08	121.743	127.669	232.123
	0.633333	121.547	130.487	150.081	170.605	227.814	234.9	214.937	97.275	96.6901	124.024	126.468	230.415
	0.666667	119.39	128.803	135.42	169.387	225.549	202.39	218.696	97.1349	95.8369	125.148	126.835	230.965
	0.7	120.603	128.152	131.107	162.648	226.811	232.53	219.343	96.9037	96.1976	124.136	126.788	228.34
	0.733333	120.415	131.682	128.521	166.41	224.678	228.067	219.648	94.5393	94.4299	123.863	125.251	228.117
	0.766667	120.066	128.954	15.1886	167.465	222.977	223.837	218.558	96.3518	95.2403	124.432	124.779	228.583
	0.8	120.205	131.147	14.1662	168.189	217.083	227.612	220.437	97.4073	93.2441	123.189	126.253	227.133
	0.833333	119.596	130.654	131.09	167.74	218.995	0	217.339	94.9868	94.1638	123.626	128.906	227.303
	0.866667	120.29	129.983	119.647	171.28	216.066	226.838	220.332	97.0996	96.0444	124.11	123.598	226.248
	0.9	120.133	131.792	135.746	168.325	219.882	217.592	223.381	94.5665	93.7787	123.847	125.371	225.22
	0.933333	119.214	128.917	149.27	167.204	217.256	215.618	221.826	95.1897	94.4299	124.931	128.937	229.119
	0.966667	120.33	130.497	15.5912	169.896	216.412	219.042	217.645	96.367	94.6719	124.215	126.031	229.61
	1	119.91	127.3	126.135	169.177	225.527	223.18	218.161	95.9939	93.6843	124.472	126.302	231.515
	1.03333	120.053	93.3234	118.353	168.797	227.643	219.344	222.853	95.3594	95.405	124.899	125.372	229.049
	1.06667	120.387	104.657	130.991	169.653	223.936	218.05	221.256	92.1713	95.3746	124.606	126.202	229.549
	1.1	115.619	105.056	138.318	168.334	227.057	211.276	223.136	95.2549	95.8791	123.236	129.166	229.235
	1.13333	120.228	119.246	143.449	170.267	222.525	0	220.278	95.9413	93.5735	122.529	127.652	231.126
	1.16667	119.759	123.866	157.161	168.379	225	211.284	217.916	97.3603	95.5832	124.778	129.349	230.539
	1.2	121.007	127.89	146.147	164.943	221.579	199.838	220.651	95.0684	94.3691	123.955	128.836	234.624
	1.23333	122.182	126.763	7.36195	165.903	219.811	214.194	219.782	95.4056	93.1113	121.049	127.17	233.616
	1.26667	121.078	126.696	14.3967	167.8	220.794	198.636	219.531	95.832	95.3604	126.086	127.749	228.888
	1.3	122.088	124.198	10.9492	171.454	221.333	217.198	217.779	95.1309	95.6153	125.535	128.659	230.367
	1.33333	121.365	124.581	9.64935	166.747	222.379	16.544	218.96	92.7139	95.6889	123.773	126.357	226.826
	1.36667	120.534	124.077	159.299	166.018	222.223	207.044	221.866	93.7785	96.8541	104.337	129.207	233.862
	1.4	119.134	123.987	158.945	169.585	223.38	30.3552	222.878	95.3551	98.1955	101.669	127.665	233.566
	1.43333	115.617	127.202	163.647	169.063	218.741	217.276	220.736	93.0997	97.3298	116.813	127.251	234.287
	1.46667	118.876	127.094	157.992	169.506	225.737	216.249	220.027	91.9106	97.6649	118.706	127.306	231.473
	1.5	113.106	127.829	160.711	169.557	222.001	27.0134	220.851	95.3747	98.3785	124.687	126.463	230.791
	1.53333	118.16	127.971	161.1	172.337	225.174	217.563	217.998	93.5223	97.812	125.179	127.321	230.136
	1.56667	115.716	129.52	162.386	169.399	223.402	211.605	222.44	94.2197	97.6067	126.651	126.396	232.972
	1.6	114.539	130.548	163.888	166.63	223.375	218.782	219.195	92.5519	99.2358	126.314	127.649	228.823
	1.63333	120.099	130.395	6.54806	165.352	222.039	33.5379	217.792	94.8152	96.3005	126.07	127.929	234.391
	1.66667	121.019	130.733	148.692	163.892	226.143	220.039	214.686	94.5214	98.919	125.684	125.734	230.576
	1.7	114.925	131.139	152.748	163.206	223.827	223.751	218.529	93.8773	95.4785	125.867	127.941	232.638
	1.73333	103.094	132.818	150.994	164.2	0	230.196	217.799	93.4614	100.109	125.846	127.967	233.533
	1.76667	120.523	133.995	111.107	159.843	0	234.682	217.238	94.6286	97.1576	126.837	128.08	224.569
	1.8	117.698	129.343	159.273	164.406	0	0	211.916	94.7792	96.8343	125.761	126.968	221.64
	1.83333	121.178	129.06	151.083	164.79	0	224.941	217.498	92.4984	98.1285	125.875	128.124	225.351
	1.86667	120.074	129.704	5	165.392	0	216.974	213.067	92.9263	96.1435	125.512	126.188	225.489
	1.9	122.775	129.165	0	165.98	0	222.027	214.184	84.9828	95.7126	126.088	125.954	229.725
	1.93333	120.835	130.666	7.09009	166.273	0	13.5132	216.411	82.436	97.0069	123.462	126.058	228.535
	1.96667	122.715	129.912	85.6447	166.443	0	229.182	217.435	93.7404	97.5016	125.284	128.468	230.4
	2	118.561	129.44	44.7577	165.339	0	6.52269	3.82843	93.6906	97.964	124.486	128.022	231.281
	2.03333	122.149	128.341	7.44646	167.106	0	217.894	215.405	94.51	97.5652	124.394	129.088	232.151
	2.06667	123.557	126.957	140.82	167.402	218.613	221.434	216.745	94.3768	96.821	125.164	126.483	231.82
	2.1	121.013	128.019	151.507	166.381	216.6	226.947	218.635	95.9163	99.2287	125.545	127.94	232.826
	2.13333	122.673	126.856	151.953	166.941	222.192	233.586	6.09316	95.2962	98.7053	126.461	126.129	233.805
	2.16667	120.549	126.599	116.534	168.344	217.264	231.494	215.737	96.0045	96.5371	126.231	127.169	232.983
	2.2	122.492	126.637	154.111	169.407	217.426	234.564	213.789	94.5455	95.6553	122.659	127.127	232.131
	2.23333	116.219	123.574	156.443	167.937	217.332	234.672	220.991	94.1361	99.2032	125.572	125.142	235.482
	2.26667	116.424	123.154	148.447	166.023	217.676	229.751	217.214	94.1167	97.986	124.798	127.151	232.369
	2.3	119.128	127.097	132.146	168.455	217.261	229.409	215.566	95.0618	97.2074	124.745	126.204	235.278
	2.33333	122.323	129.502	128.385	166.271	225.135	234.112	216.515	91.522	97.0926	120.654	128.185	234.335
	2.36667	119.362	126.182	5.17959	166.782	228.961	234.288	217.071	95.6318	91.9109	124.6	128.014	230.699
	2.4	116.881	129.883	87.0243	165.992	228.981	219.957	215.958	96.5054	94.8595	125.096	126.341	237.103
	2.43333	118.129	127.373	145.835	166.893	227.531	18.8992	216.807	96.7438	97.0573	124.08	128.118	232.582
	2.46667	117.317	130.066	0	165.37	230.312	233.898	213.903	95.8747	97.2353	123.275	128.048	229.707
	2.5	118.155	127.962	0	168.551	228.904	232.022	219.881	96.1072	97.4623	124.063	128.4	229.038
	2.53333	119.823	127.852	0	161.354	227.807	10.6049	217.885	96.5935	97.5239	123.801	125.555	226.942
	2.56667	119.661	129.321	0	161.08	225.485	42.0093	216.868	95.9306	98.0309	124.531	126.394	225.167
	2.6	117.139	129.847	0	165.999	225.966	229.24	217.315	95.9703	97.0471	125.801	125.459	223.768
	2.63333	117.493	129.762	0	163.756	225.47	18.5759	216.507	95.163	96.2334	122.57	130.322	224.206
	2.66667	114.943	125.922	0	164.609	226.52	16.1083	218.933	95.7304	96.7983	122.216	126.516	225.443
	2.7	120.118	127.66	0	167.477	221.755	13.1824	219.071	96.6948	97.4224	124.493	126.095	223.14
	2.73333	118.024	129.049	0	165.946	223.527	211.488	217.675	95.2675	97.7689	122.518	129.452	221.774
	2.76667	117.931	130.388	0	165.389	221.294	225.336	217.447	95.1098	95.4967	122.98	128.578	219.907
	2.8	120.004	130.849	0	167.201	222.2	219.51	217.773	96.046	97.8739	125.881	125.571	226.652
	2.83333	105.009	128.571	0	167.255	220.489	37.1416	218.964	97.1045	97.7739	122.979	127.009	229.612
	2.86667	121.58	132.013	0	168.939	222.255	18.5927	219.462	95.5923	96.3426	124.842	124.871	230.155
	2.9	120.543	128.855	0	168.461	218.659	0	216.483	96.1571	94.1999	124.637	126.083	227.774
	2.93333	119.033	129.233	0	168.774	220.558	201.173	217.983	96.1005	94.116	122.999	125.99	224.74
	2.96667	120.392	129.586	0	167.024	221.087	203.923	218.856	96.8354	95.3133	126.225	125.686	219.599
	3	122.408	130.548	0	169.134	224.6	212.264	217.494	97.3591	93.7941	124.954	128.377	222.448
	3.03333	122.185	130.399	0	165.317	226.457	199.345	218.072	97.2829	93.952	125.693	127.018	216.506
	3.06667	121.643	128.011	0	166.526	227.91	212.331	218.802	97.4647	95.206	121.853	124.877	212.903
	3.1	121.769	128.924	0	167.458	227.024	213.494	216.682	96.0085	94.6724	125.205	129.265	213.099
	3.13333	121.873	128.17	0	166.815	227.852	212.41	219.791	97.308	92.8382	125.571	125.018	214.5
	3.16667	121.611	126.813	0	166.075	229.323	217.159	220.324	97.3735	93.0733	124.601	125.298	219.598
	3.2	121.42	128.076	0	167.294	228.591	219.337	219.627	97.5163	92.9125	125.607	126.228	219.198
	3.23333	120.43	128.689	0	166.467	229.262	217.389	219.576	95.6883	91.7611	124.164	128.434	222.223
	3.26667	121.957	129.789	0	167.619	229.37	235.636	219.461	96.1733	94.5123	122.01	127.072	222.396
	3.3	121.25	123.68	0	166.753	228.975	232.098	217.148	93.3167	94.3647	118.439	127.166	224.253
	3.33333	121.639	125.69	0	162.548	228.329	238.512	220.331	95.4155	94.2423	123.609	128.56	0
	3.36667	120.417	115.546	0	162.871	230.165	236.92	220.61	97.5083	95.0899	124.81	127.258	1
	3.4	120.786	123.355	166.192	164.242	228.788	239.538	220.129	95.2841	96.4025	125.346	122.18	0
	3.43333	122.335	123.491	168.67	164.767	230.636	238.716	219.993	96.5107	93.7755	124.577	127.703	2.41421
	3.46667	119.777	129.346	169.573	163.281	232.993	234.228	222.685	97.5866	93.3445	125.985	109.675	2.41421
	3.5	118.911	131.728	170.097	168.924	228.857	240.073	222.231	96.4344	93.0176	122.732	124.909	1
	3.53333	121.42	127.936	169.568	166.866	228.543	231.214	221.477	97.629	94.1376	124.88	120.646	0
	3.56667	120.032	128.667	165.171	168.176	229.363	230.397	220.868	96.712	94.2926	126.16	109.831	0
	3.6	121.812	127.209	168.826	168.794	230.374	234.75	219.559	97.0351	95.8283	125.752	127.786	217.499
	3.63333	122.558	129.788	168.652	168.219	227.337	232.931	222.175	95.4275	93.6891	124.788	108.045	217.855
	3.66667	121.478	130.027	166.861	168.279	225.286	233.125	222.211	94.9984	94.5044	124.786	109.879	220.696
	3.7	123.746	129.834	162.708	166.231	229.03	231.992	221.902	92.9114	93.4972	124.635	109.859	220.875
	3.73333	120.744	128.641	165.323	165.794	232.418	234.324	219.466	95.6871	94.442	125.932	109.862	215.756
	3.76667	120.688	128.857	163.062	167.302	230.586	234.124	221.873	94.2254	94.574	123.614	109.93	220.669
	3.8	119.412	129.491	0	166.534	230.662	232.592	223.738	93.6995	91.8857	123.29	110.145	221.963
	3.83333	120.22	131.892	0	165.404	229.253	233.415	223.604	96.0607	94.5921	123.941	127.446	222.753
	3.86667	120.366	130.983	0	162.924	228.189	235.192	218.383	95.8922	94.3191	125.268	126.843	222.729
	3.9	120.551	128.694	0	165.111	228.126	231.047	223.13	94.8164	93.897	124.762	126.971	219.021
	3.93333	120.638	128.696	0	167.327	223.564	232.416	216.181	94.4452	93.1144	124.403	128.174	221.787
	3.96667	119.559	128.296	0	167.96	225.83	232.31	220.5	95.0957	95.2852	122.749	128.074	220.596
	4	120.244	129.592	0	168.276	229.365	233.397	224.545	93.5761	95.501	122.92	126.053	223.505
	4.03333	120.378	127.734	0	165.977	231.322	234.494	219.662	93.7766	96.3965	124.352	128.795	221.935
	4.06667	123.127	128.163	0	167.287	229.237	230.119	220.14	97.2038	94.827	127.454	128.355	219.112
	4.1	117.879	128.645	0	166.565	231.811	230.213	220.518	96.9749	94.7239	125.06	126.61	214.979
	4.13333	121.622	126.306	0	165.857	227.228	229.897	219.209	98.0755	95.7841	125.12	126.326	216.353
	4.16667	119.878	130.022	0	168.873	227.539	230.963	218.19	96.3478	92.7549	123.538	126.318	216.556
	4.2	125.031	129.742	0	170.383	227.233	230.128	219.695	95.8575	93.2685	115.245	128.733	215.955
	4.23333	104.399	129.836	0	168.7	227.265	227.869	224.596	96.4607	95.7259	116.285	126.57	213.274
	4.26667	94.26	129.112	0	169.373	227.199	226.658	221.402	96.3031	96.8263	114.66	127.782	205.735
	4.3	93.5857	129.744	0	164.848	226.323	228.739	218.237	94.948	95.3321	122.748	128.744	215.267
	4.33333	114.479	128.689	0	164.782	227.216	230.005	220.093	95.6668	93.5246	122.456	126.752	218.841
	4.36667	117.998	128.591	0	167.229	223.909	230.282	222.922	92.7495	94.8401	125.646	124.622	216.847
	4.4	119.507	128.822	0	168.161	224.103	230.758	221.401	95.6438	92.4439	126.857	126.348	219.195
	4.43333	118.254	129.08	0	167.961	221.345	230.604	221.119	95.8388	94.7522	126.292	129.131	216.147
	4.46667	119.203	127.087	128.162	165.905	218.881	230.998	222.871	92.9244	94.8383	125.576	129.816	217.549
	4.5	122.52	129.1	164.276	165.541	217.596	232.023	217.865	93.8442	95.226	122.96	129.668	223.486
	4.53333	122.855	130.041	161.455	166.539	217.211	230.265	220.671	94.2216	94.3155	124.982	129.398	220.902
	4.56667	122.2	129.478	158.535	162.515	218.121	231.316	220.219	95.2438	94.7531	125.504	129.184	216.396
	4.6	121.256	128.197	161.166	169.038	212.084	231.067	218.673	93.6974	94.3676	125.407	125.782	216.695
	4.63333	120.617	127.929	161.735	167.781	213.588	229.753	218.675	93.9383	93.9666	125.133	125.129	214.887
	4.66667	122.359	129.293	167.12	169.319	211.469	229.784	216.123	94.7997	94.3739	126.033	127.513	218.657
	4.7	120.3	127.747	165.936	168.265	211.041	231.452	217.276	94.1837	96.1073	126.106	126.002	215.982
	4.73333	120.967	129.422	166.218	167.785	205.805	227.949	214.695	94.6988	94.1538	124.924	125.405	212.999
	4.76667	122.477	127.519	167.273	166.458	211.626	229.884	215.336	92.6521	95.8079	125.381	128.81	215.584
	4.8	122.558	131.205	170.425	170.241	209.688	228.619	215.504	93.8431	95.0712	122.331	124.375	212.531
	4.83333	122.847	128.286	164.06	168.694	215.358	231.221	211.189	92.0657	93.8184	117.87	125.826	208.774
	4.86667	121.718	128.312	137.151	165.737	217.473	229.315	210.996	93.49	93.2286	118.956	126.84	217.427
	4.9	120.53	129.458	135.18	166.732	220.504	230.052	210.433	94.9617	94.0867	123.524	127.367	219.259
	4.93333	120.368	129.084	138.875	168.76	222.871	230.637	212.646	90.5949	95.7979	115.817	128.63	216.347
	4.96667	119.846	130.85	154.891	168.175	224.217	230.149	206.845	92.8906	95.7897	110.095	125.16	214.483
	5	122.988	129.119	162.226	168.125	227.421	230.032	208.617	93.7809	96.3185	115.511	128.858	217.138
	5.03333	121.78	130.27	164.254	168.076	227.161	231.556	210.661	93.3338	95.3061	117.695	125.381	218.805
	5.06667	120.808	127.359	160.608	166.429	225.497	233.456	208.569	91.1518	95.2194	115.425	128.559	219.657
	5.1	119.992	129.461	162.711	164.631	227.215	232.381	212.006	89.5625	95.1991	122.345	123.652	220.583
	5.13333	122.169	129.5	163.654	165.507	229.092	231.593	210.489	89.2063	98.1008	123.988	128.5	219.447
	5.16667	119.47	128.279	161.801	169.15	228.606	231.016	209.407	91.5333	96.6809	124.677	126.028	219.257
	5.2	121.084	129.311	165.233	168.346	227.988	230.21	210.664	94.0537	97.0844	122.834	125.997	217.588
	5.23333	121.589	129.714	164.355	164.285	231.148	230.017	210.732	91.6642	95.8865	124.365	128.388	216.616
	5.26667	120.716	128.56	167.503	165.681	232.858	230.349	212.027	90.9487	93.4062	124.167	128.416	222.103
	5.3	120.052	129.516	165.237	165.67	230.784	226.382	210.811	92.4667	93.6391	124.311	129.872	221.473
	5.33333	122.621	130.366	167.607	164.872	228.291	229.404	212.212	93.398	93.6689	124.883	127.024	221.332
	5.36667	120.676	131.792	170.529	165.396	228.688	231.334	208.391	91.5501	96.8186	125.605	126.614	216.948
	5.4	122.101	131.75	169.335	166.253	230.474	232.876	212.869	91.0514	95.4386	124.195	126.087	220.074
	5.43333	120.726	133.714	169.76	165.169	233.724	231.523	216.439	91.7322	96.7618	127.751	122.563	214.535
	5.46667	124.318	130.912	175.938	167.109	233.787	233.145	218.153	93.8922	95.5201	127.694	124.3	218.424
	5.5	125.112	132.408	175.551	170.833	236.752	234.613	217.17	94.9599	97.2621	125.819	129.348	219.139
	5.53333	125.706	134.41	176.92	170.678	236.622	236.292	220.999	94.5038	98.1164	127.786	130.051	219.411
	5.56667	126.478	134.482	177.201	172.257	237.47	234.79	227.33	97.0311	93.575	130.925	132.11	223.509
	5.6	125.721	134.582	177.924	172.085	236.018	234.345	229.291	97.3996	98.367	129.219	132.375	223.802
	5.63333	124.604	135.002	178.507	172.125	239.297	237.172	230.33	97.29	99.9268	129.792	127.762	228.35
	5.66667	127.261	135.457	179.577	172.559	238.045	0	2.41421	96.1075	96.6988	130.16	129.59	229.055
	5.7	124.003	136.886	177.987	173.803	240.645	239.673	230.127	99.4821	100.281	129.611	132.894	229.566
	5.73333	127.059	136.137	177.451	173.456	238.744	0	230.475	99.3875	97.162	129.899	131.037	226.817
	5.76667	125.656	135.5	176.288	172.29	240.295	104.617	227.528	98.9544	97.7579	129.714	130.415	230.068
	5.8	123.803	135.588	176.429	171.053	238.405	0	228.271	98.2216	98.9077	128.697	131.623	231.409
	5.83333	126.637	133.491	178.44	174.467	237.389	98.444	230.389	99.953	97.427	129.64	131.369	227.826
	5.86667	126.632	132.498	179.159	174.515	233.293	0	229.794	94.7166	99.2817	130.746	132.595	228.204
	5.9	126.315	132.898	178.657	173.467	233.2	0	227.585	99.8266	101.189	129.61	131.585	230.33
	5.93333	124.679	132.278	178.436	175.772	231.842	0	230.046	99.917	100.752	129.597	133.062	226.79
	5.96667	125.154	132.619	178.16	174.683	230.869	0	226.443	99.7276	101.686	129.654	130.299	226.948
	6	125.613	131.592	178.306	173.6	233.092	0	228.882	99.7282	99.7155	129.248	131.106	227.477
	6.03333	126.697	131.426	178.367	173.795	234.74	0	227.935	98.3421	101.614	129.664	133.304	228.439
	6.06667	123.837	131.505	178.186	173.424	231.011	0	227.842	98.4262	101.787	129.563	132.409	230.298
	6.1	125.534	133.393	180.194	173.006	232.567	0	227.32	98.7994	101.543	129.444	132.501	229.555
	6.13333	125.237	128.649	178.767	172.732	231.779	0	230.02	99.326	98.5556	128.548	130.466	229.727
	6.16667	123.718	127.798	177.408	174.525	234.552	0	227.5	98.8955	102.359	128.73	133.83	230.798
	6.2	123.86	126.189	178.305	174.307	232.448	0	230.755	98.191	100.965	129.812	133.534	227.429
	6.23333	122.044	128.984	179.223	172.861	231.844	0	227.095	97.8461	102.31	129.38	132.107	230.202
	6.26667	126.359	131.508	179.734	175.74	231.296	0	226.693	101.317	102.314	127.978	131.703	227.896
	6.3	123.759	131.491	179.378	174.689	235.269	0	224.85	100.315	101.841	129.01	131.739	224.226
	6.33333	126.169	127.996	179.074	175.807	234.801	0	228.422	100.486	101.551	129.25	133.567	228.364
	6.36667	126.074	132.182	178.122	176.102	230.771	0	228.503	100.325	100.091	129.295	131.935	227.949
	6.4	125.843	130.139	176.551	174.387	232.418	0	226.657	100.895	100.601	126.91	133.103	229.688
	6.43333	125.354	130.426	178.225	173.23	230.279	0	229.496	100.231	102.098	125.971	133.405	228.968
	6.46667	127.653	132.051	177.438	171.972	232.085	0	228.592	100.091	100.611	128.185	130.204	226.339
	6.5	126.694	131.715	177.482	172.487	231.467	0	230.762	100.288	101.716	127.888	133.789	228.799
	6.53333	126.223	131.672	177.856	172.206	0	0	227.047	99.4829	102.295	129.503	131.255	230.73
	6.56667	124.501	134.215	180.059	169.263	0	0	229.38	101.084	100.427	130.264	134.081	229.842
	6.6	124.352	132.954	180.006	167.684	0	0	230.063	99.9524	102.006	128.508	133.662	226.874
	6.63333	127.662	131.74	178.277	171.251	0	0	230.38	99.9238	101.652	128.979	131.311	231.67
	6.66667	126.727	134.41	177.959	172.528	0	0	228.816	101.08	101.423	129.354	131.129	229.722
	6.7	128.968	136.583	180.09	171.242	0	0	0	101.734	101.607	128.247	132.803	227.951
	6.73333	127.831	135.23	180.043	171.593	0	0	0	100.041	102.823	127.988	132.907	228.339
	6.76667	127.175	134.751	181.097	171.004	0	0	0	100.24	101.552	129.367	133.56	227.883
	6.8	125.821	133.751	178.037	170.031	0	0	0	101.067	101.187	128.126	134.204	226.098
	6.83333	126.751	133.796	180.71	172.868	0	0	0	101.238	102.529	128.176	130.241	224.537
	6.86667	125.614	133.7	179.86	172.968	227.493	0	0	101.467	102.735	127.902	129.819	227.222
	6.9	125.689	137.401	180.334	174.689	230.096	0	235.213	100.42	102.676	129.224	133.788	229.132
	6.93333	125.899	135.941	181.067	174.011	229.73	0	234.865	102.298	101.905	124.906	132.412	226.59
	6.96667	126.975	138.593	168.619	174.329	228.182	0	234.913	99.6662	102.668	127.837	132.953	226.717
	7	126.356	137.027	179.832	170.659	228.542	0	234.957	101.7	103.404	130.043	135.223	225.35
	7.03333	124.252	136.006	179.3	170.28	228.838	0	235.934	99.2139	101.59	126.326	133.622	228.346
	7.06667	126.041	136.225	180.368	170.813	228.002	0	233.692	101.306	103.349	127.12	134.155	228.754
	7.1	128.546	136.083	178.291	171.906	230.54	0	229.951	99.8897	103.216	128.074	131.735	228.998
	7.13333	128.003	134.141	177.981	173.385	231.443	0	233.077	101.373	102.912	130.709	133.34	231.407
	7.16667	128.464	138.277	178.133	172.748	232.761	0	232.394	100.452	102.862	130.355	132.187	230.478
	7.2	126.953	137.446	178.187	170.84	231.895	0	235.589	100.17	103.409	126.82	131.305	234.834
	7.23333	125.899	136.222	178.59	173.219	232.696	0	234.735	102.814	103.108	125.607	134.281	234.311
	7.26667	129.72	136.213	177.594	170.979	231.821	0	232.758	101.649	104.469	127.962	133.624	232.691
	7.3	124.705	134.811	178.231	171.646	233.415	0	236.238	99.6093	103.877	130.469	133.091	235.889
	7.33333	123.274	135.346	179.481	172.053	231.931	0	235.003	99.94	102.143	127.658	129.02	236.616
	7.36667	126.565	136.591	175.777	173.597	231.372	0	237.012	100.095	102.464	128.102	132.103	236.673
	7.4	127.96	136.005	177.057	172.42	233.046	0	235.873	102.364	101.341	127.983	133.941	236.327
	7.43333	126.708	132.518	174.98	171.858	233.577	0	231.788	99.585	102.342	130.339	133.401	235.702
	7.46667	125.277	134.958	177.727	171.87	233.033	0	238.195	99.9156	102.759	129.097	134.373	235.909
	7.5	127.657	135.474	176.39	170.553	229.743	0	236.662	100.226	101.571	127.836	134.262	237.776
	7.53333	126.629	135.456	175.36	171.583	231.431	0	234.056	100.83	102.262	125.642	133.745	237.817
	7.56667	124.829	135.65	175.791	172.583	235.047	0	233.679	99.7094	102.107	128.837	131.107	237.251
	7.6	125.007	134.972	174.422	170.669	233.136	0	238.375	98.4826	102.266	131.347	133.016	235.4
	7.63333	127.064	134.82	175.385	171.83	231.807	0	235.85	99.6453	102.476	128.451	129.797	237.787
	7.66667	126.839	132.399	177.549	171.723	233.082	0	232.514	100.056	102.11	129.815	132.003	236.856
	7.7	123.631	133.655	175.987	172.388	231.141	0	234.345	100.073	103.068	128.54	131.206	236.013
	7.73333	124.132	133.281	175.862	173.689	232.456	0	236.192	99.9849	101.892	131.308	130.072	237.258
	7.76667	125.394	133.323	175.844	172.749	233.633	0	233.534	99.9491	102.542	129.03	131.718	234.94
	7.8	126.08	134.016	174.739	169.881	230.398	0	237.797	102.507	102.883	128.064	133.054	238.117
	7.83333	125.394	134.179	173.207	173.771	232.496	0	234.715	101.878	103.941	129.356	135.621	236.997
	7.86667	125.463	133.44	176.326	170.761	232.429	0	237.416	102.303	100.712	128.843	134.18	237.443
	7.9	127.158	132.707	175.352	172.699	235.321	0	235.163	102.186	103.531	131.194	133.996	236.41
	7.93333	125.295	131.469	174.94	174.085	233.392	0	236.697	101.992	102.706	127.72	131.53	236.207
	7.96667	120.842	135.489	174.745	173.686	231.637	0	235.693	101.351	103.518	130.215	133.114	235.911
	8	125.251	132.146	174.616	175.145	233.535	0	233.195	100.696	103.301	132.072	134.063	238.885
	8.03333	123.903	133.949	172.111	174.339	234.213	0	230.161	100.708	103.206	130.62	131.417	235.109
	8.06667	121.786	133.959	172.439	173.248	233.82	0	230.668	102.017	103.14	131.503	133.458	234.462
	8.1	123.507	133.629	172.295	172.905	233.351	0	232.2	101.912	103.203	129.277	131.957	238.611
	8.13333	123.556	136.143	177.084	174.792	234.076	0	235.578	102.301	105.129	128.633	133.671	234.31
	8.16667	124.408	134.538	174.302	174.775	232.874	0	235.691	100.54	104.49	126.73	133.487	236.627
	8.2	126.272	136.594	174.427	175.499	236.18	0	231.378	99.6151	104.688	128.188	132.366	237.906
	8.23333	125.149	136.656	174.832	173.906	235.529	0	233.271	100.053	104.007	128.453	129.49	238.789
	8.26667	125.6	135.763	174.25	177.541	235.702	0	229.745	99.3745	103.432	127.87	132.549	237.888
	8.3	122.817	136.659	173.633	176.339	235.715	0	231.28	97.2222	103.709	129.73	129.985	237.713
	8.33333	123.984	135.79	174.4	172.56	237.557	0	232.193	97.2725	103.175	129.148	130.591	238.551
	8.36667	124.017	137.184	175.094	176.871	236.017	0	231.789	99.4871	103.163	129.812	131.715	236.789
	8.4	124.116	135.669	175.173	175.428	236.734	0	235.364	100.081	102.549	123.307	131.647	239.889
	8.43333	123.186	137.49	175.979	178.115	236.142	0	232.224	101.688	103.426	129.757	132.366	240.383
	8.46667	125.133	137.026	171.601	175.686	235.886	0	232.37	102.063	102.212	127.301	133.042	238.687
	8.5	121.91	137.627	177.306	176.132	233.674	0	233.073	102.16	103.296	126.953	131.203	239.454
	8.53333	122.6	136.806	175.229	178.373	234.699	0	231.1	99.4347	101.425	127.826	130.969	242.18
	8.56667	124.007	134.631	174.613	174.531	231.287	0	230.968	101.276	101.98	129.359	131.153	242.17
	8.6	122.529	135.084	176.897	179.186	231.312	0	231.109	99.3897	103.902	127.216	132.482	241.314
	8.63333	121.077	135.465	176.521	175.756	230.268	0	230.976	99.5649	102.508	126.071	132.317	240.443
	8.66667	121.992	134.9	177.433	177.916	233.257	0	232.329	101.712	103.439	126.383	130.813	240.991
	8.7	121.772	133.953	177.916	177.793	228.774	0	235.774	102.096	103.732	124.305	131.181	241.768
	8.73333	120.206	135.836	172.519	176.86	230.685	0	235.107	102.008	103.857	127.077	133.428	240.367
	8.76667	123.841	135.762	176.484	178.409	233.182	0	237.662	98.9634	104.006	125.821	131.606	239.489
	8.8	120.439	134.301	177.959	174.379	232.945	0	235.792	100.536	104.041	128.795	129.048	239.167
	8.83333	120.648	135.776	177.859	173.321	232.437	0	231.526	100.324	103.752	126.34	131.391	238.346
	8.86667	121.536	133.525	177.954	174.016	232.836	0	234.807	100.281	103.433	126.407	131.27	239.173
	8.9	124.043	134.176	178.385	174.244	236.679	0	231.599	100.247	103.998	125.927	131.879	237.568
	8.93333	122.156	137.835	178.672	176.402	237.236	66.9213	237.059	100.108	104.353	123.63	130.625	239.323
	8.96667	122.606	136.029	177.419	175.787	236.953	66.2167	236.802	100.231	104.496	128.108	131.995	238.243
	9	122.584	136.792	177	176.564	236.132	70.6655	236.549	98.9485	104.937	126.584	131.689	239.033
	9.03333	121.349	135.229	175.889	173.791	234.689	238.063	235.682	100.244	105.639	126.804	132.565	236.572
	9.06667	117.534	134.4	175.542	173.329	232.284	237.821	241.508	99.9866	105.231	126.789	131.141	238.052
	9.1	117.921	136.501	178.443	175.191	229.867	235.831	238.948	100.347	105.043	126.749	132.371	238.464
	9.13333	123.544	133.432	174.069	174.116	230.23	234.516	237.233	99.5876	105.195	126.324	128.98	236.544
	9.16667	123.17	135.227	175.425	171.653	232.26	237.35	236.922	101.137	105.774	127.274	132.17	238.219
	9.2	121.359	134.867	178.221	172.997	227.037	235.495	239.498	100.99	106.554	130.909	135.016	238.105
	9.23333	122.726	133.182	177.161	174.19	233.059	232.995	239.872	100.332	104.233	127.082	130.897	239.312
	9.26667	120.857	134.458	178.692	173.797	233.348	234.644	239.201	100.085	106.601	129.621	132.988	240.574
	9.3	119.931	135.308	180.226	173.769	228.624	235.026	239.935	101.535	107.367	129.451	132.523	236.123
	9.33333	125.103	135.264	177.583	175.268	233.345	234.51	243.297	100.056	103.566	130.842	130.821	237.716
	9.36667	122.778	134.925	178.694	171.3	229.141	235.973	242.006	100.298	105.806	129.319	132.398	239.847
	9.4	124.139	133.891	178.225	175.471	231.306	237.292	242.167	99.3899	105.232	130.21	132.308	235.465
	9.43333	121.271	135.272	177.258	173.934	227.713	235.557	242.278	101.152	103.531	130.953	129.096	236.143
	9.46667	123.843	135.686	177.84	173.353	227.649	236.643	244.197	101.008	101.922	130.826	131.391	233.122
	9.5	122.434	133.429	178.28	172.357	231.38	234.115	241.173	99.5198	104.46	129.057	132.559	230.629
	9.53333	121.177	134.866	178.704	171.112	229.365	235.364	240.592	99.6955	103.934	131.564	133.52	224.87
	9.56667	122.701	136.108	179.506	172.97	0	237.424	242.628	99.8681	103.999	129.931	132.977	228.636
	9.6	121.478	135.853	178.797	173.193	0	235.213	240.841	102.106	104.356	128.224	130.035	231.37
	9.63333	122.844	135.864	179.011	173.669	0	240.02	242.595	101.153	102.806	129.196	132.033	227.947
	9.66667	122.949	135.909	177.116	174.486	0	232.754	242.826	100.147	102.596	127.249	132.017	225.721
	9.7	122.403	135.75	176.56	173.087	0	237.237	239.485	100.902	104	126.982	132.602	231.134
	9.73333	123.333	132.76	172.016	172.497	0	0	239.34	99.5564	104.992	130.376	131.473	229.603
	9.76667	123.773	135.192	175.956	173.945	0	0	242.961	99.7857	103.058	127.836	133.323	231.516
	9.8	123.692	134.416	177.97	172.21	0	0	243.095	101.335	104.983	128.93	132.608	231.018
	9.83333	124.551	130.699	176.133	174.288	0	0	240.352	99.6979	103.837	127.005	131.255	231.53
	9.86667	123.356	131.273	175.934	173.614	227.465	0	243.025	101.2	104.093	129.746	131.013	227.078
	9.9	125.161	130.35	174.892	171.971	228.536	0	238.795	99.8258	103.634	129.208	130.197	226.89
	9.93333	126.822	129.623	176.683	172.409	223.311	0	240.824	102.615	104.433	129.306	132.573	228.902
	9.96667	127.906	129.681	177.169	170.433	226.307	0	238.816	101.432	104.31	129.252	130.557	225.52
	10	126.804	131.807	177.066	170.406	225.029	0	241.859	101.376	104.128	126.841	132.887	227.635
	10.0333	124.382	130.243	176.588	172.909	223.188	0	243.523	99.9891	104.703	128.018	132.8	225.118
	10.0667	124.067	130.209	174.962	174.033	225.747	0	244.782	99.8437	104.302	128.75	130.978	226.039
	10.1	122.933	129.449	177.738	173.655	224.729	0	243.231	101.59	104.363	128.489	133.564	226.499
	10.1333	122.266	132.562	178.827	173.826	221.722	0	240.789	99.2992	104.008	128.268	133.233	226.798
	10.1667	123.125	132.552	179.6	171.949	224.523	0	240.186	101.33	104.364	127.931	129.277	228.61
	10.2	124.612	133.459	177.337	172.741	223.252	0	240.038	99.8957	103.217	128.676	130.81	226.309
	10.2333	124.102	132.76	179.468	170.386	224.416	0	241.314	102.6	104.433	125.736	130.44	226.652
	10.2667	126.515	133.642	181.368	171.72	226.909	0	241.137	100.108	103.845	125.857	130.535	226.415
	10.3	123.318	131.371	180.737	171.914	227.589	0	239.069	99.7421	104.294	125.648	129.109	228.027
	10.3333	124.999	130.727	178.779	172.704	226.503	0	240.307	99.7669	104.445	125.87	133.092	228.482
	10.3667	123.678	131.14	178.991	172.284	228.647	0	240.272	101.063	104.525	125.938	129.292	231.511
	10.4	121.874	129.78	179.177	171.342	228.612	236.63	242.825	99.8552	103.853	127.006	130.497	228.925
	10.4333	124.662	130.606	176.446	169.628	224.691	0	238.989	101.003	104.389	125.21	128.724	228.139
	10.4667	124.085	124.377	176.853	165.853	228.193	0	237.603	100.335	102.907	117.808	128.415	227.552
	10.5	120.396	123.207	172.937	162.945	225.512	0	234.661	97.6342	101.958	122.21	133.603	229.382
	10.5333	121.286	123.918	169.405	162.152	221.109	0	236.804	99.3108	100.076	119.559	130.249	228.712
	10.5667	118.525	125.203	164.673	159.122	220.671	0	234.519	95.6191	98.2707	123.583	131.842	222.57
	10.6	118.917	122.689	166.552	153.436	218.633	0	227.847	96.9685	99.1069	120.414	124.02	222.235
	10.6333	117.739	122.394	163.601	151.615	219.8	0	229.862	95.9873	99.2335	121.617	127.3	223.29
	10.6667	117.84	125.915	165.824	157.111	220.667	0	230.696	96.4794	99.3022	121.893	128.676	222.417
	10.7	118.474	122.215	162.898	157.372	218.475	0	224.061	95.0073	98.3549	120.71	127.617	220.519
	10.7333	118.68	123.407	163.719	154.264	220.165	0	223.761	95.4674	97.0587	120.151	129.178	219.327
	10.7667	118.379	123.482	162.581	153.905	223.092	0	223.302	93.296	96.698	121.114	125.633	223.238
	10.8	115.257	124.72	161.676	158.203	221.906	0	226.004	95.3903	96.5182	122.131	126.056	220.028
	10.8333	116.404	124.135	162.727	157.763	223.368	0	223.395	95.4105	97.2383	119.96	128.686	221.36
	10.8667	116.746	122.838	160.13	158.348	224.366	0	220.33	95.7686	95.9175	122.011	128.934	219.308
	10.9	117.638	0	158.093	160.962	223.179	0	221.819	95.9887	94.3937	121.966	127.268	218.378
	10.9333	115.769	0	163.215	156.32	224.957	0	218.354	94.9563	90.0362	120.452	127.91	216.591
	10.9667	115.658	0	161.479	157.7	222.222	0	219.283	94.9321	94.5958	119.803	125.362	217.442
	11	116.897	0	163.569	159.682	220.304	0	219.016	95.3712	91.0513	122.842	124.684	0
	11.0333	116.69	0	162.621	158.739	222.329	0	218.337	95.784	92.5605	118.542	126.838	0
	11.0667	116.727	0	159.302	160.068	220.085	0	216.856	93.4971	92.6736	97.7371	127.329	0
	11.1	117.893	0	158.909	160.017	221.647	0	216.753	92.9741	93.0755	90.86	127.402	0
	11.1333	117.92	0	161.121	160.149	221.334	0	214.653	94.2971	92.0245	97.8738	129.531	0
	11.1667	117.312	0	155.963	157.651	220.466	0	218.078	94.7639	91.7906	118.916	125.318	0
	11.2	116.782	0	159.146	156.331	223.831	0	215.234	94.1976	90.726	122.319	127.923	0
	11.2333	115.966	0	156.496	155.264	220.32	0	218.58	94.4067	87.1665	121.387	124.576	0
	11.2667	118.347	0	159.145	144.314	223.083	0	216.756	94.0248	90.7421	123.688	126.258	0
	11.3	116.636	0	162.633	137.436	225.318	0	213.082	88.7218	87.8054	123.581	128.493	0
	11.3333	114.235	0	161.915	137.086	223.678	0	215.286	91.2729	90.9593	121.175	127.905	0
	11.3667	115.354	0	161.07	133.808	225.432	0	215.365	93.2446	90.4097	122.162	128.197	0
	11.4	115.865	0	160.394	130.424	225.671	0	25.9085	94.4921	89.5542	123.018	128.101	0
	11.4333	119.608	0	160.686	35.3829	224.181	0	215.59	93.3886	92.6087	122.652	127.96	0
	11.4667	117.416	0	162.868	39.8427	221.7	0	214.06	94.2024	92.6047	122.559	125.703	0
	11.5	117.649	0	162.61	0	221.235	95.5136	213.868	93.0096	92.8864	122.345	125.255	0
	11.5333	118.763	0	165.607	0	221.435	96.7539	215.688	93.1249	93.4245	124.341	125.038	0
	11.5667	118.001	0	165.048	0	221.983	229.419	218.672	92.4298	93.5782	122.624	122.768	0
	11.6	118.928	0	163.479	0	222.332	231.93	217.02	92.1338	91.5303	123.382	123.139	0
	11.6333	118.741	0	163.122	0	225.492	230.117	213.398	92.7101	94.267	122.074	124.816	0
	11.6667	120.614	0	161.54	0	221.517	231.32	214.17	93.4727	93.1343	122.262	126.892	0
	11.7	119.895	0	161.337	0	223.092	232.158	216.17	92.9882	93.385	122.988	125.74	0
	11.7333	119.987	0	162.521	0	227.051	230.745	217.362	93.0815	94.0897	123.681	126.52	0
	11.7667	118.19	0	161.978	0	226.746	229.918	215.115	93.9085	94.5435	122.08	123.929	0
	11.8	118.646	0	162.759	0	228.295	231.24	216.552	89.318	93.2532	121.177	126.309	0
	11.8333	119.8	0	161.113	0	226.501	231.584	216.67	83.8705	94.3925	122.368	125.642	0
	11.8667	119.055	0	159.841	0	227.579	226.837	217.545	85.883	95.0861	118.43	126.857	0
	11.9	118.604	0	159.124	0	224.969	221.989	216.902	89.9368	94.8045	119.286	125.567	0
	11.9333	118.549	0	163.44	0	226.407	226.113	218.468	90.3415	93.3884	119.083	127.714	0
	11.9667	118.388	0	163.015	0	225.928	228.273	217.184	93.3218	95.9204	122.508	125.331	0
	12	120.822	123.764	159.073	0	230.887	231.638	219.199	94.1067	94.3538	120.093	124.925	0
	12.0333	120.518	121.636	158.398	0	226.063	229.937	216.976	92.653	95.1746	122.372	124.187	0
	12.0667	119.908	121.959	161.381	0	228.103	231.132	219.165	93.6474	94.9184	121.277	125.181	0
	12.1	116.999	125.571	162.593	0	222.639	232.608	219.871	94.6605	94.146	121.663	125.877	0
	12.1333	121.112	125.095	159.078	0	220.04	235.693	219.192	95.3538	95.3386	118.659	128.971	0
	12.1667	119.044	123.244	165.054	0	218.682	232.258	219.94	94.8572	95.0813	117.342	128.559	0
	12.2	119.071	125.545	163.274	0	223.282	236.731	216.782	94.8938	93.1157	120.941	125.978	0
	12.2333	115.441	123.795	164.373	0	219.366	234.759	219.282	95.6426	93.9579	120.916	128.929	0
	12.2667	119.309	121.809	159.059	0	225.833	238.057	217.472	95.4788	94.2253	119.074	127.316	0
	12.3	117.947	124.814	163.95	0	223.047	231.233	219.562	94.0908	93.0718	117.113	126.971	0
	12.3333	118.934	125.816	159.631	0	223.985	236.689	222.129	93.5685	95.0439	117.541	123.229	0
	12.3667	118.365	126.63	158.869	0	223.524	231.989	218.62	94.7945	91.7199	121.68	127.291	0
	12.4	116.911	127.189	161.634	0	222.95	239.915	222.125	93.3662	95.0097	120.907	126.36	0
	12.4333	117.991	127.029	160.902	0	221.3	234.64	222.148	95.3929	93.4568	120.121	126.101	0
	12.4667	119.944	124.332	159.102	0	221.729	233.6	221.395	94.7703	94.6873	119.369	124.557	0
	12.5	116.703	121.704	162.959	0	226.989	231.226	222.68	95.3617	95.2216	121.443	126.722	0
	12.5333	118.575	125.346	158.306	0	224.454	230.817	220.309	94.6542	94.8785	120.153	127.448	0
	12.5667	117.815	123.843	158.87	0	226.51	230.153	224.223	94.8419	94.3305	120.553	125.912	0
	12.6	118.535	124.588	159.365	0	226.177	225.214	219.556	95.1376	95.0625	117.027	128.115	0
	12.6333	118.808	123.922	162.165	0	227.915	230.148	219.202	96.5507	93.1896	119.246	129.285	0
	12.6667	117.28	123.918	162.835	0	224.987	228.112	222.087	96.3009	93.0311	120.054	124.478	0
	12.7	118.089	122.375	165.155	0	222.443	226.616	222.865	97.0907	94.0056	120.89	127.751	0
	12.7333	119.979	121.652	162.73	0	225.251	227.689	222.722	95.0582	93.9485	120.92	127.208	0
	12.7667	117.997	122.649	161.098	0	222.683	227.97	222.147	96.5703	92.6221	120.205	124.359	0
	12.8	115.969	117.434	164.598	0	220.846	221.671	221.23	97.0904	89.4592	117.561	124.23	0
	12.8333	112.869	119.726	164.122	4.6904	222.902	228.118	220.085	95.9334	90.5488	120.041	128.023	0
	12.8667	116.349	118.472	166.339	0	221.857	225.885	219.786	95.9817	89.1737	113.68	124.924	0
	12.9	117.594	118.33	165.114	0	224.331	229.645	220.127	96.1167	90.2515	115.746	125.933	0
	12.9333	119.856	121.353	163.729	0	225.016	229.844	219.458	94.3503	88.3115	114.952	127.391	0
	12.9667	120.213	0	165.542	0	224.727	234.857	219.678	94.422	88.5796	117.097	126.689	0
	13	119.889	0	0	0	222.482	226.396	222.24	93.4633	86.6168	116.972	129.388	0
	13.0333	117.777	0	0	0	224.389	226.724	222.075	95.7516	86.5801	116.321	131.036	0
	13.0667	118.304	0	0	0	220.309	229.384	219.524	94.7985	88.2588	116.255	128.676	0
	13.1	119.773	0	0	36.1674	218.963	227.125	220.459	94.4264	92.2385	115.845	126.961	0
	13.1333	120.487	0	0	4.26728	221.475	226.178	221.263	96.6918	91.5384	118.793	128.56	0
	13.1667	122.159	0	0	96.3719	216.235	226.013	219.96	95.6064	91.8445	111.096	130.289	0
	13.2	120.248	0	0	127.008	222.457	228.733	217.196	95.079	90.2407	114.487	130.62	0
	13.2333	122.054	0	0	150.757	224.541	229.495	216.763	95.0349	90.0248	117.422	128.764	0
	13.2667	118.471	0	0	138.875	225.377	227.42	216.523	95.1965	89.9191	116.2	129.146	0
	13.3	120.904	0	0	153.824	223.682	232	219.69	95.5717	89.9451	121.613	127.73	0
	13.3333	119.042	0	0	154.235	225.075	234.446	218.996	95.4511	91.1759	118.42	126.697	0
	13.3667	120.03	0	0	156.942	223.274	235.389	215.264	96.5592	91.889	122.628	126.055	0
	13.4	121.997	0	0	158.854	218.942	230.571	216.569	97.0596	92.9925	119.144	128.743	0
	13.4333	119.404	0	0	158.123	225.221	234.864	216.558	95.4181	93.0828	117.608	126.809	0
	13.4667	119.837	0	0	98.5527	224.201	235.527	215.815	95.6429	91.3554	113.167	127.594	0
	13.5	120.611	0	0	0	225.344	234.803	212.376	93.536	92.3416	119.5	127.096	0
	13.5333	120.222	0	0	0	225.884	236.855	210.252	96.7467	93.0776	121.321	125.61	0
	13.5667	122.535	0	0	0	228.746	238.849	211.389	95.4354	92.8639	121.196	127.297	0
	13.6	118.428	0	0	0	225.636	236.858	211.446	95.3394	93.0623	119.828	127.509	0
	13.6333	121.742	0	0	0	224.008	235.825	208.907	94.637	91.7831	118.759	128.33	0
	13.6667	121.927	0	0	0	228.037	236.301	212.017	96.0677	88.6012	121.192	128.404	0
	13.7	121.354	0	0	0	226.944	236.296	215.591	95.289	87.8395	118.703	128.881	0
	13.7333	120.139	0	0	0	225.866	238.624	217.937	94.3331	86.1045	117.604	127.302	0
	13.7667	117.687	0	0	0	225.956	238.451	212.49	94.8919	88.4437	120.463	128.063	0
	13.8	120.608	0	0	0	229.125	238.333	214.948	94.2317	87.1998	114.999	128.635	0
	13.8333	120.546	0	0	0	225.456	237.9	216.968	94.2981	87.4105	120.365	127.809	0
	13.8667	119.016	0	0	0	223.894	237.129	212.913	94.8933	84.7416	118.292	129.093	0
	13.9	120.084	0	0	0	225.076	236.802	215.456	93.7953	87.8848	123.638	127.963	0
	13.9333	124.826	0	0	0	226.87	240.088	211.446	91.969	85.4947	120.731	128.815	0
	13.9667	120.693	0	0	0	224.035	238.245	217.948	94.9696	84.4502	121.084	126.907	0
	14	123.249	0	0	0	225.264	243.644	213.341	94.0896	86.8177	119.443	125.979	0
	14.0333	116.608	0	0	0	225.473	241.762	210.4	93.2603	85.987	121.077	125.192	222.521
	14.0667	117.326	0	0	0	226.525	244.683	217.443	94.3132	90.8184	121.704	126.565	222.341
	14.1	120.091	0	0	0	230.236	234.115	213.546	94.4454	88.1955	117.891	126.014	220.614
	14.1333	119.672	0	0	0	226.746	238.513	214.588	96.2063	89.3636	117.991	126.426	224.817
	14.1667	121.473	0	0	0	226.77	235.514	221.02	94.9315	91.0886	122.284	127.921	221.867
	14.2	119.525	75.3517	0	0	227.867	234.509	214.059	92.8758	90.1117	116.103	129.291	222.468
	14.2333	121.753	78.5339	0	0	228.034	236.982	215.756	94.5336	93.6753	117.47	129.248	221.541
	14.2667	119.911	78.7538	0	0	229.018	237.278	213.193	94.5293	93.202	119.846	127.327	222.764
	14.3	120.64	79.0152	0	0	227.447	238.962	214.191	94.5317	93.3249	119.005	127.494	220.265
	14.3333	121.389	81.0035	0	0	224.503	238.857	215.715	96.4176	90.574	117.033	127.267	224.954
	14.3667	120.285	84.066	0	0	224.83	236.491	215.405	94.9855	0	121.55	125.956	220.294
	14.4	119.989	0	0	0	222.371	234.91	216.736	94.806	93.0655	121.18	127.805	218.042
	14.4333	120.718	84.1221	0	0	221.745	235.597	212.235	95.0141	0	122.331	127.896	220.976
	14.4667	120.096	50.3802	0	0	222.701	235.837	215.686	94.8397	0	123.029	127.843	221.871
	14.5	120.405	86.8044	0	0	222.993	233.962	218.75	95.0978	0	120.79	126.526	222.991
	14.5333	119.977	88.7644	0	0	222.955	239.429	220.143	95.7708	0	120.542	128.385	222.658
	14.5667	120.93	0	0	0	224.956	231.924	217.39	93.5459	0	119.649	125.852	222.77
	14.6	121.308	124.847	0	0	222.704	236.529	218.698	95.6663	0	122.008	126.915	221.698
	14.6333	122.128	128.03	0	0	225.766	232.125	221.513	93.3505	0	122.342	128.003	220.77
	14.6667	120.924	128.049	0	0	222.154	232.381	215.282	93.8347	0	120.611	126.323	223.064
	14.7	120.518	128.759	0	0	221.953	234.681	215.685	92.2563	0	119.334	124.606	219.271
	14.7333	122.323	127.888	0	0	223.485	238.115	215.739	93.8704	0	121.207	127.269	219.103
	14.7667	118.536	128.421	0	0	221.726	236.659	218.005	95.3432	0	120.416	128.166	220.445
	14.8	122.436	128.47	0	0	219.731	233.815	214.987	94.6263	0	120.639	126.481	220.095
	14.8333	122.802	128.45	0	0	221.457	235.557	218.77	94.6635	0	119.123	123.833	220.226
	14.8667	120.158	128.236	0	0	218.168	235.765	215.836	93.7569	0	120.901	125.974	217.934
	14.9	117.461	129.914	0	0	220.328	230.632	213.975	89.3658	0	122.298	125.368	214.439
	14.9333	121.467	127.787	0	0	223.812	238.925	219.437	94.4647	0	122.615	125.849	214.193
	14.9667	119.952	129.174	0	0	224.656	236.894	218.141	92.8682	0	123.279	127.287	216.376
	15	118.611	127.554	0	0	226.61	237.73	222.684	91.4674	0	120.143	126.495	215.484
	15.0333	121.23	128.917	0	0	225.081	238.621	215.975	93.9325	0	118.253	127.52	217.099
	15.0667	117.858	128.899	0	0	225.128	237.908	215.009	94.1393	0	120.468	127.361	214.855
	15.1	120.097	130.533	0	0	222.923	242.354	221.149	94.1373	0	119.944	128.574	214.292
	15.1333	120.791	129.83	0	0	223.637	239.663	218.737	94.4644	0	120.994	127.108	212.869
	15.1667	118.029	129.812	0	0	225.574	242.871	215.021	94.8483	0	119.751	127.399	212.482
	15.2	121.747	131.42	0	0	225.886	237.376	222.865	94.8056	0	122.342	126.852	216.497
	15.2333	120.5	130.144	0	0	227.577	235.888	221.826	93.2525	0	115.6	126.921	218.318
	15.2667	121.481	128.523	0	0	227.253	218.041	221.401	95.1263	0	117.027	128.276	217.388
	15.3	118.417	131.082	0	0	228.997	222.943	220.354	95.3456	0	116.852	127.008	216.277
	15.3333	119.465	130.015	0	0	227.269	230.417	216.544	96.6777	0	119.716	127.598	217.837
	15.3667	116.139	131.772	0	0	226.169	233.788	214.923	93.7892	0	119.916	125.949	212.589
	15.4	117.807	131.161	0	0	226.559	239.068	217.472	95.1128	0	118.601	126.469	216.397
	15.4333	122.856	130.087	0	0	231.009	236.533	214.733				127.641	217.074
	15.4667	120.773				228.921	237.893	213.627				126.816	218.138
	15.5
	15.5333
	15.5667
	15.6
	15.6333
	15.6667
	15.7
	15.7333
	15.7667
	15.8
	15.8333
	15.8667
	15.9
	15.9333
	15.9667
	16
	16.0333
	16.0667
	16.1
	16.1333
	16.1667
	16.2
	16.2333
	16.2667
	16.3
	16.3333
	16.3667
	16.4
	16.4333
	16.4667
	16.5
	16.5333
	16.5667
	16.6
	16.6333
	16.6667
	16.7
	16.7333
	16.7667
	16.8
	16.8333
	16.8667
	16.9
	16.9333
	16.9667
	17
	17.0333
	17.0667
	17.1
	17.1333
	17.1667
	17.2
	17.2333
	17.2667
	17.3
	17.3333
	17.3667
	17.4
	17.4333
	17.4667
	17.5
	17.5333
	17.5667
	17.6
	17.6333
	17.6667
	17.7
	17.7333
	17.7667
	17.8
	17.8333
	17.8667
	17.9
	17.9333
	17.9667
	18
	18.0333
	18.0667
	18.1
	18.1333
	18.1667
	18.2
	18.2333
	18.2667
	18.3
	18.3333
	18.3667
	18.4
	18.4333
	18.4667
	18.5
	18.5333
	18.5667
	18.6
	18.6333
	18.6667
	18.7
	18.7333
	18.7667
	18.8
	18.8333
	18.8667
	18.9
	18.9333
	18.9667
	19
	19.0333
	19.0667
	19.1
	19.1333
	19.1667
	19.2
	19.2333
	19.2667
	19.3
	19.3333
	19.3667
	19.4
	19.4333
	19.4667
	19.5
	19.5333
	19.5667
	19.6
	19.6333
	19.6667
	19.7
	19.7333
	19.7667
	19.8
	19.8333
	19.8667
	19.9
	19.9333
	19.9667
	20
	20.0333
	20.0667
	20.1
	20.1333
	20.1667
	20.2
	20.2333
	20.2667
	20.3
	20.3333
	20.3667
	20.4
	20.4333
	20.4667
	20.5
	20.5333
	20.5667
	20.6
	20.6333
	20.6667
	20.7
	20.7333
	20.7667
	20.8
	20.8333
	20.8667
	20.9
	20.9333
	20.9667
	21
	21.0333
	21.0667
	21.1
	21.1333
	21.1667
	21.2
	21.2333
	21.2667
	21.3
	21.3333
	21.3667
	21.4
	21.4333
	21.4667
	21.5
	21.5333
	21.5667
	21.6
	21.6333
	21.6667
	21.7
	21.7333
	21.7667
	21.8
	21.8333
	21.8667
	21.9
	21.9333
	21.9667
	22
	22.0333
	22.0667
	22.1
	22.1333
	22.1667
	22.2
	22.2333
	22.2667
	22.3
	22.3333
	22.3667
	22.4
	22.4333
	22.4667
	22.5
	22.5333
	22.5667
	22.6
	22.6333
	22.6667
	22.7
	22.7333
	22.7667
	22.8
	22.8333
	22.8667
	22.9
	22.9333
	22.9667
	23
	23.0333
	23.0667
	23.1
	23.1333
	23.1667
	23.2
	23.2333
	23.2667
	23.3
	23.3333
	23.3667
	23.4
	23.4333
	23.4667
	23.5
	23.5333
	23.5667
	23.6
	23.6333
	23.6667
	23.7
	23.7333
	23.7667
	23.8
	23.8333
	23.8667
	23.9
	23.9333
	23.9667
	24
	24.0333
	24.0667
	24.1
	24.1333
	24.1667
	24.2
	24.2333
	24.2667
	24.3
	24.3333
	24.3667
	24.4
	24.4333
	24.4667
	24.5
	24.5333
	24.5667
	24.6
	24.6333
	24.6667
	24.7
	24.7333
	24.7667
	24.8
	24.8333
	24.8667
	24.9
	24.9333
	24.9667
	25
	25.0333
	25.0667
	25.1
	25.1333
	25.1667
	25.2
	25.2333
	25.2667
	25.3
	25.3333
	25.3667
	25.4
	25.4333
	25.4667
	25.5
	25.5333
	25.5667
	25.6
	25.6333
	25.6667
	25.7
	25.7333
	25.7667
	25.8
	25.8333
	25.8667
	25.9
	25.9333
	25.9667
	26
	26.0333
	26.0667
	26.1
	26.1333
	26.1667
	26.2
	26.2333
	26.2667
	26.3
	26.3333
	26.3667
	26.4
	26.4333
	26.4667
	26.5
	26.5333
	26.5667
	26.6
	26.6333
	26.6667
	26.7
	26.7333
	26.7667
	26.8
	26.8333
	26.8667
	26.9
	26.9333
	26.9667
	27
	27.0333
	27.0667
	27.1
	27.1333
	27.1667
	27.2
	27.2333
	27.2667
	27.3
	27.3333
	27.3667
	27.4
	27.4333
	27.4667
	27.5
	27.5333
	27.5667
	27.6
	27.6333
	27.6667
	27.7
	27.7333
	27.7667
	27.8
	27.8333
	27.8667
	27.9
	27.9333
	27.9667
	28
	28.0333
	28.0667
	28.1
	28.1333
	28.1667
	28.2
	28.2333
	28.2667
	28.3
	28.3333
	28.3667
	28.4
	28.4333
	28.4667
	28.5
	28.5333
	28.5667
	28.6
	28.6333
	28.6667
	28.7
	28.7333
	28.7667
	28.8
	28.8333
	28.8667
	28.9
	28.9333
	28.9667
	29
	29.0333
	29.0667
	29.1
	29.1333
	29.1667
	29.2
	29.2333
	29.2667
	29.3
	29.3333
	29.3667
	29.4
	29.4333
	29.4667
	29.5
	29.5333
	29.5667
	29.6
	29.6333
	29.6667
	29.7
	29.7333
	29.7667
	29.8
	29.8333
	29.8667
	29.9
	29.9333
	29.9667
	30
	30.0333
	30.0667
	30.1
	30.1333
	30.1667
	30.2
	30.2333
	30.2667
	30.3
	30.3333
	30.3667
	30.4
	30.4333
	30.4667
	30.5
	30.5333
	30.5667
	30.6
	30.6333
	30.6667
	30.7
	30.7333
	30.7667
	30.8
	30.8333
	30.8667
	30.9
	30.9333
	30.9667
	31
	31.0333
	31.0667
	31.1
	31.1333
	31.1667
	31.2
	31.2333
	31.2667
	31.3
	31.3333
	31.3667
	31.4
	31.4333
	31.4667
	31.5
	31.5333
	31.5667
	31.6
	31.6333
	31.6667
	31.7
	31.7333
	31.7667
	31.8
	31.8333
	31.8667
	31.9
	31.9333
	31.9667
	32
	32.0333
	32.0667
	32.1
	32.1333
	32.1667
	32.2
	32.2333
	32.2667
	32.3
	32.3333
	32.3667
	32.4
	32.4333
	32.4667
	32.5
	32.5333
	32.5667
	32.6
	32.6333
	32.6667
	32.7
	32.7333
	32.7667
	32.8
	32.8333
	32.8667
	32.9
	32.9333
	32.9667
	33
	33.0333
	33.0667
	33.1
	33.1333
	33.1667
	33.2
	33.2333
	33.2667
	33.3
	33.3333
	33.3667
	33.4
	33.4333
	33.4667
	33.5
	33.5333
	33.5667
	33.6
	33.6333
	33.6667
	33.7
	33.7333
	33.7667
	33.8
	33.8333
	33.8667
	33.9
	33.9333
	33.9667
	34
	34.0333
	34.0667
	34.1
	34.1333
	34.1667
	34.2
	34.2333
	34.2667
	34.3
	34.3333
	34.3667
	34.4
	34.4333
	34.4667
	34.5
	34.5333
	34.5667
	34.6
	34.6333
	34.6667
	34.7
	34.7333
	34.7667
	34.8
	34.8333
	34.8667
	34.9
	34.9333
	34.9667
	35
	35.0333
	35.0667
	35.1
	35.1333
	35.1667
	35.2
	35.2333
	35.2667
	35.3
	35.3333
	35.3667
	35.4
	35.4333
	35.4667
	35.5
	35.5333
	35.5667
	35.6
	35.6333
	35.6667
	35.7
	35.7333
	35.7667
	35.8
	35.8333
	35.8667
	35.9
	35.9333
	35.9667
	36
	36.0333
	36.0667
	36.1
	36.1333
	36.1667
	36.2
	36.2333
	36.2667
	36.3
	36.3333
	36.3667
	36.4
	36.4333
	36.4667
	36.5
	36.5333
	36.5667
	36.6
	36.6333
	36.6667
	36.7
	36.7333
	36.7667
	36.8
	36.8333
	36.8667
	36.9
	36.9333
	36.9667
	37
	37.0333
	37.0667
	37.1
	37.1333
	37.1667
	37.2
	37.2333
	37.2667
	37.3
	37.3333
	37.3667
	37.4
	37.4333
	37.4667
	37.5
	37.5333
	37.5667
	37.6
	37.6333
	37.6667
	37.7
	37.7333
	37.7667
	37.8
	37.8333
	37.8667
	37.9
	37.9333
	37.9667
	38
	38.0333
	38.0667
	38.1
	38.1333
	38.1667
	38.2
	38.2333
	38.2667
	38.3
	38.3333
	38.3667
	38.4
	38.4333
	38.4667
	38.5
	38.5333
	38.5667
	38.6
	38.6333
	38.6667
	38.7
	38.7333
	38.7667
	38.8
	38.8333
	38.8667
	38.9
	38.9333
	38.9667
	39
	39.0333
	39.0667
	39.1
	39.1333
	39.1667
	39.2
	39.2333
	39.2667
	39.3
	39.3333
	39.3667
	39.4
	39.4333
	39.4667
	39.5
	39.5333
	39.5667
	39.6
	39.6333
	39.6667
	39.7
	39.7333
	39.7667
	39.8
	39.8333
	39.8667
	39.9
	39.9333
	39.9667
	40
	40.0333
	40.0667
	40.1
	40.1333
	40.1667
	40.2
	40.2333
	40.2667
	40.3
	40.3333
	40.3667
	40.4
	40.4333
	40.4667
	40.5
	40.5333
	40.5667
	40.6
	40.6333
	40.6667
	40.7
	40.7333
	40.7667
	40.8
	40.8333
	40.8667
	40.9
	40.9333
	40.9667
	41
	41.0333
	41.0667
	41.1
	41.1333
	41.1667
	41.2
	41.2333
	41.2667
	41.3
	41.3333
	41.3667
	41.4
	41.4333
	41.4667
	41.5
	41.5333
	41.5667
	41.6
	41.6333
	41.6667
	41.7
	41.7333
	41.7667
	41.8
	41.8333
	41.8667
	41.9
	41.9333
	41.9667
	42
	42.0333
	42.0667
	42.1
	42.1333
	42.1667
	42.2
	42.2333
	42.2667
	42.3
	42.3333
	42.3667
	42.4
	42.4333
	42.4667
	42.5
	42.5333
	42.5667
	42.6
	42.6333
	42.6667
	42.7
	42.7333
	42.7667
	42.8
	42.8333
	42.8667
	42.9
	42.9333
	42.9667
	43
	43.0333
	43.0667
	43.1
	43.1333
	43.1667
	43.2
	43.2333
	43.2667
	43.3
	43.3333
	43.3667
	43.4
	43.4333
	43.4667
	43.5
	43.5333
	43.5667
	43.6
	43.6333
	43.6667
	43.7
	43.7333
	43.7667
	43.8
	43.8333
	43.8667
	43.9
	43.9333
	43.9667
	44
	44.0333
	44.0667
	44.1
	44.1333
	44.1667
	44.2
	44.2333
	44.2667
	44.3
	44.3333
	44.3667
	44.4
	44.4333
	44.4667
	44.5
	44.5333
	44.5667
	44.6
	44.6333
	44.6667
	44.7
	44.7333
	44.7667
	44.8
	44.8333
	44.8667
	44.9
	44.9333
	44.9667
	45
	45.0333
	45.0667
	45.1
	45.1333
	45.1667
	45.2
	45.2333
	45.2667
	45.3
	45.3333
	45.3667
	45.4
	45.4333
	45.4667
	45.5
	45.5333
	45.5667
	45.6
	45.6333
	45.6667
	45.7
	45.7333
	45.7667
	45.8
	45.8333
	45.8667
	45.9
	45.9333
	45.9667
	46
	46.0333
	46.0667
	46.1
	46.1333
	46.1667
	46.2
	46.2333
	46.2667
	46.3
	46.3333
	46.3667
	46.4
	46.4333
	46.4667
	46.5
	46.5333
	46.5667
	46.6
	46.6333
	46.6667
	46.7
	46.7333
	46.7667
	46.8
	46.8333
	46.8667
	46.9
	46.9333
	46.9667
	47
	47.0333
	47.0667
	47.1
	47.1333
	47.1667
	47.2
	47.2333
	47.2667
	47.3
	47.3333
	47.3667
	47.4
	47.4333
	47.4667
	47.5
	47.5333
	47.5667
	47.6
	47.6333
	47.6667
	47.7
	47.7333
	47.7667
	47.8
	47.8333
	47.8667
	47.9
	47.9333
	47.9667
	48
	48.0333
	48.0667
	48.1
	48.1333
	48.1667
	48.2
	48.2333
	48.2667
	48.3
	48.3333
	48.3667
	48.4
	48.4333
	48.4667
	48.5
	48.5333
	48.5667
	48.6
	48.6333
	48.6667
	48.7
	48.7333
	48.7667
	48.8
	48.8333
	48.8667
	48.9
	48.9333
	48.9667
	49
	49.0333
	49.0667
	49.1
	49.1333
	49.1667
	49.2
	49.2333
	49.2667
	49.3
	49.3333
	49.3667
	49.4
	49.4333
	49.4667
	49.5
	49.5333
	49.5667
	49.6
	49.6333
	49.6667
	49.7
	49.7333
	49.7667
	49.8
	49.8333
	49.8667
	49.9
	49.9333
	49.9667
	50
	50.0333
	50.0667
	50.1
	50.1333
	50.1667
	50.2
	50.2333
	50.2667
	50.3
	50.3333
	50.3667
	50.4
	50.4333
	50.4667
	50.5
	50.5333
	50.5667
	50.6
	50.6333
	50.6667
	50.7
	50.7333
	50.7667
	50.8
	50.8333
	50.8667
	50.9
	50.9333
	50.9667
	51
	51.0333
	51.0667
	51.1
	51.1333
	51.1667
	51.2
	51.2333
	51.2667
	51.3
	51.3333
	51.3667
	51.4
	51.4333
	51.4667
	51.5
	51.5333
	51.5667
	51.6
	51.6333
	51.6667
	51.7
	51.7333
	51.7667
	51.8
	51.8333
	51.8667
	51.9
	51.9333
	51.9667
	52
	52.0333
	52.0667
	52.1
	52.1333
	52.1667
	52.2
	52.2333
	52.2667
	52.3
	52.3333
	52.3667
	52.4
	52.4333
	52.4667
	52.5
	52.5333
	52.5667
	52.6
	52.6333
	52.6667
	52.7
	52.7333
	52.7667
	52.8
	52.8333
	52.8667
	52.9
	52.9333
	52.9667
	53
	53.0333
	53.0667
	53.1
	53.1333
	53.1667
	53.2
	53.2333
	53.2667
	53.3
	53.3333
	53.3667
	53.4
	53.4333
	53.4667
	53.5
	53.5333
	53.5667
	53.6
	53.6333
	53.6667
	53.7
	53.7333
	53.7667
	53.8
	53.8333
	53.8667
	53.9
	53.9333
	53.9667
	54
	54.0333
	54.0667
	54.1
	54.1333
	54.1667
	54.2
	54.2333
	54.2667
	54.3
	54.3333
	54.3667
	54.4
	54.4333
	54.4667
	54.5
	54.5333
	54.5667
	54.6
	54.6333
	54.6667
	54.7
	54.7333
	54.7667
	54.8
	54.8333
	54.8667
	54.9
	54.9333
	54.9667
	55
	55.0333
	55.0667
	55.1
	55.1333
	55.1667
	55.2
	55.2333
	55.2667
	55.3
	55.3333
	55.3667
	55.4
	55.4333
	55.4667
	55.5

## Sheet: 3g
	Maximal change in body length (%)
	ACR1			ACR2			ACR1(C102A)			ZipACR
Worm 1	1.05098		Worm 1	1.05431		Worm 1	1.02821		Worm 1	1.03752
Worm 2	1.06885		Worm 2	1.07227		Worm 2	1.03721		Worm 2	1.04224
Worm 3	1.05991		Worm 3	1.04375		Worm 3	1.03699		Worm 3	1.10454
Worm 4	1.10115		Worm 4	1.03645		Worm 4	1.00954		Worm 4	1.03621
Worm 5	1.05326		Worm 5	1.03887		Worm 5	1.03194		Worm 5	1.0341
Worm 6	1.06869		Worm 6	1.0544		Worm 6	1.01468		Worm 6	1.01676
Worm 7	1.06119		Worm 7	1.05673		Worm 7	1.04401		Worm 7	1.07715
Worm 8	1.06941		Worm 8	1.06431		Worm 8	1.03486		Worm 8	1.05049
Worm 9	1.03843		Worm 9	1.03894					Worm 9	1.07219
Wotm 10	1.04681		Wotm 10	1.08959					Wotm 10	1.03154
Worm 11	1.0329		Worm 11	1.05391					Worm 11	1.03663
Worm 12	1.05505		Worm 12	1.05505					Worm 12	1.01498
Worm 13	1.09474		Worm 13	1.04799
Worm 14	1.07697		Worm 14	1.04394
Worm 15	1.06151		Worm 15	1.02598
			Worm 16	1.04863
			Worm 17	1.04544
			Worm 18	1.03456
			Worm 19	1.02354
			Worm 20	1.04893
			Worm 21	1.04276

## Sheet: 3h (ACR(C102A))
ACR1(C102A)	light intensity	0,5 µW/mm2	Time (s)	Length (pixel)	Length (pixel)	Length (pixel)	Length (pixel)	Length (pixel)	Length (pixel)	Length (pixel)	Length (pixel)	Length (pixel)	Length (pixel)			3µW/mm2	Time (s)	Length (pixel)	Length (pixel)	Length (pixel)	Length (pixel)	Length (pixel)	Length (pixel)	Length (pixel)	Length (pixel)	Length (pixel)	Length (pixel)			80 µW/mm2	Time (s)	Length (pixel)	Length (pixel)	Length (pixel)	Length (pixel)	Length (pixel)	Length (pixel)	Length (pixel)			170 µW/mm2	Time (s)	Length (pixel)	Length (pixel)	Length (pixel)	Length (pixel)	Length (pixel)	Length (pixel)	Length (pixel)
light intensity dependence			0.033333	250.737	250.597	219.492	216.597	11.8513	209.673	189.216	218.186	197.123	205.235				0.033333	0	244.848	217.643	0	241.069	212.74	188.934	213.869	208.334	197.056				0.033333	240.951	232.098	242.532	208.125	196.459	202.117	155.474				0.033333	245.453	251.244	227.428	240.598	215.2	196.555	215.299
BWM		Maximal change (%)	0.066667	248.194	246.727	219.918	219.506	55.8076	206.215	189.896	221.641	196.055	205.04			Maximal change (%)	0.066667	0	246.584	217.963	0	237.723	212.402	193.146	212.402	206.966	198.95			Maximal change (%)	0.066667	240.303	232.689	244.555	211.545	194.95	204.687	154.222			Maximal change (%)	0.066667	245.314	251.621	230.2	242.454	209.74	196.12	213.058
		0.99746	0.1	249.381	250.271	218.616	213.073	234.482	212.571	189.127	220.587	197.727	204.173			1.01128	0.1	0	246.689	218.239	0	240.585	212.629	194.17	214.169	207.336	202.768			1.02394	0.1	242.934	234.029	244.584	209.952	196.315	207.194	156.387			1.04814	0.1	245.073	252.827	229.199	240.524	211.736	195.89	217.757
		1.00107	0.133333	248.459	250.825	218.146	216.387	235.838	203.796	191.349	221.748	199.921	205.643			0.992043	0.133333	0	245.456	218.378	0	238.868	211.96	190.309	214.346	207.525	199.868			1.04836	0.133333	238.987	231.742	241.246	212.279	196.461	206.253	155.857			1.0021	0.133333	245.36	253.058	230.387	244.515	209.793	193.552	215.93
		1.00571	0.166667	248.257	251.555	216.723	214.358	237.109	206.729	186.847	220.365	200.805	208.186			1.02692	0.166667	231.503	246.096	219.521	0	237.504	208.164	192.577	215.201	207.922	200.84			1.0129	0.166667	242.539	235.587	242.717	209.972	196.226	206.895	158.75			1.03629	0.166667	247.17	249.579	229.288	245.238	216.685	192.139	216.85
		0.997028	0.2	248.535	250.411	217.369	215.762	236.019	207.611	184.539	220.749	201.421	205.176			1.01618	0.2	226.176	243.901	215.056	0	236.663	208.063	191.456	214.274	208.584	202.081			1.01007	0.2	242.386	233.642	241.597	213.144	196.156	205.693	156.378			1.02278	0.2	245.943	250.895	227.754	243.203	214.181	195.564	214.958
		1.00987	0.233333	243.376	248.979	217.569	217.643	239.062	206.788	183.604	217.423	200.586	202.078			1.02088	0.233333	222.975	244.831	219.593	0	238.323	212.538	194.294	213.261	205.33	200.719			1.02627	0.233333	243.24	234.133	243.142	211.303	195.388	205.06	156.204			1.04777	0.233333	246.467	252.775	224.721	239.304	208.279	197.152	214.538
		0.986246	0.266667	246.209	248.994	220.698	214.673	239.389	204.006	186.633	212.454	200.471	201.936			1.01431	0.266667	228.189	246.16	217.17	0	238.042	211.62	192.356	215.12	207.795	198.069			1.01391	0.266667	238.572	234.537	241.593	212.232	193.207	209.029	160.089			1.02154	0.266667	243.303	248.724	230.604	240.366	207.001	193.493	214.911
		1.00541	0.3	250.492	246.478	220.296	215.938	240.651	206.649	186.725	206.219	201.661	201.201			1.02643	0.3	234.475	246.634	218.4	0	239.933	212.181	193.22	213.867	207.931	197.417			1.0441	0.3	242.733	235.373	241.954	211.767	197.161	206.838	157.729			1.03739	0.3	247.011	250.896	228.074	240.892	212.279	196.88	218.007
		1.00182	0.333333	251.554	248.471	219.19	213.185	236.988	209.819	188.933	202.166	201.776	202.136			1.01589	0.333333	238.791	246.242	218.204	0	239.921	212.315	194.917	214.98	209.257	198.567				0.333333	245.485	235.457	14.1801	211.977	195.788	211.132	158.095			1.02406	0.333333	245.976	250.301	227.996	238.921	214.032	195.36	216.614
		1.01339	0.366667	249.485	247.302	219.094	215.454	233.831	210.552	189.638	209.976	200.273	204.08			1.01234	0.366667	247.694	244.283	218.282	0	242.194	211.671	193.132	216.998	205.638	197.653				0.366667	244.07	235.321	243.113	214.899	195.359	206.82	159.217			1.05782	0.366667	241.622	252.716	231.191	241.415	211.67	195.073	215.678
		0.993188	0.4	249.294	252.032	221.565	210.958	227.455	211.45	186.332	207.924	202.279	195.97			1.01949	0.4	0	243.151	214.521	0	238.635	213.547	193.517	217.949	207.697	202.417				0.4	242.334	236.744	241.726	211.843	197.544	206.955	155.813			1.06807	0.4	244.584	251.203	227.682	241.915	212.088	196.529	217.138
			0.433333	250.756	251.386	217.494	213.53	224.041	204.72	187.123	215.118	201.602	199.152				0.433333	0	243.51	216.985	0	237.892	213.766	195.949	216.273	209.455	195.78				0.433333	244.235	237.074	240.421	211.129	198.127	209.435	158.698				0.433333	244.444	253.811	226.392	238.469	207.216	195.04	217.605
			0.466667	250.224	247.31	215.512	211.891	233.745	211.042	187.797	219.049	199.564	199.443				0.466667	0	248.744	217.549	0	237.643	213.393	191.233	215.438	207.227	186.12				0.466667	243.144	234.167	239.046	211.406	197.455	209.013	161.056				0.466667	246.99	251.468	226.416	240.802	206.838	196.76	213.86
			0.5	249.672	248.244	218.33	213.823	242.809	212.142	187.774	218.655	200.327	203.354				0.5	250.332	245.294	220.118	0	236.635	217.042	196.493	216.298	208.419	183.925				0.5	244.545	235.759	244.754	213.19	197.108	207.656	156.896				0.5	242.494	251.796	229.709	235.717	207.637	200.398	211.516
			0.533333	250.313	245.152	219.684	213.416	238.885	207.785	189.027	221.769	201.75	197.35				0.533333	248.495	244.348	216.365	0	237.241	215.939	196.033	214.788	206.479	199.242				0.533333	245.783	235.583	241.474	212.052	194.996	208.119	158.617				0.533333	243.575	252.187	228.876	239.331	208.74	195.576	215.962
			0.566667	248.599	239.595	216.118	216.365	240.654	208.665	189.77	220.456	203.358	195.707				0.566667	251.589	243.981	217.784	0	239.953	215.481	193.729	216.229	206.393	204.14				0.566667	245.64	236.189	241.742	212.892	197.062	208.032	161.2				0.566667	245.624	251.095	228.711	241.222	202.44	198.066	215.66
			0.6	252.398	231.482	217.108	211.842	237.685	210.092	189.614	219.37	200.605	197.186				0.6	251.092	246.875	218.737	0	239.854	212.72	193.174	219.443	202.154	204.571				0.6	246.296	235.859	252.296	212.349	198.094	212.113	158.463				0.6	243.689	249.693	227.748	240.409	200.912	197.539	213.399
			0.633333	251.617	225.836	218.206	211.27	236.821	205.675	188.676	215.216	203.378	198.282				0.633333	249.573	243.957	216.723	0	240.275	209.05	194.079	217.852	206.656	207.425				0.633333	246.149	232.72	251.469	212.51	196.018	208.577	160.987				0.633333	240.93	251.743	227.007	241.158	205.182	199.664	217.171
			0.666667	251.372	232.297	218.833	209.927	239.616	209.492	188.201	220.163	201.859	200.258				0.666667	249.747	246.829	217.235	0	239.254	211.965	193.158	217.494	205.583	202.393				0.666667	245.387	234.513	242.75	210.965	192.67	202.695	162.344				0.666667	244.529	252.655	227.704	243.224	207.123	200.966	215.588
			0.7	248.034	240.283	218.148	212.837	239.379	211.037	189.336	219.141	198.715	201.49				0.7	252.013	244.056	218.669	206.575	239.115	211.666	189.434	218.123	200.922	203.963				0.7	247.773	232.242	241.002	210.997	194.343	210.971	161.905				0.7	243.856	254.313	226.735	241.091	207.999	198.899	215.447
			0.733333	227.253	245.554	217.363	214.049	238.696	7.07602	191.047	218.728	199.723	203.693				0.733333	252.718	245.504	220.151	205.757	240.402	210.605	195.001	215.992	200.761	202.679				0.733333	247.125	233.711	237.822	211.846	191.645	209.899	159.409				0.733333	245.165	253.305	224.659	241.252	209.599	198.769	216.859
			0.766667	239.468	247.182	216.633	212.974	236.479	212.503	188.593	220.907	200.07	198.951				0.766667	250.209	245.412	216.028	211.402	239.926	212.915	191.21	216.737	200.273	205.545				0.766667	247.394	234.574	240.658	215.893	197.592	211.211	156.077				0.766667	247.789	250.977	224.005	241.773	211.849	199.594	219.352
			0.8	247.937	243.915	216.991	212.732	240.491	216.084	189.181	221.1	197.869	202.311				0.8	251.235	243.547	217.905	210.575	241.64	212.798	190.674	214.756	202.089	204.031				0.8	245.332	234.141	240.47	212.184	198.615	209.531	161.95				0.8	248.977	251.472	226.946	241.678	209.945	194.44	217.457
			0.833333	250.51	242.795	217.485	212.758	238.53	212.415	188.135	221.68	199.868	202.604				0.833333	252.294	247.2	219.012	211.808	239.903	212.474	194.214	216.433	201.049	203.031				0.833333	248.664	234.549	238.915	214.153	195.334	210.292	161.189				0.833333	247.623	253.403	228.431	241.99	211.717	190.487	214.189
			0.866667	251.795	240.709	215.472	212.113	237.505	215.374	189.628	220.4	200.422	201.743				0.866667	249.531	245.445	215.335	215.571	239.724	215.069	191.586	214.432	204.171	205.056				0.866667	249.626	229.189	238.52	215.618	194.72	209.242	161.162				0.866667	249.14	251.511	224.067	241.582	212.115	192.411	214.194
			0.9	254.758	241.225	217.442	214.811	239.554	215.723	187.432	220.82	198.529	201.443				0.9	249.228	245.324	219.431	218.977	239.948	215.115	192.07	211.761	204.058	203.245				0.9	245.485	233.172	237.229	214.156	195.17	210.887	159.373				0.9	247.737	252.811	224.379	241.503	211.504	195.305	215.223
			0.933333	252.175	246.892	216.514	213.115	237.469	213.25	191.873	220.478	198.644	197.43				0.933333	248.373	243.488	216.741	214.123	239.012	214.387	192.362	209.984	206.074	203.404				0.933333	248.146	234.909	238.477	213.107	199.124	208.158	156.401				0.933333	245.157	252.721	225.823	244.449	211.478	196.834	217.51
			0.966667	252.396	246.557	214.142	214.387	239.957	217.565	189.453	221.764	198.82	203.565				0.966667	248.165	242.921	217.845	217.397	241.345	211.671	194.639	210.459	204.785	204.22				0.966667	244.239	230.217	239.882	214.91	195.211	210.854	156.104				0.966667	241.831	250.96	224.606	242.864	204.783	196.823	215.668
			1	253.663	246.394	217.566	213.865	240.601	214.326	189.336	222.531	199.372	201.72				1	247.77	243.398	218.413	217.265	242.474	214.914	193.73	213.518	204.557	202.163				1	243.358	233.603	244.314	214.017	196.408	208.855	162.318				1	245.72	250.779	223.777	239.78	203.841	193.145	216.798
			1.03333	255.219	247.325	219.347	213.893	237.885	213.162	189.518	219.442	200.136	202.409				1.03333	250.374	243.714	220.082	218.408	239.966	215.458	192.479	215.015	204.158	201.07				1.03333	246.873	235.924	243.747	212.809	198.359	206.919	161.241				1.03333	247.746	250.826	225.654	241.848	208.707	192.649	215.336
			1.06667	254.047	247.75	213.522	215.281	242.275	9.34314	192.237	222.975	201.295	201.949				1.06667	250.253	241.836	218.548	215.828	240.889	215.187	194.059	213.912	204.639	199.515				1.06667	243.889	230.957	236.067	208.888	197.264	211.34	157.92				1.06667	247.851	251.501	225.782	239.644	213.213	195.919	219.089
			1.1	254.603	246.74	216.517	215.071	239.835	210.216	191.527	222.344	198.997	199.578				1.1	249.528	243.807	219.174	218.357	240.569	211.511	189.972	211.446	206.992	202.11				1.1	245.651	232.241	240.087	212.906	199.027	204.546	159.411				1.1	247.566	251.758	225.55	234.938	213.032	194.358	218.338
			1.13333	255.11	245.451	210.866	16.8115	3.82843	213.93	187.421	221.328	202.585	203.173				1.13333	247.943	242.674	219.554	216.982	239.072	215.874	192.151	213.629	205.768	204.967				1.13333	245.751	233.958	241.05	206.773	196.168	209.674	157.533				1.13333	248.668	250.894	225.229	236.692	211.988	193.736	215.713
			1.16667	250.115	247.73	219.089	211.173	240.711	217.153	189.426	222.838	201.311	201.942				1.16667	248.195	238.953	208.78	218.108	242.725	213.649	194.565	212.955	206.971	202.309				1.16667	246.182	234.268	242.021	209.099	198.746	208.679	158.552				1.16667	248.992	252.286	223.451	238.671	210.376	192.519	216.45
			1.2	250.606	248.743	215.296	212.46	240.388	215.291	190.247	221.803	202.148	204.309				1.2	249.739	227.832	216.739	217.848	243.633	214.517	191.056	213.025	206.586	206.261				1.2	246.786	233.444	242.996	212.164	199.182	206.903	159.788				1.2	245.787	252.514	227.76	239.735	213.698	191.696	217.869
			1.23333	250.149	249.211	215.463	209.733	243.216	215.436	191.572	220.219	203.085	204.053				1.23333	248.158	232.21	216.389	218.986	242.219	211.835	192.875	214.979	207.767	203.883				1.23333	246.38	234.392	241.58	208.006	198.183	209.533	160.061				1.23333	245.286	250.458	226.299	239.987	212.758	193.819	215.512
			1.26667	246.557	248.076	217.391	209.715	236.137	214.339	189.696	220.557	202.923	200.746				1.26667	246.133	234.08	217.67	216.607	242.01	216.542	191.299	214.473	209.278	204.286				1.26667	246.852	233.083	245.266	213.234	197.398	206.579	159.362				1.26667	246.088	250.953	159.163	242.134	211.218	197.499	215.098
			1.3	251.023	248.508	215.195	206.871	236.861	217.087	190.738	223.492	201.259	199.95				1.3	249.325	221.822	215.821	218.078	242.169	216.313	190.793	212.447	208.744	203.122				1.3	246.134	234.923	241.47	212.96	192.579	208.042	161.44				1.3	243.554	250.284	158.039	243.522	210.696	194.18	213.535
			1.33333	248.481	247.139	216.825	207.663	235.587	215.711	189.725	220.264	202.976	194.342				1.33333	246.291	242.172	217.331	217.776	239.562	215.429	193.567	210.238	211.387	202.559				1.33333	246.659	232.338	241.941	211.913	194.747	208.477	158.997				1.33333	242.991	250.175	156.049	242.316	212.555	194.984	216.475
			1.36667	251.017	250.519	215.721	208.29	5.67891	218.321	186.017	218.883	202.336	196.272				1.36667	247.723	242.414	218.237	220.263	242.388	213.388	192.658	209.618	210.755	201.252				1.36667	242.415	229.867	241.192	218.012	193.492	207.31	159.46				1.36667	240.78	251.189	142.533	240.939	210.735	193.659	215.624
			1.4	251.109	250.071	219.796	205.265	233.185	213.85	190.476	220.923	203.757	199.091				1.4	247.305	240.706	213.039	217.009	241.964	216.764	192.88	209.845	208.409	205.205				1.4	248.201	231.052	234.502	215.41	197.321	206.818	159.681				1.4	247.15	249.381	138.11	242.425	211.987	196.984	217.629
			1.43333	250.714	249.101	219.796	209.675	231.335	216.624	191.859	220.569	202.691	197.336				1.43333	246.728	240.626	214.121	217.133	242.782	214.753	194.483	214.055	208.509	199.907				1.43333	245.675	233.964	241.294	215.665	196.116	206.921	161.605				1.43333	246.275	249.969	138.225	241.926	212.627	193.956	218.792
			1.46667	250.519	248.02	217.451	210.754	230.485	216.029	191.937	223.572	202.64	201.069				1.46667	249.691	237.343	217.821	219.376	243.269	212.671	190.939	211.738	207.565	202.539				1.46667	247.38	232.063	241.472	217.456	195.55	206.541	160.342				1.46667	248.66	252.22	150.511	238.86	210.939	196.133	218.054
			1.5	248.849	252.049	214.057	210.378	233.148	213.933	191.821	222.799	201.492	200.636				1.5	250.411	238.789	217.635	217.53	240.445	209.6	193.472	210.811	208.912	201.775				1.5	245.525	232.149	243.243	216.942	198.443	208.18	162.164				1.5	246.835	249.759	135.439	240.823	210.284	199.503	212.826
			1.53333	250.473	249.583	215.596	211.966	234.711	212.701	193.573	220.526	200.406	204.4				1.53333	244.529	241.62	216.338	219.267	241.677	206.589	193.858	212.76	208.717	201.426				1.53333	245.406	234.103	242.687	215.765	197.796	206.69	157.874				1.53333	250.186	252.161	134.09	242.685	210.338	200.014	214.335
			1.56667	247.793	251.007	217.252	212.933	233.441	215.533	193.497	217.468	198.999	204.742				1.56667	244.868	240.671	215.512	220.457	240.169	211.54	194.069	212.917	209.477	205.485				1.56667	244.181	232.739	241.877	212.957	196.949	208.235	156.701				1.56667	249.294	249.341	132.831	241.092	207.433	200.259	217.005
			1.6	247.668	250.683	215.584	209.13	235.038	214.342	192.123	217.111	195.935	198.109				1.6	247.523	237.338	209.499	219.577	240.211	212.35	195.215	213.24	207.858	204.172				1.6	243.847	236.062	238.07	217.354	197.061	208.272	157.677				1.6	248.938	250.272	132.461	241.807	209.749	198.04	216.903
			1.63333	246.578	249.578	215.864	213.539	236.536	219.653	191.42	219.702	198.47	201.098				1.63333	252.115	239.863	214.493	220.338	240.016	211.175	196.949	209.303	208.544	204.396				1.63333	247.661	236.215	240.325	217.788	199.455	206.426	161.571				1.63333	248.995	249.553	130.299	244.005	207.097	195.743	214.303
			1.66667	249.333	250.623	215.766	213.218	239.309	218.606	192.967	218.964	200.657	203.701				1.66667	249.746	241.199	217.053	218.622	241.753	208.493	194.07	209.408	206.081	201.803				1.66667	248.716	233.442	240.61	212.5	198.661	208.392	159.276				1.66667	249.178	248.088	130.27	240.631	207.132	199.805	216.122
			1.7	246.681	249.632	217.11	212.139	236.77	213.961	189.436	219.089	201.376	202.415				1.7	252.415	236.731	216.269	216.841	0	211.581	194.64	209.547	207.641	200.758				1.7	245.71	234.564	240.249	217.017	200.252	207.035	158.1				1.7	250.703	248.507	129.095	241.534	208.162	195.884	217.759
			1.73333	245.767	249.788	215.791	213.515	236.701	218.895	191.8	220.209	200.526	204.008				1.73333	251.461	242.796	213.872	219.684	240.956	212.719	195.17	208.319	204.642	202.172				1.73333	245.247	232.901	239.868	214.062	199.895	204.637	159.651				1.73333	248.674	249.117	130.208	237.253	209.209	195.455	215.732
			1.76667	242.904	247.91	216.576	211.717	235.263	213.874	191.332	221.911	201.504	201.848				1.76667	249.991	240.97	218.76	216.76	241.466	209.48	194.954	213.447	201.78	200.54				1.76667	244.99	236.485	237.291	216.37	197.084	208.606	160.275				1.76667	248.125	248.064	129.351	240.515	203.481	196.949	218.492
			1.8	241.782	247.001	219.127	210.926	235.466	217.514	190.783	220.591	198.831	201.489				1.8	248.419	235.269	218.36	216.117	239.039	212.814	191.267	209.352	204.455	201.052				1.8	240.232	238.088	237.858	212.159	196.024	207.011	156.65				1.8	250.604	249.602	126.605	240.732	207.625	195.678	215.241
			1.83333	240.03	245.908	221.702	215.052	0	215.746	191.915	218.199	196.042	207.344				1.83333	251.57	238.689	219.235	214.767	234.892	211.561	194.145	208.124	201.748	200.293				1.83333	239.404	236.337	239.576	211.533	200.444	205.745	158.768				1.83333	247	247.762	126.555	242.623	201.575	194.85	216.412
			1.86667	240.728	245.922	219.772	216.511	0	214.972	190.546	218.673	200.465	201.015				1.86667	250.167	238.323	217.99	213.227	235.894	210.244	191.719	211.766	206.2	204.013				1.86667	243.387	235.022	239.03	214.562	198.432	206.608	156.876				1.86667	250.211	248.687	126.753	241.887	212.045	195.795	216.155
			1.9	235.926	243.591	216.162	214.87	0	217.764	189.882	216.827	197.125	203.862				1.9	246.551	237.508	217.423	213.458	240.142	209.88	194.038	208.993	208.076	200.676				1.9	242.997	233.918	235.705	214.224	199.495	209.149	157.444				1.9	251.739	247.3	120.619	236.781	212.154	197.021	215.894
			1.93333	239.456	241.412	220.471	213.725	0	216.382	187.774	219.696	202.091	200.971				1.93333	244.505	240.444	219.406	217.333	237.941	209.762	191.691	208.445	208.784	199.837				1.93333	242.512	235.342	237.302	212.037	199.833	205.949	157.433				1.93333	250.479	248.556	121.207	241.21	209.41	196.685	217.308
			1.96667	242.464	243.56	217.765	217.092	233.333	220.212	190.141	216.403	201.626	199.677				1.96667	235.223	242.486	220.534	217.37	239.289	207.384	188.854	209.764	209.513	203.816				1.96667	245.373	231.37	237.576	211.441	198.531	206.909	158.143				1.96667	248.83	248.626	135.423	239.389	207.932	193.515	214.524
			2	245.894	238.769	219.25	215.513	0	218.121	185.802	216.928	201.328	201.57				2	231.491	238.071	219.926	218.653	240.666	207.239	190.856	210.704	209.562	203.385				2	244.536	231.971	238.775	211.493	199.663	206.514	157.937				2	250.474	250.02	121.016	239.335	208.186	192.169	215.844
			2.03333	247.404	244.984	217.675	214.646	238.345	216.75	187.192	217.921	202.894	197.43				2.03333	244.524	241.457	219.33	219.027	242.17	205.047	193.202	214.703	209.371	202.014				2.03333	246.556	233.851	238.127	212.723	201.073	206.868	156.759				2.03333	248.796	249.921	130.185	241.415	203.509	193.655	216.86
			2.06667	247.064	245.847	220.474	214.45	238.379	216.048	189.122	219.552	201.869	198.849				2.06667	248.824	238.438	218.68	219.026	241.753	203.895	194.873	212.841	208.253	202.836				2.06667	245.329	236.692	239.041	213.295	200.589	204.872	158.267				2.06667	248.905	250.053	130.669	240.311	204.977	192.179	216.727
			2.1	248.433	246.582	219.682	215.773	234.952	209.52	188.343	220.724	204.086	200.281				2.1	250.348	236.655	222.786	218.081	240.733	205.531	194.859	211.185	209.282	204.999				2.1	245.873	235.526	238.043	208.743	199.412	202.17	155.783				2.1	249.283	249.024	130.907	239.824	202.756	195.313	212.326
			2.13333	250.337	247.836	218.253	215.185	236.729	217.413	184.307	220.583	202.492	199.217				2.13333	249.934	238.824	222.629	219.087	239.643	207.477	195.594	213.312	206.916	202.577				2.13333	245.059	234.205	236.17	209.792	200.76	204.168	161.205				2.13333	249.5	247.711	129.921	238.457	206.949	190.95	218.841
			2.16667	246.193	244.647	218.658	216.34	232.487	220.176	188.673	221.402	203.029	198.532				2.16667	250.558	241.769	222.13	217.62	240.956	206.386	191.686	212.821	205.986	204.045				2.16667	248.479	236.144	239.985	211.37	201.423	202.437	159.105				2.16667	249.452	249.789	225.932	237.448	210.412	197.371	218.309
			2.2	248.858	248.015	217.749	215.122	234.063	219.459	188.422	221.119	203.496	202.758				2.2	254.711	238.393	217.896	219.111	241.975	207.712	194.625	213.604	208.576	203.395				2.2	247.933	234.975	238.168	210.559	200.674	207.767	159.126				2.2	248.796	247.41	226.462	237.989	208.098	190.425	216.794
			2.23333	248.157	244.69	216.784	215.742	233.206	219.955	187.47	220.26	203.036	200.315				2.23333	246.898	239.111	214.172	220.875	240.082	208.138	195.627	213.434	207.505	200.865				2.23333	246.936	233.032	239.633	209.365	201.286	204.88	159.361				2.23333	249.715	248.799	125.148	239.973	209.835	190.867	217.838
			2.26667	246.563	244.692	219.132	214.492	235.924	213.859	186.739	221.522	201.662	199.139				2.26667	249.053	240.387	213.413	221.411	237.136	209.903	190.659	213.766	207.981	202.468				2.26667	247.77	232.729	238.071	209.006	200.307	208.748	162.95				2.26667	250.076	247.129	226.955	237.143	207.321	189.468	216.054
			2.3	247.067	247.823	220.38	215.093	236.999	214.677	182.959	218.28	201.058	198.637				2.3	247.697	236.99	212.676	220.423	242.283	206.131	191.075	211.695	206.457	203.748				2.3	246.184	233.82	237.482	210.513	201.795	208.615	157.033				2.3	247.98	249.597	110.094	237.576	210.39	192.842	214.479
			2.33333	247.206	246.182	219.613	217.39	238.627	214.176	186.979	221.064	204.525	200.02				2.33333	243.994	240.995	212.267	220.416	238.781	208.451	194.31	214.21	206.77	204.905				2.33333	246.29	234.911	239.778	210.685	198.298	209.125	158.911				2.33333	249.358	241.5	223.844	237.253	210.747	192.82	213.887
			2.36667	247.055	244.788	218.416	215.883	238.007	213.533	183.371	220.353	203.837	196.299				2.36667	248.706	236.451	213.966	221.19	240.516	208.927	193.27	211.941	207.122	200.788				2.36667	244.57	235.047	240.121	210.654	201.267	38.2374	158.71				2.36667	250.452	248.403	224.733	238.28	208.599	189.452	218.404
			2.4	249.138	245.623	216.34	217.718	237.783	213.48	189.172	221.388	199.819	200.59				2.4	248.607	237.159	215.835	220.072	239.035	209.085	190.256	214.626	206.176	203.015				2.4	245.695	232.736	239.226	209.815	198.602	208.497	158.654				2.4	250.295	246.873	105.572	237.996	212.286	194.433	215.212
			2.43333	249.246	247.024	217.656	218.787	235.754	216.459	190.019	218.357	199.149	198.183				2.43333	245.325	237.51	214.769	217.363	238.728	210.896	191.523	213.55	206.088	199.667				2.43333	245.987	232.398	239.501	209.148	200.209	209.262	157.531				2.43333	252.328	245.615	103.222	236.138	210.758	189.965	216
			2.46667	247.221	248.035	221.199	217.545	236.867	215.438	188.824	216.949	201.899	194.508				2.46667	245.363	237.905	221.301	219.368	239.365	211.44	191.89	206.98	204.991	200.95				2.46667	248.79	233.139	241.957	210.966	201.321	208.925	157.34				2.46667	253.796	245.325	103.45	238.148	211.675	188.622	214.49
			2.5	247.748	248.292	219.457	215.617	241.151	214.191	184.746	218.087	201.135	191.511				2.5	248.536	237.991	216.868	219.472	243.176	211.107	188.995	211.501	205.781	202.316				2.5	246.503	233.784	240.201	210.275	201.164	210.186	160.85				2.5	252.021	246.266	225.717	237.439	209.553	190.653	217.362
			2.53333	249.255	248.516	219.483	215.096	233.223	215.927	185.5	218.88	201.593	191.414				2.53333	245.76	239.313	214.484	218.379	242.159	212.35	193.859	210.472	205.006	199.47				2.53333	245.817	234.322	240.144	210.425	199.999	210.599	158.142				2.53333	250.783	248.661	101.846	237.52	206.839	189.674	216.281
			2.56667	247.989	248.693	218.747	216.089	0	214.667	187.505	220.193	204.288	196.942				2.56667	246.009	239.524	217.323	220.872	241.501	212.464	193.842	209.896	202.801	200.815				2.56667	245.88	233.931	239.114	210.047	203.251	207.903	159.071				2.56667	252.095	246.834	114.704	238.555	210.361	190.147	217.33
			2.6	245.952	245.203	220.538	214.969	236.337	214.736	185.092	220.961	202.088	197.367				2.6	244.986	243.297	218.997	218.641	243.186	208.074	193.833	214.182	206.368	203.702				2.6	247.415	234.875	241.224	208.815	198.364	206.041	156.603				2.6	251.7	246.209	114.023	241.4	211.001	193.639	214.363
			2.63333	248.152	246.488	221.859	215.891	238.252	214.515	183.957	218.334	204.148	196.117				2.63333	244.465	242.953	217.097	218.418	240.272	209.461	191.295	211.293	205.598	202.729				2.63333	247.018	232.602	240.682	209.841	197.261	204.411	159.343				2.63333	253.078	245.731	97.7402	237.991	208.848	194.603	217.746
			2.66667	247.015	247.698	217.756	212.536	239.001	215.492	185.675	219.638	196.798	195.721				2.66667	245.671	239.125	220.932	215.93	239.596	209.056	195.249	211.406	206.371	201.901				2.66667	246.814	228.944	239.65	210.8	196.786	204.4	160.202				2.66667	250.713	247.113	107.324	232.969	209.821	188.972	218.334
			2.7	247.86	246.669	216.864	216.068	236.69	213.681	185.122	219.654	199.304	199.047				2.7	244.354	243.073	219.449	214.609	241.934	211.294	193.419	208.858	205.739	203.384				2.7	248.672	231.104	238.34	210.348	198.873	203.872	160.144				2.7	254.625	247.691	94.0284	234.139	208.563	192.581	216.107
			2.73333	247.75	246.953	219.175	215.615	238.548	211.829	185.822	216.827	205.005	197.007				2.73333	245.617	242.276	221.205	217.494	242.402	210.784	194.874	211.713	206.799	202.927				2.73333	248.064	230.933	239.414	208.992	197.172	202.329	160.342				2.73333	250.614	244.635	92.5881	237.59	211.939	196.515	216.608
			2.76667	247.97	246.347	221.442	214.642	241.818	211.672	190.49	217.947	204.404	195.804				2.76667	240.652	244.833	221.869	214.393	241.002	209.969	193.047	213.614	208.065	199.95				2.76667	246.49	230.257	240.548	207.307	198.544	201.991	158.79				2.76667	253.069	249.175	89.1851	236.025	213.898	196.957	217.743
			2.8	247.653	247.55	216.81	215.137	239.885	212.738	183.005	218.729	200.879	198.417				2.8	242.321	244.794	217.065	212.655	242.821	209.531	193.694	212.763	209.868	202.467				2.8	247.774	229.771	241.565	208.548	197.504	199.994	159.044				2.8	253.463	247.066	103.676	235.613	212.592	194.395	218.479
			2.83333	247.873	248.19	219.706	214.732	238.548	210.774	190.394	217.426	201.477	198.42				2.83333	243.542	245.759	216.408	214.996	237.395	209.488	192.957	212.213	203.849	201.537				2.83333	246.23	233.791	240.798	208.304	194.836	198.122	160.783				2.83333	249.369	243.223	99.9305	238.15	211.095	194.853	219.194
			2.86667	249.273	247.344	215.325	215.58	239.138	211.077	188.344	219.072	202.791	198.864				2.86667	245.58	245.928	219.351	217.227	243.514	210.332	191.261	213.889	207.262	202.589				2.86667	246.315	234.315	242.26	210.553	197.039	200.085	161.723				2.86667	254.419	243.799	101.375	237.684	210.436	194.672	218.736
			2.9	248.506	248.23	213.391	214.043	239.498	210.566	189.19	217.607	202.35	199.847				2.9	248.951	244.937	217.932	218.233	243.134	205.725	195.287	211.322	206.822	202.324				2.9	246.595	234.774	241.717	208.501	193.371	202.01	161.031				2.9	253.007	243.132	98.0178	237.762	211.461	195.476	215.318
			2.93333	245.456	246.676	209.675	213.481	238.689	211.407	191.195	219.57	205.502	197.426				2.93333	248.112	245.296	216.107	215.571	242.556	206.251	192.831	213.671	208.306	203.567				2.93333	247.147	234.655	238.987	210.505	198.247	199.866	160.696				2.93333	254.064	245.379	98.303	238.901	213.007	197.962	218.502
			2.96667	246.916	244.615	212.05	216.187	240.863	211.006	191.731	219.088	205.946	201.536				2.96667	245.587	244.167	217.402	220.226	240.404	204.93	192.141	214.316	209.016	204.71				2.96667	246.413	234.886	241.17	209.995	194.265	194.32	159.252				2.96667	253.908	243.022	95.6487	237.437	209.656	194.316	218.67
			3	246.455	247.069	214.656	214.967	245.256	205.371	189.947	215.866	201.177	201.241				3	246.492	243.947	216.353	216.995	242.648	206.396	193.056	215.313	209.226	204.461				3	245.593	237.913	241.94	210.587	196.627	196.307	157.264				3	253.206	244.101	224.579	237.01	214.324	188.913	217.387
			3.03333	154.312	244.749	221.041	213.698	241.706	207.454	189.877	217.257	199.767	196.766				3.03333	247.45	242.495	218.441	218.155	238.638	203.618	194.842	212.471	207.561	205.503				3.03333	247.172	235.801	242.047	210.612	193.067	201.153	154.139				3.03333	252.913	246.463	224.227	235.633	211.871	197.336	218.674
			3.06667	225.791	243.742	220.304	213.515	241.158	205.946	192.328	217.429	201.825	200.267				3.06667	249.429	244.878	217.239	220.434	239.687	202.388	191.973	213.087	209.037	203.357				3.06667	249.846	235.828	241.051	211.062	192.194	203.556	157.278				3.06667	253.607	242.594	223.449	237.653	211.044	196.594	216.285
			3.1	224.751	244.967	219.684	215.255	220.378	207.433	190.426	217.401	199.901	200.397				3.1	249.223	245.788	215.3	219.194	240.585	202.601	196.448	212.449	208.842	204.627				3.1	246.396	234.011	235.301	210.164	187.98	202.222	157.305				3.1	253.997	246.029	220.022	233.077	210.278	197.138	214.968
			3.13333	237.764	241.163	219.167	213.77	244.84	202.848	188.972	216.019	200.171	199.796				3.13333	247.218	242.743	217.253	218.439	240.455	206.052	197.565	209.563	208.385	204.583				3.13333	248.082	234.742	229.344	209.881	189.958	200.954	152.029				3.13333	252.389	243.19	223.865	235.569	211.335	196.065	217.415
			3.16667	247.235	239.384	217.819	211.26	240.825	204.369	188.921	216.817	201.271	201.064				3.16667	248.347	244.966	217.51	217.202	239.341	203.616	191.114	210.103	207.823	203.941				3.16667	244.771	235.557	234.683	211.402	194.663	202.231	156.662				3.16667	255.902	242.384	224.411	232.311	209.125	196.975	217.272
			3.2	243.734	238.661	219.224	213.288	240.558	206.092	187.742	216.185	202.484	199.228				3.2	250.47	244.926	218.634	223.161	237.637	206.477	193.588	211.722	199.282	202.707				3.2	246.548	234.605	239.689	208.32	192.688	200.597	155.136				3.2	254.719	239.686	223.221	233.564	211.436	196.022	215.433
			3.23333	246.228	242.828	220.715	213.288	240.732	203.825	191.75	216.07	202.564	199.416				3.23333	246.144	243.718	213.513	222.692	239.18	207.214	193.568	212.136	198.231	205.63				3.23333	244.929	233.256	236.5	209.673	196.063	204.928	158.08				3.23333	253.741	241.17	223.595	232.477	211.3	196.055	215.332
			3.26667	248.913	241.699	218.908	214.869	245.311	205.975	188.171	211.976	202.783	199.566				3.26667	246.897	244.833	217.278	221.27	236.866	203.462	194.416	212.183	204.515	204.188				3.26667	245.966	233.544	238.877	208.394	193.355	205.258	155.272				3.26667	254.926	240.913	221.897	234.144	211	192.507	213.821
			3.3	247.375	243.255	218.77	210.436	242.607	206.189	188.205	216.414	202.073	202.917				3.3	246.558	245.68	217.148	222.27	240.21	207.354	193.919	212.022	206.689	204.122				3.3	245.844	235.057	239.78	207.299	194.953	204.66	153.513				3.3	253.659	240.704	219.699	235.485	210.659	195.015	215.833
			3.33333	251.535	244.118	218.553	212.371	241.497	208.838	190.312	216.747	203.292	200.574				3.33333	247.556	244.267	216.7	220.909	239.855	205.451	190.17	214.677	206.22	202.885				3.33333	246.19	236.018	238.627	208.486	194.554	203.132	159.308				3.33333	258.033	241.252	220.28	238.033	211.257	194.256	216.87
			3.36667	249.738	241.651	215.474	212.903	240.155	208.775	192.868	216.98	202.809	203.592				3.36667	244.604	242.782	220.578	222.723	238.41	204.674	192.061	214.769	207.197	203.587				3.36667	245.944	232.011	239.348	207.279	194.156	204.526	160.284				3.36667	250.843	243.079	221.557	236.78	209.947	190.791	217.836
			3.4	250.142	242.49	217.443	213.42	231.942	207.73	192.492	217.302	205.634	202.465				3.4	247.005	242.214	216.806	218.802	241.311	210.017	190.737	213.555	202.631	204.99				3.4	242.008	232.315	239.25	208.022	193.446	203.446	156.237				3.4	255.828	239.119	221.718	235.451	210.175	193.588	215.852
			3.43333	249.668	243.723	220.223	214.377	231.981	212.22	189.803	215.117	203.128	202.148				3.43333	249.172	245.251	218.127	217.449	239.229	209.616	191.231	215.504	203.082	203.749				3.43333	239.624	233.86	237.353	210.211	193.303	204.552	157.363				3.43333	255.566	242.929	221.002	233.549	209.964	194.001	216.85
			3.46667	249.985	244.151	218.727	213.933	227.32	209.977	191.046	216.61	203.484	200.928				3.46667	246.309	245.428	217.784	218.415	238.715	210.311	193.398	217.429	205.214	202.898				3.46667	240.86	233.87	232.852	208.161	195.26	202.985	156.349				3.46667	254.625	242.527	223.894	231.747	208.952	193.319	218.216
			3.5	251.074	241.785	220.461	210.339	236.118	210.998	191.423	217.533	203.639	198.801				3.5	246.392	241.589	221.04	219.982	238.607	211.428	192.559	215.494	206.853	203.568				3.5	241.141	230.221	234.56	210.823	195.505	202.223	158.956				3.5	249.521	241.356	223.746	230.902	208.485	195.322	214.6
			3.53333	249.689	241.672	215.978	208.644	231.071	213.197	191.126	217.15	204.162	197.307				3.53333	246.847	237.735	220.289	221.597	240.761	211.874	190.464	215.256	207.954	204.255				3.53333	233.742	233.145	235.998	212.439	190.395	205.75	157.199				3.53333	254.453	244.106	93.4764	223.943	207.061	195.154	216.438
			3.56667	252.529	242.496	215.85	211.607	238.51	209.798	189.813	215.762	203.703	199.097				3.56667	246.511	239.535	222.134	220.404	234.092	210.721	194.23	216.031	208.997	202.455				3.56667	239.179	233.864	232.716	209.528	195.446	204.958	154.5				3.56667	251.974	242.589	225.109	226.973	209.305	194.377	217.274
			3.6	251.835	242.453	218.917	209.538	0	214.148	188.654	216.563	203.971	197.869				3.6	249.125	237.339	219.693	219.812	237.284	213.825	194.752	216.972	206.096	205.636				3.6	243.075	230.429	237.392	211.119	195.238	206.882	160.761				3.6	255.319	241.046	225.514	223.347	208.555	192.84	217.889
			3.63333	254.315	240.57	218.879	212.485	233.776	213.417	189.742	215.923	205.83	195.436				3.63333	250.689	243.97	221.68	222.017	240.875	214.427	193.148	218.706	206.718	202.579				3.63333	244.008	234.619	234.404	209.934	198.384	203.973	153.768				3.63333	255.093	242.688	228.514	217.68	210.215	196.982	219.872
			3.66667	250.626	240.015	219.367	209.594	239.144	215.687	187.806	218.69	207.166	200.824				3.66667	250.681	244.265	222.051	221.515	238.094	214.878	194.797	216.124	206.644	204.598				3.66667	243.675	236.967	231.963	208.527	195.363	206.303	157.632				3.66667	252.22	243.313	89.9701	219.801	210.063	194.478	217.417
			3.7	250.368	244.61	217.669	213.918	234.436	213.107	185.686	219.75	201.898	206.26				3.7	249.761	236.541	219.307	220.615	238.522	213.734	193.3	216.481	205.374	205.04				3.7	241.484	233.083	233.202	211.437	194.427	203.343	157.135				3.7	249.858	241.437	88.6394	221.489	212.456	195.33	216.722
			3.73333	252.335	241.48	219.707	205.014	240.166	211.89	190.419	218.448	196.857	201.762				3.73333	248.313	244.123	219.203	221.387	238.354	215.356	196.156	217.106	207.157	205.505				3.73333	246.959	234.26	230.666	208.751	193.909	204.097	155.832				3.73333	254.191	240.961	88.184	221.427	211.471	192.931	216.675
			3.76667	252.797	242.138	216.094	208.035	242.762	211.757	186.189	218.865	196.616	194.524				3.76667	245.819	237.69	221.126	219.953	237.979	215.684	196.063	212.781	206.837	206.528				3.76667	244.567	232.686	232.884	209.452	195.52	202.857	159.415				3.76667	252.902	239.884	86.2315	220.346	210.9	190.516	216.722
			3.8	253.506	241.553	217.583	207.893	238.635	211.963	189.345	219.479	197.149	204.079				3.8	247.805	239.914	221.218	220.339	238.391	216.781	193.257	217.184	206.309	204.972				3.8	245.995	237.47	229.803	209.22	193.523	205.039	156.661				3.8	252.244	239.721	225.833	226.829	210.012	193.97	217.734
			3.83333	252.445	243.465	219.96	203.85	234.413	211.995	190.842	218.516	202.813	201.064				3.83333	247.66	243.522	220.234	220.842	237.647	218.921	196.548	217.864	205.521	206.665				3.83333	246.738	233.922	225.75	208.657	193.269	203.733	158.751				3.83333	252.54	241.013	224.004	226.105	210.802	193.492	216.242
			3.86667	251.383	242.213	217.192	208.148	232.59	210.4	190.899	219.275	200.308	202.602				3.86667	248.389	241.161	215.949	218.38	241.401	218.089	195.828	217.894	209.7	205.731				3.86667	246.642	237.488	227.778	209.212	193.483	203.88	158.614				3.86667	251.13	240.854	81.2721	229.406	213.255	194.662	217.019
			3.9	249.898	244.84	218.275	208.042	230.805	213.86	187.892	217.924	199.2	201.729				3.9	243.876	4.98237	220.684	220.676	238.007	215.097	195.68	217.465	203.597	207.833				3.9	243.121	233.557	232.13	208.973	193.364	202.663	154.661				3.9	250.536	239.995	81.0807	230.369	212.187	192.935	214.626
			3.93333	251.648	242.943	214.774	210.009	232.245	213.727	187.567	221.176	204.346	205.448				3.93333	246.927	239.125	217.717	220.439	241.4	214.08	193.743	216.538	206.888	207.503				3.93333	245.689	233.775	227.177	210.734	194.369	204.549	156.214				3.93333	251.155	238.848	80.0175	229.929	211.975	194.019	218.482
			3.96667	251.727	241.65	216.83	204.388	234.132	212.792	189.717	217.118	206.583	194.919				3.96667	243.107	243.706	219.46	220.962	238.479	216.618	195.129	216.069	208.683	205.365				3.96667	245.485	234.771	231.629	210.109	193.17	203.769	155.726				3.96667	249.846	239.142	81.1271	232.481	211.226	192.089	218.987
			4	251.862	242.812	217.424	204.059	234.142	213.722	188.184	220.729	207.611	198.393				4	246.809	246.575	219.148	220.808	238.523	218.029	193.078	217.06	205.924	209.608				4	245.736	236.012	234.216	210.708	196.853	205.84	156.848				4	250.164	238.686	79.5105	5.2451	212.367	189.715	217.488
			4.03333	252.241	243.093	213.012	206.696	6.97528	212.492	183.861	217.496	207.541	199.381				4.03333	247.824	245.504	216.113	219.583	234.784	216.582	192.013	215.946	205.796	204.8				4.03333	247.504	233.238	232.197	206.497	196.406	205.679	157.887				4.03333	250.602	238.807	78.3211	231.626	213.641	192.751	218.633
			4.06667	253.036	239.594	218.185	209.628	4.26728	215.748	190.298	215.755	202.676	202.566				4.06667	249.064	246.188	216.68	220.084	236.502	214.302	195.124	213.848	206.927	207.858				4.06667	246.586	234.288	234.335	209.65	195.505	203.119	159.283				4.06667	249.876	240.975	77.5008	234.499	213.783	193.402	217.953
			4.1	254.502	245.346	220.15	212.238	241.41	214.965	191.018	217.978	201.664	202.305				4.1	246.338	245.66	218.528	218.488	233.309	215.108	194.34	212.452	205.937	205.288				4.1	249.17	237.039	231.44	209.676	194.497	202.943	155.472				4.1	250.552	243.005	225.637	230.082	212.728	197.729	217.494
			4.13333	251.224	239.534	219.448	212.278	240.771	210.975	190.481	216.169	198.878	200.54				4.13333	247.832	246.484	216.956	220.42	239.655	215.829	194.001	213.019	206.291	206.301				4.13333	246.395	233.544	235.178	209.164	196.064	204.82	156.615				4.13333	249.836	242.055	225.687	232.659	215.577	193.105	219.943
			4.16667	251.914	241.912	219.189	213.685	235.977	211.218	189.154	215.601	193.848	199.706				4.16667	248.177	247.478	220.555	220.67	234.109	215.074	194.015	214.991	206.412	204.124				4.16667	244.363	234.891	230.812	209.295	197.28	203.15	156.973				4.16667	250.015	238.55	228.13	233.823	217.703	195.64	217.717
			4.2	253.604	242.83	221.812	211.987	242.713	218.069	188.542	217.232	200.083	204.27				4.2	244.434	245.023	219.506	220.924	240.862	214.823	193.67	213.329	205.719	205.678				4.2	244.779	235.96	231.025	210.572	196.522	200.944	158.052				4.2	252.111	242.591	226.419	233.868	213.446	192.867	217.062
			4.23333	252.349	244.385	221.459	210.235	0	212.935	190.89	217.827	201.254	204.148				4.23333	246.953	244.508	219.203	220.736	0	211.563	195.748	212.559	208.731	206.609				4.23333	244.499	232.614	232.38	206.179	195.288	203.751	161.037				4.23333	253.261	239.613	226.462	233.296	214.938	193.275	219.926
			4.26667	251.663	244.303	217.365	207.81	238.267	209.259	189.092	219.705	201.386	203.125				4.26667	246.387	243.25	217.466	219.419	0	216.312	192.694	213.024	208.202	204.09				4.26667	244.173	236.639	239.898	208.722	195.898	200.457	160.529				4.26667	253.576	239.308	226.402	231.416	215.5	193.529	220.438
			4.3	252.937	245.035	216.693	203.779	234.516	212.671	189.598	220.658	204.027	200.847				4.3	245.542	245.454	220.219	218.682	0	212.713	192.997	210.091	206.98	204.264				4.3	245.917	235.479	234.361	209.731	198.106	205.555	156.347				4.3	252.765	239.324	225.114	234.074	212.652	193.401	220.354
			4.33333	253.437	244.153	217.47	201.938	238.86	217.946	190.345	217.541	203.667	202.775				4.33333	245.898	242.841	220.385	217.506	0	213.399	192.897	213.22	208.455	205.199				4.33333	244.655	235.005	236.464	212.768	195.631	206.75	156.544				4.33333	253.532	239.73	225.101	234.919	213.455	193.386	218.376
			4.36667	252.144	245.759	217.991	201.388	239.491	209.746	188.155	218.063	203.964	202.625				4.36667	245.647	241.199	219.429	219.242	0	213.491	192.994	211.049	208.526	205.059				4.36667	243.285	233.615	241.653	212.158	194.59	205.245	158.634				4.36667	254.506	241.86	226.8	235.641	214.272	191.654	221.475
			4.4	252.623	246.637	215.317	202.218	235.674	213.504	191.999	215.793	203.987	201.572				4.4	248.709	240.539	220.612	214.305	0	215.55	194.536	212.874	206.928	206.211				4.4	245.699	234.46	237.151	208.704	199.218	204.5	161.808				4.4	253.751	239.306	227.828	236.195	214.493	195.169	221.508
			4.43333	250.349	246.935	216.749	202.832	238.132	213.686	191.755	218.375	204.572	204.299				4.43333	248.641	241.215	218.683	213.804	0	212.572	192.071	208.439	208.021	206.497				4.43333	246.427	234.901	240.637	210.903	198.9	202.04	156.22				4.43333	254.013	241.108	227.936	241.184	212.049	198.374	221.712
			4.46667	245.831	247.488	214.266	208.686	31.7535	212.195	186.981	215.962	203.93	205.338				4.46667	246.317	239.384	219.733	213.072	0	212.006	192.132	210.88	208.41	207.401				4.46667	247.628	233.98	238.287	210.093	197.002	202.292	158.669				4.46667	253.232	241.572	228.068	234.405	214.652	195.072	221.352
			4.5	250.76	243.055	213.865	209.788	235.587	211.883	189.511	218.635	203.13	204.129				4.5	249.029	240.592	217.869	216.695	0	209.256	193.213	210.342	205.358	204.871				4.5	244.018	234.58	232.96	212.267	198.465	191.684	156.879				4.5	254.062	242.541	62.4079	234.751	214.043	196.834	221.817
			4.53333	248.931	245.15	218.563	207.518	236.78	213.511	189.835	218.578	203.781	202.875				4.53333	250.02	240.952	217.235	217.316	240.137	210.663	190.225	211.208	201.601	204.896				4.53333	247.771	235.917	232.701	210.992	198.123	183.741	156.718				4.53333	253.025	243.364	222.883	237.333	215.777	193.641	221.334
			4.56667	249.644	245.054	216.276	208.566	240.018	214.506	191.697	216.863	202.443	204.144				4.56667	250.974	236.722	220.782	216.599	242.646	212.325	193.833	210.911	205.534	201.411				4.56667	245.277	234.463	229.641	213.56	199.209	190.531	156.91				4.56667	254.271	243.273	220.803	235.113	216.793	194.949	220.641
			4.6	249.083	245.303	217.335	209.141	240.953	215.359	189.791	216.677	199.507	200.487				4.6	249.019	239.077	219.511	219.315	240.836	213.904	188.184	211.134	206.049	203.97				4.6	241.171	235.918	231.612	211.839	198.039	194.562	156.323				4.6	256.314	244.593	226.316	237.53	215.562	194.381	221.471
			4.63333	249.65	246.094	216.023	211.536	238.458	215.88	190.812	217.496	200.066	204.923				4.63333	249.694	240.528	218.543	222.239	241.868	212.429	196.637	210.92	209.109	206.486				4.63333	246.75	235.635	233.773	213.912	197.315	199.463	158.597				4.63333	255.587	247.182	57.4518	234.918	212.151	194.416	217.565
			4.66667	251.076	246.62	219.704	210.078	235.299	212.75	190.589	215.012	203.719	199.604				4.66667	246.346	237.683	221.559	222.079	243.277	212.474	195.192	208.721	204.898	209.006				4.66667	244.284	235.336	233.74	215.861	199.186	202.93	157.432				4.66667	254.382	243.58	228.493	237.405	212.291	193.39	223.31
			4.7	249.383	246.236	217.145	213.211	238.176	217.729	189.609	215.598	201.723	201.871				4.7	244.598	238.06	219.891	220.065	244.736	209.716	192.132	213.602	206.606	205.852				4.7	243.756	233.269	231.858	212.503	197.971	204.184	157.674				4.7	253.573	242.925	226.65	235.035	214.337	194.646	222.147
			4.73333	250.738	249.063	216.495	213.662	229.66	217.502	191.103	217.496	203.436	203.132				4.73333	245.667	236.983	219.178	218.124	245.752	212.787	190.193	215.094	207.433	204.06				4.73333	243.946	235.222	232.8	214.347	196.244	205.785	156.747				4.73333	255.415	243.025	226.72	234.025	214.195	195.026	221.436
			4.76667	247.586	248.08	216.628	213.721	231.622	212.28	191.111	213.719	201.466	199.342				4.76667	243.29	240.1	220.396	218.713	243.731	213.868	190.761	210.164	207.525	205.943				4.76667	247.601	232.898	231.188	216.073	198.829	205.529	160.164				4.76667	255.46	240.868	227.33	232.972	213.264	192.348	221.373
			4.8	245.765	248.334	218.129	214.925	233.398	208.203	190.647	216.557	200.359	200.504				4.8	245.006	235.591	218.028	220.441	243.127	214.786	191.511	209.026	206.552	202.542				4.8	246.681	234.776	231.661	211.948	195.938	205.051	157.723				4.8	256.29	244.455	226.681	228.444	211.418	193.37	223.095
			4.83333	248.308	248.885	215.323	214.624	233.057	214.867	189.025	218.299	203.152	201.929				4.83333	242.267	238.214	219.665	218.393	246.743	211.438	194.029	212.214	206.554	206.802				4.83333	244.227	232.127	233.839	215.909	200.335	205.3	157.942				4.83333	256.066	246.176	226.084	224.504	211.016	192.608	221.801
			4.86667	246.39	249.569	212.576	213.416	232.47	209.056	192.656	215.843	201.727	203.3				4.86667	244.061	234.189	221.095	217.809	241.854	212.705	191.838	210.252	208.665	203.359				4.86667	246.339	233.528	234.087	212.996	196.317	205.243	158.036				4.86667	253.073	244.781	226.795	225.017	211.835	195.405	218.383
			4.9	246.986	249.955	214.405	214.89	235.728	206.38	194.055	220.143	204.173	204.716				4.9	242.094	235.487	218.111	221.585	244.292	215.139	192.771	210.179	208.067	201.271				4.9	242.33	236.867	233.804	215.003	196.975	203.636	158.636				4.9	255.983	245.275	229.825	207.834	212.305	197.249	220.431
			4.93333	247.061	250.167	217.645	216.166	235.232	206.478	194.386	220.359	204.716	204.702				4.93333	240.677	232.218	220.56	220.043	245.856	210.866	191.651	211.011	208.562	200.149				4.93333	241.895	235.981	233.266	214.096	195.776	204.648	153.475				4.93333	256.207	244.137	228.633	216.5	212.638	192.627	221.532
			4.96667	248.465	249.142	217.908	214.897	234.92	206.722	192.909	220.797	206.317	202.825				4.96667	240.933	235.341	221.11	219.478	245.746	212.707	192.111	210.747	208.923	203.381				4.96667	243.698	234.329	230.148	214.438	197.077	203.292	157.338				4.96667	258.468	241.931	227.304	229.855	211.1	194.67	218.502
			5	245.445	248.436	214.554	214.418	230.702	209.363	190.983	216.298	205.038	202.118				5	242.729	234.075	219.584	217.226	246.169	213.743	192.556	212.475	209.931	204.657				5	244.313	233.395	226.517	216.294	198.122	203.057	156.664				5	254.066	242.902	230.26	228.581	209.99	194.369	217.044
			5.03333	245.038	249.294	221.076	216.341	230.965	209.41	195.363	215.346	205.82	203.222				5.03333	243.613	232.51	218.363	218.015	247.346	215.248	192.102	210.868	208.544	202.112				5.03333	240.375	234.833	229.43	214.616	199.709	202.34	155.946				5.03333	253.726	243.938	29.6959	232.172	210.685	192.884	219.095
			5.06667	246.361	248.448	218.539	218.381	237.898	210.19	194.271	220.943	204.444	203.713				5.06667	247.601	231.184	218.871	219.408	246.252	214.486	189.935	214.833	206.749	205.9				5.06667	240.089	237.098	227.411	214.299	194.284	203.637	155.66				5.06667	256.541	243.573	227.274	232.19	214.386	192.694	218.509
			5.1	245.177	249.204	218.389	219.829	234.493	211.973	190.599	221.354	202.052	202.508				5.1	248.033	233.385	220.117	216.554	242.761	216.756	193.703	213.54	209.488	202.867				5.1	241.344	236.815	231.883	215.839	194.914	200.23	160.142				5.1	254.425	241.873	228.066	231.282	212.647	193.644	219.07
			5.13333	246.235	248.563	217.988	217.968	235.285	212.098	189.738	213.169	204.766	203.501				5.13333	246.302	232.825	218.318	214.198	245.184	216.258	188.884	214.616	210.234	204.101				5.13333	241.042	236.415	229.874	215.364	194.314	203.74	157.428				5.13333	253.294	245.788	228.503	231.884	211.25	192.258	218.509
			5.16667	248.271	247.627	219.916	215.215	232.503	213.335	191.409	220.008	202.903	204.046				5.16667	248.514	232.259	218.522	219.248	245.495	214.127	194.434	214.446	210.011	203.38				5.16667	239.634	235.155	232.234	212.945	196.253	204.84	154.458				5.16667	251.72	242.331	225.999	233.524	212.383	194.201	220.024
			5.2	247.115	248.36	218.84	216.163	17.6227	213.09	192.8	219.003	202.385	204.437				5.2	249.644	236.209	218.548	219.17	247.255	214.998	191.502	215.856	208.555	201.054				5.2	241.714	235.49	234.627	212.743	195.454	203.138	156.484				5.2	255.776	244.99	22.2716	232.035	213.267	193.023	220.76
			5.23333	245.978	249.06	220.088	216.469	235.281	214.175	186.917	220.714	203.801	203.141				5.23333	249.018	233.376	217.497	216.546	243.018	214.969	190.162	212.955	206.906	203.389				5.23333	242.605	235.192	233.097	215.608	196.567	201.901	159.528				5.23333	252.298	246.499	21.6006	232.662	211.68	196.347	218.241
			5.26667	247.825	246.537	218.163	216.831	234.949	215.946	188.047	220.037	203.012	205.041				5.26667	247.639	236.664	220.935	218.162	244.282	215.303	191.597	215.319	207.524	202.074				5.26667	242.245	235.29	231.067	214.571	197.262	201.597	161.127				5.26667	254.003	242.059	20.7972	234.862	213.914	197.285	221.505
			5.3	248.62	247.441	217.054	214.234	201.227	214.301	189.3	220.312	207.491	203.229				5.3	246.226	237.268	219.638	215.947	242.633	212.68	191.677	209.717	208.759	201.154				5.3	241.621	237.053	235.565	214.371	196.863	200.376	160.268				5.3	252.608	242.802	18.1289	236.182	211.444	196.56	217.599
			5.33333	248.447	246.552	221.459	216.716	202.407	212.893	187.437	213.729	206.203	202.785				5.33333	247.496	236.732	219.868	215.636	242.629	214.087	190.257	210.875	210.46	196.116				5.33333	241.848	235.969	230.878	211.906	195.585	203.965	161.005				5.33333	252.489	246.683	14.9429	234.608	213.647	198.229	218.524
			5.36667	248.623	248.198	221.065	212.495	0	215.848	187.779	221.906	204.05	199.27				5.36667	243.91	238.479	222.332	216.877	244.516	214.305	188.185	210.101	207.625	196.322				5.36667	241.807	235.967	231.481	214.191	195.179	202.824	161.099				5.36667	254.272	244.985	226.344	236.44	208.279	193.813	217.814
			5.4	250.245	248.832	220.652	213.435	230.941	215.433	185.94	211.829	202.349	202.63				5.4	250.269	240.172	218.281	218.244	244.682	214.958	191.57	212.431	206.501	197.701				5.4	240.767	234.303	234.331	213.155	195.148	202.341	153.61				5.4	252.097	241.639	228.167	237.928	213.553	199.263	218.784
			5.43333	248.925	248.502	221.062	215.494	220.266	212.779	186.454	220.745	186.066	196.591				5.43333	250.199	237.269	218.749	214.628	244.818	213.301	191.017	213.19	207.845	201.845				5.43333	239.837	235.851	233.975	215.643	192.76	201.68	158.117				5.43333	249.47	243.501	226.905	239.145	213.282	200.362	219.266
			5.46667	248.037	247.294	216.751	212.816	0	211.082	185.709	222.224	194.786	196.686				5.46667	249.761	234.116	221	214.495	242.114	214.376	190.966	207.427	207.646	202.94				5.46667	236.451	235.011	236.112	212.263	196.27	205.013	161.861				5.46667	252.736	245.761	227.471	237.956	212.804	199.732	220.534
			5.5	248.766	248.074	216.607	212.728	0	210.295	188.232	216.848	202.996	199.232				5.5	248.139	233.263	222.074	217.715	241.256	212.538	191.802	211.846	206.78	204.172				5.5	243.074	236.136	234.285	214.403	199.461	203.001	158.832				5.5	253.611	247.675	230.223	239.627	212.88	200.022	218.811
			5.53333	249.294	250.022	217.101	213.665	0	205.753	186.799	218.949	197.085	200.653				5.53333	247.185	238.409	223.044	217.932	240.714	213.216	190.258	210.748	207.983	204.025				5.53333	244.687	235.614	237.35	215.163	197.146	206.655	159.795				5.53333	256.743	246.015	229.844	241.618	212.641	197.841	221.117
			5.56667	247.673	249.215	219.148	212.462	0	205.376	188.381	216.907	201.736	200.257				5.56667	246.476	234.635	221.66	214.976	239.978	214.038	192.776	210.996	208.104	204.801				5.56667	245.96	239.073	235.107	216.5	199.489	207.671	155.51				5.56667	256.445	250.02	231.587	241.818	213.272	198.285	220.328
			5.6	247.356	252.333	217.55	211.036	233.869	207.215	188.024	221.307	199.455	204.881				5.6	249.116	235.29	219.232	216.132	241.809	215.146	191.03	209.507	207.306	204.318				5.6	245.793	239.281	239.238	219.47	197.924	207.465	161.514				5.6	255.594	244.955	231.763	241.381	213.152	199.196	222.04
			5.63333	247.08	251.376	220.296	209.133	234.132	205.432	187.849	220.917	200.334	198.298				5.63333	249.319	238.111	218.308	213.987	243.405	211.755	191.704	216.34	208.873	205.045				5.63333	248.242	239.651	235.895	217.931	198.201	207.244	161.817				5.63333	259.059	247.456	233.498	240.951	215.913	202.565	224.586
			5.66667	250.596	250.738	220.991	209.389	234.845	208.019	189.894	221.379	197.493	202.063				5.66667	250.137	236.556	221.938	213.656	243.63	213.555	194.29	213.295	206.162	205.015				5.66667	249.545	242.615	236.319	217.738	201.733	208.782	158.597				5.66667	256.703	243.949	232.522	242	216.785	202.882	224.069
			5.7	246.214	252.006	219.39	206.99	232.699	206.593	189.44	222.397	198.999	204.84				5.7	248.413	235.331	220.903	214.672	242.164	212.036	194.744	210.62	209.204	202.317				5.7	249.208	242.696	239.458	217.529	198.987	211.374	160.16				5.7	255.699	249.872	235.378	241.11	219.987	199.181	223.515
			5.73333	248.119	251.7	221.475	208.841	216.761	209.139	192.463	220.907	201.275	202.951				5.73333	252.547	238.924	221.184	216.034	242.791	213.385	192.614	212.906	208.683	205.566				5.73333	248.095	240.984	238.725	216.664	201.292	209.497	160.33				5.73333	258.466	251.223	236.458	241.42	216.582	200.014	221.735
			5.76667	249.093	251.406	218.767	210.224	236.046	209.471	193.519	220.162	203.62	198.405				5.76667	250.55	236.272	223.998	215.684	240.351	213.12	191.979	211.215	207.56	204.837				5.76667	247.436	241.881	240.266	216.121	199.695	206.934	164.052				5.76667	261.416	252.684	235.152	239.776	220.441	201.05	223.019
			5.8	248.729	247.904	219.071	207.241	237.307	211.008	190.261	222.961	201.599	199.642				5.8	250.264	237.977	220.335	216.274	242.968	214.232	194.702	214.078	207.91	207.696				5.8	250.071	245.441	240.836	216.246	200.874	206.833	162.633				5.8	257.444	252.743	236.221	239.788	219.108	198.338	224.027
			5.83333	248.81	247.489	219.746	203.522	235.066	212.048	194.217	219.667	201.882	200.731				5.83333	251.901	239.098	219.27	213.95	240.934	218.34	194.603	214.998	209.647	208.339				5.83333	247.58	243.854	244.308	217.135	200.461	206.795	163.002				5.83333	261.74	252.319	236.135	239.321	219.252	198.54	219.623
			5.86667	248.323	247.816	218.648	206.086	236.331	208.88	191.005	221.966	202.645	197.845				5.86667	251.196	238.023	223.273	217.353	243.832	217.471	192.509	215.72	207.679	207.043				5.86667	247.363	244.678	242.562	216.637	199.23	210.913	162.687				5.86667	260.998	251.354	235.411	239.079	220.489	199.875	223.157
			5.9	247.94	247.943	219.973	205.511	236.783	210.377	193.683	221.29	202.827	197.568				5.9	248.533	240.371	222.928	214.804	244.077	216.832	192.348	216.757	206.863	208.411				5.9	249.084	244.964	242.77	214.11	199.834	211.443	163.313				5.9	258.881	251.141	234.455	241.436	221.334	201.598	222.744
			5.93333	249.598	244.397	219.527	206.272	240.155	211.592	192.864	221.594	202.806	198.73				5.93333	251.216	237.285	222.537	215.742	244.582	217.171	192.316	214.556	210.203	209.771				5.93333	249.559	245.179	241.316	215.854	201.504	209.889	163.924				5.93333	261.739	250.037	236.259	242.613	224.359	201.059	223.336
			5.96667	248.815	244.654	222.179	208.361	217.829	212.813	190.865	220.612	202.442	198.179				5.96667	248.995	239.16	222.571	216.898	240.774	217.785	193.274	215.113	208.705	206.5				5.96667	248.085	244.752	242.14	214.603	202.156	209.334	162.189				5.96667	261.853	252.108	235.807	241.189	221.255	202.772	223.145
			6	248.673	241.965	221.177	208.558	244.659	211.847	190.707	215.624	202.035	194.757				6	251.4	241.19	219.392	217.667	245.963	216.794	193.092	213.832	209.993	207.598				6	248.842	244.962	243.508	215.164	203.35	208.68	164.571				6	262.941	251.854	239.32	0	222.728	199.415	223.59
			6.03333	249.032	243.014	219.498	206.848	239.932	212.439	187.946	220.617	202.639	200.142				6.03333	251.458	243.159	222.452	216.821	239.118	215.33	193.921	213.882	208.245	207.847				6.03333	252.226	245.211	245.685	217.465	202.001	211.813	166.688				6.03333	261.414	251.909	233.929	244.497	224.386	200.928	223.092
			6.06667	246.916	245.589	220.549	209.832	239.872	211.855	189.932	223.523	198.094	199.026				6.06667	247.625	241.923	218.479	214.909	247.134	216.174	196.059	216.843	210.863	207.707				6.06667	251.634	244.283	242.138	216.006	202.071	211.597	164.734				6.06667	260.292	251.61	20.0213	243.342	221.798	197.467	223.171
			6.1	245.553	243.453	216.748	207.696	230.919	211.598	187.449	221.268	198.958	202.496				6.1	250.245	241.514	219.693	215.245	245.618	210.884	194.754	215.979	210.035	208.992				6.1	252.436	245.907	242.427	216.841	200.495	211.938	167.545				6.1	261.083	250.492	20.1007	237.624	223.097	198.778	221.774
			6.13333	245.963	243.028	217.147	207.98	239.185	213.297	192.647	222.608	200.311	200.092				6.13333	247.854	243.715	218.685	218.829	244.421	214.837	195.204	213.731	211.393	204.43				6.13333	252.285	243.795	244.869	218.012	202.127	212.65	164.932				6.13333	258.846	251.21	236.55	0	217.976	197.793	221.997
			6.16667	247.243	243.491	218.303	209.291	239.846	210.556	189.194	221.919	201.639	200.037				6.16667	249.26	244.788	221.757	219.514	245.857	217.852	196.874	215.285	206.795	206.112				6.16667	252.544	243.63	242.953	215.913	201.84	209.595	160.284				6.16667	258.916	250.104	235.1	235.091	219.365	202.314	222.367
			6.2	250.197	239.989	219.248	209.309	242.095	207.313	190.082	222.06	199.447	200.77				6.2	250.295	241.886	221.31	218.378	248.454	218.268	194.876	216.605	205.667	207.431				6.2	253.92	244.148	240.125	215.529	200.904	211.614	167.17				6.2	260.096	250.396	231.807	233.875	220.093	200.015	221.04
			6.23333	245.704	242.285	216.776	213.018	238.992	210.686	192.93	221.557	204.525	202.939				6.23333	247.799	244.388	219.563	218.924	248.43	214.771	197.118	214.8	211.659	206.282				6.23333	252.849	245.382	246.233	214.509	200.271	211.247	160.779				6.23333	259.204	252.04	235.182	241.1	219.475	201.109	221.352
			6.26667	244.577	244.263	217.593	212.75	241.394	208.945	191.472	221.111	197.504	201.52				6.26667	251.731	241.672	223.428	218.435	247.201	217.129	196.746	216.925	208.99	207.497				6.26667	252.356	244.397	243.693	214.952	200.421	210.902	165.557				6.26667	258.248	252.014	236.575	245.686	222.462	202.587	223.026
			6.3	243.54	244.898	221.328	213.219	211.411	210.301	190.935	220.718	201.416	200.471				6.3	250.772	240.786	222.026	218.714	246.021	216.725	200.966	216.834	211.285	205.578				6.3	253.652	245.317	243.954	215.916	200.624	211.582	166.936				6.3	257.356	251.332	237.909	246.615	221.481	199.567	223.508
			6.33333	245.544	245.643	214.956	215.716	238.483	204.917	192.954	220.531	206.562	203.339				6.33333	249.434	238.605	221.559	217.989	246.733	215.797	198.229	212.21	209.333	205.181				6.33333	250.345	245.306	242.474	216.782	202.651	211.589	162.83				6.33333	257.711	250.973	239.214	245.614	221.691	198.877	220.401
			6.36667	246.28	245.578	213.844	214.476	238.091	208.354	188.733	221.7	204.192	200.205				6.36667	250.855	239.28	223.757	218.094	247.241	215.479	198.954	216.205	211.151	203.527				6.36667	251.227	244.879	243.311	216.395	202.345	212.022	164.102				6.36667	259.907	251.224	232.013	243.065	221.234	199.891	222.588
			6.4	244.992	247.332	219.331	210.563	235.31	211.069	187.624	221.299	203.864	201.407				6.4	254.289	240.627	222.369	219.31	248.937	214.406	198.388	216.993	210.297	203.803				6.4	251.997	245.272	244.742	214.49	202.327	212.104	164.432				6.4	259.262	251.655	236.156	247.043	222.278	201.731	224.536
			6.43333	249.094	249.511	220.637	212.724	238.914	212.145	186.919	220.837	202.341	201.929				6.43333	254.393	240.602	219.773	219.764	245.887	215.634	199.439	214.969	210.381	203.503				6.43333	250.565	244.531	243.94	216.29	202.967	210.89	165.432				6.43333	257.21	251.183	18.0472	247.005	223.062	202.544	225.104
			6.46667	248.202	246.348	222.22	213.824	235.732	209.325	186.092	217.26	200.791	199.591				6.46667	253.297	240.198	220.085	217.13	241.748	216.038	199.427	214.501	210.516	209.424				6.46667	251.667	245.284	241.885	216.075	201.028	211.975	169.157				6.46667	257.778	251.95	16.633	245.719	216.652	199.977	224.856
			6.5	247.492	247.25	217.615	212.073	234.251	208.835	186.11	219.365	204.071	204.52				6.5	252.618	239.92	225.323	217.21	243.457	216.385	196.795	214.926	207.172	206.212				6.5	251.249	244.639	246.558	215.575	202.265	212.568	166.508				6.5	257.673	254.432	9.09009	246.034	217.292	200.124	225.013
			6.53333	249.204	250.654	220.145	212.478	237.214	207.744	189.247	217.499	202.283	202.695				6.53333	255.511	240.52	222.63	219.029	243.851	214.349	198.508	217.198	209.171	204.343				6.53333	251.898	244.778	244.374	212.328	199.088	209.789	165.885				6.53333	260.168	250.908	8.37756	249.101	217.796	202.88	224.717
			6.56667	247.026	247.735	219.526	215.603	240.372	206.328	188.385	221.068	203.378	198.539				6.56667	252.838	240.346	226.623	219.297	243.268	215.516	195.056	214.597	208.503	204.585				6.56667	250.984	244.696	245.388	214.273	203.477	210.838	165.824				6.56667	258.759	251.17	49.7392	247.336	221.41	202.373	225.364
			6.6	246.239	247.407	216.286	213.888	240.881	214.04	190.419	221.428	202.519	196.78				6.6	255.593	237.665	227.099	220.385	247.456	215.23	199.741	218.391	208.541	205.318				6.6	252.255	242.496	245.142	214.602	201.023	211.973	167.062				6.6	261.066	252.964	20.3922	244.508	222.673	204.015	224.411
			6.63333	249.324	249.215	219.842	209.419	237.31	213.389	190.457	219.992	202.442	201.869				6.63333	252.225	239.547	226.637	221.314	248.431	215.25	199.818	216.62	208.316	205.685				6.63333	248.128	246.59	243.343	219.396	200.474	210.746	164.843				6.63333	257.146	250.883	231.349	248.951	225.525	198.761	224.1
			6.66667	247.46	249.345	218.276	214.908	238.095	210.331	190.125	221.781	201.644	201.42				6.66667	250.508	241.211	223.272	221.364	246.928	212.472	201.304	214.78	208.272	204.295				6.66667	251.59	245.072	244.401	215.988	201.904	212.06	165.282				6.66667	258.942	248.128	232.725	248.309	220.611	197.792	223.983
			6.7	252.769	250.732	222.098	213.782	240.991	212.016	195.53	223.702	204.832	198.982				6.7	252.663	237.76	222.963	221.15	248.667	211.397	201.654	218.249	209.953	206.094				6.7	249.451	244.792	245.008	218.079	200.61	212.264	167.075				6.7	259.664	253.467	20.0513	245.357	222.111	199.394	224.262
			6.73333	250.347	250.147	222.855	214.023	239.691	211.245	196.399	222.818	204.769	199.752				6.73333	253.003	235.281	222.376	222.449	247.547	210.959	198.104	214.429	208.201	202.143				6.73333	250.13	243.861	243.068	216.353	203.463	211.819	166.892				6.73333	260.29	251.353	18.9671	249.982	221.044	195.314	221.995
			6.76667	248.556	250.699	222.763	214.771	239.234	208.003	192.326	222.687	203.208	198.885				6.76667	253.819	242.089	224.637	222.057	246.032	212.76	199.106	217.954	209.335	206.343				6.76667	249.8	245.367	245.53	217.952	199.668	210.154	164.907				6.76667	257.592	252.528	49.8588	247.161	215.504	203.801	225.489
			6.8	246.625	247.505	221.519	214.415	238.467	209.212	195.521	223.537	204.051	198.667				6.8	252.426	244.04	224.282	220.142	244.53	210.855	198.992	215.975	207.795	203.968				6.8	251.081	243.854	243.283	217.26	201.463	209.639	167.101				6.8	258.748	254.952	47.4289	248.362	217.382	199.524	225.115
			6.83333	247.733	246.4	221.273	212.292	239.411	204.222	194.599	220.824	202.541	201.339				6.83333	255.672	236.843	223.722	219.194	244.406	212.693	200.646	216.4	209.004	205.839				6.83333	249.068	245.834	245.213	218.418	198.32	211.481	166.013				6.83333	259.49	252.391	21.1815	248.828	215.001	201.425	223.996
			6.86667	245.853	249.548	220.55	212.915	242.334	206.425	195.266	219.755	201.006	201.469				6.86667	253.457	241.961	222.691	220.272	245.945	213.362	197.717	213.963	206.597	204.536				6.86667	248.724	244.065	242.531	213.576	204.064	210.98	165.472				6.86667	256.192	247.918	20.5448	249.547	215.994	196.952	224.778
			6.9	247.196	247.956	219.048	215.939	236.463	203.862	194.666	218.962	199.633	198.439				6.9	250.602	238.583	223.187	220.23	244.722	211.261	199.467	217.612	208.817	202.853				6.9	249.497	246.665	243.517	215.569	203.907	210.735	166.619				6.9	255.382	253.755	46.9838	247.423	219.27	201.178	225.486
			6.93333	247.69	251.218	220.367	214.133	240.58	213.507	191.186	215.854	203.825	200.568				6.93333	249.796	239.665	224.498	221.816	245.002	213.933	199.522	218.644	206.427	202.707				6.93333	249.496	245.906	244.771	214.525	201.931	211.667	166.606				6.93333	256.247	250.47	37.1224	247.473	220.584	196.959	226.318
			6.96667	248.223	247.345	212.887	215.437	238.509	204.625	190.642	216.302	204.315	201.08				6.96667	251.466	239.326	224.416	222.777	246.171	215.134	200.7	218.089	208.055	206.517				6.96667	251.572	247.189	246.259	213.489	203.422	211.328	166.805				6.96667	257.169	251.399	39.5364	250.395	220.284	198.793	225.942
			7	248.864	251.352	219.794	214.935	237.141	207.018	187.076	214.87	204.469	201.806				7	250.664	240.12	223.845	221.417	244.137	216.023	196.881	219.281	209.839	207.147				7	250.201	246.431	244.174	214.9	203.442	211.425	163.862				7	255.896	251.153	39.2051	249.902	214.096	201.389	224.482
			7.03333	249.557	250.801	220.988	215.134	238.468	207.89	190.182	216.232	203.844	201.632				7.03333	251.675	242.588	223.926	223.954	245.74	215.239	198.427	214.831	210.34	206.232				7.03333	250.114	245.209	245.631	215.823	201.026	211.126	168.92				7.03333	258.793	249.581	48.5127	248.488	221.539	202.014	225.566
			7.06667	249.058	250.716	219.944	212.699	240.787	207.727	190.261	218.951	204.829	201.868				7.06667	252.205	239.293	223.241	221.754	245.963	218.863	199.893	217.461	207.566	206.35				7.06667	249.68	246.596	242.726	211.716	200.746	209.128	166.874				7.06667	256.476	251.025	39.279	249.121	217.846	200.124	224.807
			7.1	245.534	246.591	218.574	214.254	241.903	207.755	191.385	216.557	205.539	198.662				7.1	253.192	242.798	226.447	220.254	245.168	220.367	200.657	217.901	210.094	208.695				7.1	249.443	244.37	241.859	214.006	205.314	211.181	166.708				7.1	256.437	250.821	48.8227	250.229	220.032	198.261	224.939
			7.13333	247.895	250.026	217.415	215.787	240.411	210.676	187.864	217.71	205.402	200.665				7.13333	253.38	239.437	223.535	223.416	244.643	220.503	199.857	217.384	209.555	204.86				7.13333	250.343	245.663	245.869	212.422	200.896	210.558	166.107				7.13333	253.795	249.899	45.2197	246.962	220.286	197.26	225.744
			7.16667	249.945	250.699	220.596	215.082	238.476	213.495	189.617	217.24	205.598	200.405				7.16667	250.1	238.745	223.513	221.495	244.482	220.045	197.036	220.501	208.268	205.304				7.16667	250.124	247.084	246.119	216.261	205.659	210.616	167.512				7.16667	258.607	251.58	21.4854	248.374	217.11	201.701	222.688
			7.2	249.601	250.265	219.02	211.723	242.72	208.091	193.81	220.268	205.94	200.823				7.2	252.321	243.74	226.617	223.041	242.727	213.658	201.336	215.984	209.098	208.852				7.2	249.541	245.052	245.679	212.996	203.915	210.988	167.764				7.2	254.475	252.104	18.3646	249.783	218.663	200.63	225.689
			7.23333	249.093	250.639	218.655	210.497	241.797	213.134	191.32	218.343	205.072	201.323				7.23333	252.833	240.686	224.589	221.699	243.629	216.906	199.615	219.301	211.851	204.061				7.23333	251.273	245.518	246.878	210.286	202.145	209.236	168.984				7.23333	256.554	253.558	32.7075	250.485	220.33	197.336	224.629
			7.26667	250.71	250.6	213.306	210.846	241.354	208.11	190.595	216.959	199.868	197.997				7.26667	252.901	241.816	226.51	222.834	243.619	215.644	200.127	219.985	209.192	208.554				7.26667	249.726	245.75	248.006	210.265	202.956	206.875	166.271				7.26667	260.183	248.091	33.7972	249.66	216.462	202.271	225.248
			7.3	249.81	249.308	210.199	214.535	242.375	216.003	189.571	217.477	209.757	199.588				7.3	251.782	241.555	223.844	222.683	241.206	215.564	200.101	220.842	208.286	208.318				7.3	248.78	245.924	245.513	214.296	202.868	206.886	165.893				7.3	258.971	252.694	33.4592	252.464	218.984	202.093	225.369
			7.33333	249.539	252.207	212.14	213.868	241.392	213.555	186.976	216.398	208.464	198.513				7.33333	253.239	239.497	223.054	221.644	240.066	217.99	201.019	217.886	209.573	206.029				7.33333	250.356	245.23	244.693	211.831	202.951	206.518	165.85				7.33333	259.76	249.614	40.2926	249.814	214.312	196.749	226.053
			7.36667	249.581	250.86	217.629	213.896	242.275	212.476	186.108	216.919	204.847	200.137				7.36667	250.834	244.453	225.467	226.092	241.647	214.938	198.765	219.924	208.391	206.176				7.36667	250.373	248.78	245.721	212.01	203.316	206.802	168.983				7.36667	259.52	250.509	41.3228	246.783	218.486	197.853	226.097
			7.4	250.763	248.251	216.161	213.838	244.151	213.389	187.066	216.737	205.594	199.494				7.4	252.933	244.655	224.884	224.224	242.408	217.39	199.466	221.624	208.408	206.249				7.4	249.745	247.323	244.144	214.371	205.193	190.684	167.609				7.4	257.559	253.788	41.8157	248.454	215.825	200.445	225.632
			7.43333	249.563	246.18	215.983	213.477	247.293	213.147	186.576	215.467	206.694	199.313				7.43333	253.225	244.841	223.436	223.935	239.404	218.597	199.09	220.817	210.374	204.638				7.43333	247.911	247.155	245.331	216.297	202.057	163.219	167.262				7.43333	256.362	253.165	41.6073	249.942	216.481	200.597	226.626
			7.46667	249.671	248.471	215.509	217.664	239.944	212.863	189.182	214.387	205.558	203.375				7.46667	252.109	0	222.016	223.77	240.524	213.818	197.902	222.525	209.774	196.336				7.46667	249.631	248.857	246.463	217.974	201.62	187.839	171.538				7.46667	256.698	253.271	40.2463	245.982	212.475	199.759	226.749
			7.5	247.649	246.723	215.319	213.432	242.513	212.709	188.535	218.16	205.929	202.997				7.5	254.563	0	223.34	225.185	241.072	219.281	197.199	222.05	209.008	201.834				7.5	248.043	247.429	243.331	217.22	202.162	202.09	166.696				7.5	256.823	250.691	39.4653	249.584	209.991	202.256	224.331
			7.53333	249.415	247.38	215.886	216.54	211.223	212.934	188.548	218.133	206.171	204.32				7.53333	252.107	0	222.078	223.412	242.087	218.099	197.478	221.752	210.818	207.128				7.53333	247.559	250.935	245.565	217.191	203.583	206.635	169.587				7.53333	254.79	252.666	30.8962	246.723	212.744	197.868	225.914
			7.56667	246.845	246.963	214.6	216.143	245.242	212.829	190.494	217.702	207.943	203.421				7.56667	253.917	0	226.245	220.896	242.64	219.506	197.433	220.484	211.517	207.528				7.56667	248.281	247.776	242.904	217.878	203.574	209.448	168.163				7.56667	255.069	253.361	230.348	245.323	212.288	203.023	225.985
			7.6	249.949	249.866	217.246	211.999	239.276	214.148	190.283	215.54	206.301	202.12				7.6	252.219	2	225.785	223.963	241.943	220.701	197.095	221.716	209.735	206.424				7.6	249.115	250.376	244.925	214.77	204.616	206.54	169.457				7.6	255.267	250.364	230.52	245.356	211.78	196.162	225.653
			7.63333	247.111	248.42	218.186	216.496	246.507	216.065	188.262	214.502	206.543	203.083				7.63333	254.069	0	226.937	221.174	242.756	220.898	197.93	220.785	211.538	206.126				7.63333	251.113	248.924	242.832	215.178	201.336	206.184	170.598				7.63333	255.733	250.869	233.04	240.228	216.098	199.854	225.99
			7.66667	244.508	248.834	214.864	213.413	249.659	214.837	189.373	213.172	200.306	204.361				7.66667	254.334	0	225.771	221.193	243.452	219.825	197.525	220.825	211.564	208.955				7.66667	247.807	248.799	241.051	215.001	198.232	209.18	170.576				7.66667	256.916	250.304	232.845	241.456	214.374	196.388	224.19
			7.7	248.125	247.005	217.295	216.488	245.32	212.854	188.274	216.516	203.822	202.788				7.7	254.43	0	226.578	220.11	242.398	217.17	199.249	219.771	210.536	209.51				7.7	246.735	249.133	242.749	212.516	201.564	206.053	170.562				7.7	257.138	253.983	44.4066	240.68	216.933	196.972	225.621
			7.73333	246.421	248.483	215.103	215.693	210.635	210.282	191.738	219.14	200.89	205.019				7.73333	251.592	199.139	225.881	222.83	242.791	222.797	200.825	221.34	207.927	207.667				7.73333	247.578	248.896	240.426	212.334	199.725	206.044	171				7.73333	254.995	253.067	233.427	246.392	215.465	200.337	224.595
			7.76667	248	245.932	215.429	216.372	212.203	214.237	190.976	216.292	202.336	204.545				7.76667	252.674	203.859	227.537	219.038	243.214	221.207	199.139	221.374	210.229	209.764				7.76667	248.296	249.936	243.505	212.364	197.88	207.341	170.074				7.76667	257.194	254.446	43.5912	245.224	214.498	192.602	222.513
			7.8	245.034	247.091	217.379	213.902	241.696	216.003	192.416	217.264	199.668	205.669				7.8	253.883	201.644	227.528	221.693	245.014	219.301	200.43	220.303	209.858	207.855				7.8	248.982	243.94	244.3	216.965	199.313	210.345	165.637				7.8	257.513	253.14	234.483	244.952	215.321	196.311	224.447
			7.83333	247.346	246.593	216.028	216.515	244.887	213.155	189.458	216.311	199.994	204.546				7.83333	252.894	0	227.282	219.137	243.877	219.58	201.02	218.327	208.807	208.239				7.83333	247.611	247.458	244.731	216.098	200.901	209.318	167.947				7.83333	260.464	253.28	46.4183	244.029	214.948	199.131	223.612
			7.86667	249.826	245.208	214.68	216.596	241.892	215.592	189.778	219.448	204.105	205.622				7.86667	253.183	0	226.905	222.257	243.712	220.725	199.696	219.577	210.213	209.13				7.86667	246.856	246.998	243.403	215.801	196.987	209.417	168.624				7.86667	258.055	253.875	45.7512	243.752	213.365	197.08	222.663
			7.9	246.3	246.245	217.974	214.105	235.256	212.424	184.643	220.651	204.719	206.813				7.9	253.564	0	224.523	218.757	246.293	217.684	199.553	220.029	208.419	209.513				7.9	247.004	246.702	245.198	216.07	197.761	208.542	0				7.9	256.661	253.366	36.1397	240.55	214.296	199.721	224.706
			7.93333	249.312	245.519	216.8	213.054	240.57	212.093	186.825	219.277	204.005	206.127				7.93333	254.125	0	224.843	218.911	244.136	217.124	200.336	218.75	209.649	211.978				7.93333	246.508	245.551	243.019	216.764	199.288	54.1949	171.334				7.93333	256.338	252.663	233.442	240.3	214.357	198.869	224.306
			7.96667	248.023	245.417	218.649	211.643	240.299	213.632	187.224	221.734	204.464	203.329				7.96667	253.825	0	222.309	217.845	246.311	214.479	196.988	219.106	210.367	209.443				7.96667	248.25	245.641	242.958	213.178	196.866	208.88	171.408				7.96667	258.07	253.489	236.096	242.498	213.82	197.631	224.698
			8	250.699	246.544	218.886	210.337	244.855	209.732	190.999	220.983	204.513	199.981				8	253.604	0	225.238	218.508	244.443	212.269	199.208	220.142	209.476	210.848				8	249.089	246.043	242.566	216.283	200.75	209.129	169.976				8	257.636	256.63	36.2489	244.969	214.295	197.379	222.493
			8.03333	250.213	244.117	220.532	212.711	0	215.812	185.751	219.037	207.22	201.58				8.03333	253.926	0	222.639	218.505	245.296	218.818	199.86	218.205	208.778	206.538				8.03333	247.437	246.988	242.6	212.852	199.454	209.413	169.369				8.03333	257.591	254.157	234.376	244.694	215.028	197.036	224.465
			8.06667	249.501	244.91	218.678	214.52	0	213.895	188.985	220.443	201.242	203.342				8.06667	249.832	0	220.566	217.975	243.244	220.39	197.071	219.973	210.368	206.557				8.06667	249.895	247.812	242.426	213.93	199.712	209.415	167.388				8.06667	259.132	250.975	234.742	246.451	215.01	202.028	224.191
			8.1	249.492	243.374	216.913	213.182	0	211.764	188.08	219.411	205.051	200.095				8.1	250.878	0	221.178	219.229	246.137	219.462	199.859	217.472	209.707	208.642				8.1	246.265	243.334	242.042	215.257	199.284	208.011	171.08				8.1	258.971	247.573	46.6325	243.761	217.621	201.005	224.295
			8.13333	248.184	240.936	217.514	213.987	0	214.57	190.407	221.189	204.077	201.539				8.13333	251.916	0	221.935	219.764	245.87	221.187	200.375	214.228	205.853	210.293				8.13333	246.63	245.588	244.413	214.137	200.151	208.712	171.332				8.13333	258.564	250.528	46.413	246.775	216.783	199.818	225.785
			8.16667	250.622	242.96	216.612	212.762	0	211.155	189.55	221.35	208.743	202.02				8.16667	249.649	0	222.147	221.183	244.333	220.08	201.675	215.668	210.614	209.406				8.16667	247.514	242.882	244.152	211.415	199.938	207.965	171.309				8.16667	259.336	249.838	231.724	241.906	215.218	198.13	225.078
			8.2	249.197	240.946	216.923	214.943	0	208.25	185.21	218.995	204.557	202.736				8.2	253.578	0	220.494	221.209	244.209	221.188	199.072	214.614	212.041	209.647				8.2	248.142	243.991	242.549	210.076	197.516	211.255	166.419				8.2	258.565	257.065	233.925	247.052	214.249	199.12	226.063
			8.23333	250.703	242.573	217.446	213.4	0	211.656	185.087	221.004	202.939	201.14				8.23333	250.71	0	220.627	219.856	247.571	217.89	199.507	218.134	210.319	208.424				8.23333	248.395	244.11	242.51	211.652	201.525	210.359	168.315				8.23333	259.749	252.832	233.986	243.01	210.439	197.538	225.279
			8.26667	251.3	241.53	217.781	216.062	0	217.1	184.933	218.339	200.745	197.82				8.26667	252.225	0	220.791	217.87	247.154	215.706	197.312	216.104	210.305	209.026				8.26667	248.396	244.188	243.262	210.353	199.303	210.496	166.047				8.26667	259.276	250.699	46.5284	241.505	215.787	198.858	225.571
			8.3	251.868	239.253	219.151	213.685	0	214.912	188.618	219.697	201.614	193.353				8.3	249.85	0	220.588	219.493	245.214	215.79	197.521	217.579	211.711	207.037				8.3	248.241	243.114	244.913	213.108	199.943	210.492	172.09				8.3	255.598	253.366	235.277	245.111	212.883	197.221	225.574
			8.33333	251.679	242.251	217.342	212.069	234.542	209.252	187.43	223.27	201.496	193.888				8.33333	248.707	0	219.811	219.281	243.725	218.007	195.904	216.876	211.688	205.459				8.33333	246.285	243.989	245.207	214.973	199.586	210.789	167.53				8.33333	256.197	252.88	234.646	241.792	211.219	200.23	224.817
			8.36667	249.686	242.542	219.507	211.764	238.67	217.901	189.225	220.186	203.396	190.677				8.36667	249.695	0	221.179	219.067	243.715	216.749	197.349	216.196	209.903	206.595				8.36667	251.116	243.398	243.785	213.374	202.094	53.6164	169.975				8.36667	256.367	254.553	233.863	246.956	211.27	201.384	224.412
			8.4	251.78	244.901	217.953	215.062	238.541	213.686	187.597	223.154	202.6	191.443				8.4	250.724	0	219.528	221.783	243.33	215.317	200.198	221.037	209.285	207.291				8.4	248.326	244.489	243.699	215.116	198.63	210.188	166.756				8.4	259.543	253.902	233.91	247.895	209.327	199.592	225.758
			8.43333	251.996	246.619	220.604	212.402	238.775	214.819	187.993	221.361	202	196.551				8.43333	253.621	0	221.999	220.684	244.305	215.128	199.641	215.561	208.637	206.018				8.43333	249.661	245.856	245.542	216.186	200.217	206.99	168.752				8.43333	257.072	251.005	232.745	245.399	210.46	199.858	223.388
			8.46667	252.257	244.991	219.618	215.186	240.169	216.273	194.291	221.114	203.238	193.833				8.46667	251.958	0	221.482	218.883	243.259	215.757	200.175	215.335	208.867	205.263				8.46667	248.85	245.996	246.01	216.578	198.947	205.066	169.804				8.46667	252.858	250.525	236.406	245.367	209.705	201.354	225.284
			8.5	252.895	243.976	217.821	214.395	237.73	215.105	190.731	222.241	203.265	197.6				8.5	249.854	0	222.356	214.14	246.523	216.681	200.795	216.325	209.612	202.678				8.5	247.29	244.372	246.176	216.875	199.19	51.5709	168.121				8.5	255.82	247.539	233.518	238.736	211.472	194.61	225.959
			8.53333	254.435	244.03	218.024	213.029	0	214.189	191.762	219.042	201.886	194.857				8.53333	247.838	0	223.417	218.851	244.341	220.091	199.714	219.958	208.867	203.498				8.53333	249.324	244.2	248.159	214.767	198.037	209.352	170.412				8.53333	255.848	255.742	233.515	242.707	211.808	197.572	225.687
			8.56667	252.043	244.069	218.934	211.434	235.572	213.582	192.39	218.886	206.298	194.339				8.56667	248.29	0	221.014	219.974	244.249	220.508	198.59	217.748	207.323	205.973				8.56667	248.448	243.963	246.673	216.255	199.515	209.451	165.249				8.56667	255.755	248.187	235.592	247.003	210.618	199.014	222.396
			8.6	250.515	247.737	218.956	212.169	242.084	215.529	193.3	220.71	204.437	193.553				8.6	253.597	0	220.464	218.043	243.855	221.937	195.552	217.332	209.729	206.594				8.6	248.604	244.522	246.814	216.812	199.343	55.077	171.88				8.6	256.014	254.146	234.609	241.075	215.002	193.365	223.685
			8.63333	248.738	246.39	219.046	212.493	238.283	215.114	191.416	218.129	204.272	201.04				8.63333	252.789	231.197	220.881	219.912	243.614	222.247	196.206	217	210.074	200.18				8.63333	248.186	245.263	246.446	210.901	200.408	209.185	171.614				8.63333	252.421	250.705	232.195	242.074	212.726	194.023	225.024
			8.66667	253.782	248.818	220.101	210.661	239.984	220.641	191.493	219.394	205.688	196.524				8.66667	248.014	230.829	220.41	218.193	244.832	219.692	195.461	218.616	208.992	207.267				8.66667	248.434	246.458	249.073	212.127	199.106	211.313	168.973				8.66667	254.382	250.56	234.277	240.887	212.189	196.652	224.087
			8.7	254.051	247.586	217.092	213.465	240.634	220.164	192.887	216.553	206.512	197.674				8.7	252.486	231.301	220.034	218.594	241.906	221.33	197.341	214.377	212.215	208.617				8.7	248.276	245.316	248.128	212.033	199.446	55.015	168.658				8.7	254.096	252.954	45.5566	241.19	214.877	197.441	224.654
			8.73333	249.721	248.901	220.99	213.658	71.8115	219.963	192.633	217.593	208.687	195.482				8.73333	251.662	231.273	220.079	219.358	240.883	221.365	196.591	219.383	208.775	205.439				8.73333	247.637	246.615	246.205	212.026	199.752	207.63	167.608				8.73333	254.349	253.641	234.349	246.507	212.253	196.646	223.783
			8.76667	253.37	246.344	220.664	212.246	238.54	218.204	196.277	217.562	206.795	199.768				8.76667	252.153	230.072	222.141	216.236	244.331	220.307	196.118	219.668	208.741	207.9				8.76667	248.835	245.573	247.592	212.281	200.174	209.258	166.091				8.76667	255.808	253.317	231.523	242.969	214.863	196.052	225.118
			8.8	250.011	245.767	216.208	211.998	239.265	211.788	195.497	218.224	209.418	196.86				8.8	249.468	236.58	218.115	220.211	239.6	222.603	195.278	218.513	209.15	204.101				8.8	248.091	245.772	248.759	214.332	202.988	211.393	169.071				8.8	253.839	251.214	231.666	247.239	215.076	196.919	222.645
			8.83333	254.004	248.86	218.066	209.309	236.096	218.163	193.863	214.543	207.214	202.497				8.83333	248.254	235.763	217.371	218.14	241.455	223.768	197.553	219.725	208.676	204.188				8.83333	248.498	246.082	250.513	213.378	202.873	210.649	169.176				8.83333	254.608	252.024	44.5562	245.4	211.813	197.425	223.898
			8.86667	251.66	244.571	218.97	215.185	234.592	215.675	186.322	213.571	206.263	202.02				8.86667	251.965	238.555	220.375	220.229	241.773	219.398	195.139	221.95	208.412	207.309				8.86667	246.993	244.726	248.562	212.429	200.695	210.748	168.28				8.86667	254.248	250.217	231.224	243.622	212.468	198.462	225.674
			8.9	252.516	245.356	218.993	212.538	0	219.732	196.26	214.645	204.283	201.985				8.9	252.289	236.654	219.02	219.35	242.552	218.956	195.088	221.508	209.17	205.249				8.9	247.745	246.438	244.553	216.705	201.858	212.039	170.229				8.9	259.304	251.59	34.3235	248.111	213.713	193.104	224.437
			8.93333	252.936	245.318	219.502	212.905	242.643	217.989	188.54	214.562	206.718	202.637				8.93333	251.382	236.164	221.024	218.803	245.613	222.609	198.119	221.735	209.196	204.456				8.93333	249.677	244.874	245.99	215.265	201.727	210.265	170.07				8.93333	258.183	253.927	232.51	248.252	212.857	200.089	224.421
			8.96667	250.325	246.073	219.32	211.993	240.969	220.096	194.198	214.109	206.04	201.686				8.96667	248.706	236.467	219.582	219.853	244.691	216.693	198.452	221.721	206.143	205.214				8.96667	249.752	245.234	249.188	217.826	200.82	210.839	169.894				8.96667	257.222	251.508	44.5443	245.189	214.74	199.864	225.107
			9	250.442	246.8	220.063	212.266	245.511	221.388	192.254	213.871	207.794	197.923				9	250.702	236.754	221.363	216.417	245.398	223.043	196.124	220.509	208.943	202.503				9	245.522	246.634	246.463	216.377	200.879	211.711	170.787				9	259.136	253.368	231.97	246.349	216.633	195.189	223.973
			9.03333	251.846	247.079	219.274	212.337	242.025	219.272	195.361	211.041	207.118	200.714				9.03333	252.44	237.138	220.657	218.147	246.878	218.908	197.181	220.699	209.215	205.094				9.03333	249.261	245.048	247.812	218.159	200.675	211.311	170.538				9.03333	259.795	251.53	45.5911	244.822	215.344	197.186	223.25
			9.06667	251.315	245.906	220.143	211.772	243.561	7.15404	191.362	215.602	207.986	201.669				9.06667	253.716	236.525	218.366	218.388	244.588	218.56	195.569	221.484	207.436	207.237				9.06667	248.125	245.098	248.012	214.739	203.032	61.4779	168.083				9.06667	257.143	253.61	231.084	246.834	214.94	193.67	223.755
			9.1	248.696	248.406	219.836	211.823	0	216.898	190.228	216.703	204.294	203.03				9.1	251.716	239.266	220.397	218.789	244.316	220.728	197.629	218.013	208.615	204.518				9.1	248.988	245.704	245.33	215.512	196.076	211.027	170.295				9.1	258.816	253.993	44.5662	247.52	216.011	199.589	224.48
			9.13333	248.251	245.536	218.043	209.701	244.412	217.382	192.942	214.935	203.996	201.393				9.13333	252.58	238.775	221.698	216.477	243.067	216.356	196.624	219.433	204.729	206.742				9.13333	245.709	246.954	247.758	214.769	199.819	209.367	172.425				9.13333	257.961	252.741	44.628	245.278	216.626	199.202	224.354
			9.16667	245.653	246.053	218.644	212.452	244.265	218.011	193.871	216.514	200.564	197.867				9.16667	252.082	237.44	221.188	218.393	243.267	211.935	196.06	216.589	208.217	208.794				9.16667	248.914	247.115	244.277	217.006	197.751	209.071	170.233				9.16667	258.696	247.613	45.8189	246.383	220.122	196.882	223.235
			9.2	246.66	246.054	217.976	212.258	242.542	216.667	193.122	215.619	204.282	191.842				9.2	253.783	239.084	218.498	218.99	243.252	211.745	195.818	216.14	206.321	207.174				9.2	248.148	246.494	245.581	211.024	199.188	210.09	170.695				9.2	259.434	250.916	230.991	245.042	215.589	198.538	224.04
			9.23333	246.879	244.736	216.025	212.676	242.609	216.396	193.488	215.871	204.426	195.102				9.23333	253.1	237.946	217.92	219.105	246.405	215.441	197.084	217.906	207.848	207.042				9.23333	247.761	246.498	247.173	211.942	198.76	210.884	167.954				9.23333	258.762	252.186	43.8683	246.715	212.473	197.578	224.325
			9.26667	246.873	245.632	219.822	215.183	0	219.051	193.545	217.049	201.297	193.873				9.26667	251.724	240.089	220.533	216.201	240.931	222.996	196.286	218.543	207.698	206.781				9.26667	249.269	246.097	248.411	216.055	198.967	211.448	0				9.26667	259.903	248.659	228.756	251.976	212.895	195.33	224.283
			9.3	248.006	245.146	219.133	207.947	0	218.62	192.36	216.739	204.567	200.43				9.3	250.01	235.117	219.241	217.209	244.158	217.44	196.128	219.892	207.926	208.748				9.3	247.691	245.054	249.537	213.798	195.719	209.879	168.35				9.3	258.767	248.781	227.633	248.339	213.44	197.678	222.823
			9.33333	251.121	240.092	217.558	214.742	0	209.314	189.482	213.187	204.812	199.05				9.33333	254.061	237.314	219.596	216.855	244.301	217.586	196.478	219.536	207.68	207.998				9.33333	247.798	246.346	248.931	217.034	199.705	213.382	168.869				9.33333	260.598	254.624	45.4502	247.527	215.5	197.124	225.47
			9.36667	251.08	241.598	218.294	213.167	0	219.114	190.863	218.142	205.257	199.145				9.36667	254.583	238.238	223.592	218.223	243.608	220.21	194.47	219.482	208.023	208.868				9.36667	244.799	246.033	249.401	214.673	198.784	210.793	168.253				9.36667	260.674	251.013	44.8514	246.713	220.551	197.597	226.003
			9.4	245.362	243.728	220.344	215.148	0	215.632	193.7	217.813	205.122	199.776				9.4	251.762	239.74	218.913	218.24	243.695	220.51	198.646	218.859	208.103	201.705				9.4	247.054	247.298	248.728	212.956	198.013	213.897	170.833				9.4	263.31	252.022	228.358	247.185	217.286	198.056	224.427
			9.43333	248.56	243.388	221.459	214.497	0	215.932	193.179	216.269	208.118	200.021				9.43333	255.275	236.802	217.382	219.307	243.091	220.998	197.451	220.888	206.373	209.855				9.43333	247.338	245.365	249.675	216.186	199.005	213.128	171.204				9.43333	260.303	248.585	229.193	251.899	213.692	199.546	224.2
			9.46667	246.591	244.164	218.532	211.72	0	216.474	193.546	216.439	205.96	198.618				9.46667	253.3	238.21	220.473	219.955	245.59	219.608	196.231	220.587	209.142	204.168				9.46667	247.67	247.675	250.307	214.777	198.318	212.614	169.912				9.46667	262.751	251.684	45.5373	245.952	215.398	194.856	224.089
[truncated: 183 more rows]
[truncated: 3 more columns]

## Sheet: 3h (ZipACR)
ZipACR	light intensity	1 µW/mm2	Time (s)	Length (pixel)	Length (pixel)	Length (pixel)	Length (pixel)	Length (pixel)	Length (pixel)	Length (pixel)	Length (pixel)	Length (pixel)	Length (pixel)			3 µW/mm2	Time (s)	Length (pixel)	Length (pixel)	Length (pixel)	Length (pixel)	Length (pixel)	Length (pixel)	Length (pixel)	Length (pixel)	Length (pixel)			80 µW/mm2	Time (s)	Length (pixel)	Length (pixel)	Length (pixel)	Length (pixel)	Length (pixel)	Length (pixel)	Length (pixel)	Length (pixel)	Length (pixel)	Length (pixel)	Length (pixel)	Length (pixel)			200 µW/mm2	Time (s)	Length (pixel)	Length (pixel)	Length (pixel)
[truncated: 467 more rows]
[truncated: 7 more columns]

[truncated: 13 more sheets: 3i, 3j, 3k, 4b, 4d, S4b (ACR1), S4b (ACR2), S4c, S4d (ACR1), S4d (ACR2), S4i, S4j, S4k]
