# Supplementary material for: Rhodopsin optogenetic toolbox v2.0 for light-sensitive excitation and inhibition in Caenorhabditis elegans
Source: PLoS One. 2018 Feb 1;13(2):e0191802. doi: 10.1371/journal.pone.0191802 (PMC5794093; doi:10.1371/journal.pone.0191802)
Supplement: S5 Data — (GBK) [file pone.0191802.s014.gbk]

LOCUS       pCS86                   7554 bp    DNA     circular SYN 09-JUL-2011
DEFINITION  pmyo-3::ChR2 (C128S)::YFP
ACCESSION   pCS86
KEYWORDS    .
SOURCE      Unknown.
  ORGANISM  Unknown
            Unclassified.
REFERENCE   1  (bases 1 to 7554)
  AUTHORS   Self
  JOURNAL   Unpublished.
COMMENT     SECID/File created by SciEd Central, Scientific & Educational Software
FEATURES             Location/Qualifiers
     CDS             1..2402
                     /gene="pmyo-3"
                     /SECDrawAs="Gene"
     CDS             2409..3350
                     /gene="ChR2 (C128S)"
                     /SECDrawAs="Gene"
     CDS             3351..4070
                     /gene="YFP"
                     /SECDrawAs="Gene"
     CDS             5404..6264
                     /gene="Ampicillin"
                     /SECDrawAs="Gene"
ORIGIN      
        1 aagcttgggc tgcaggtcgg ctataataag ttcttgaata aaataatttt cccgacaaaa
       61 catgagtatt tctttcgaaa ataaaagtgc aggctaatta gagattattc tgtaattaac
      121 tgcataattt gtcacgtgcc atagttttac attccactac gtcatagttc ttaaaatact
      181 aatctcctga aaatagaagt aggtgaagaa agtttaatta tcagttctaa aatgacaatt
      241 gatctttgga atatgttctg aaactaccga tcattgaaca gatgctattt gaatgatata
      301 gaattgtata tttgcaattt ctgaaacgcg ttcttaaagg cacacagatt aattcaaaag
      361 ggtctggccg caaaaaggtt tatggtggcc gattttgagt tttgtgtgtg attgcttttt
      421 cacaatcagt gttttcagga ttatgtgatg aactagatct tcaagtttcg ttacatttca
      481 tatgttttcg gaactcacga agtacatatt gggtattgtg ctcaaaaaat tcagcaatca
      541 gcttcgctcc gctgacttta gaacccaaaa aaatagtatg gccaaactga ctgtgttacg
      601 atcatttcaa tttttcaata catatttaag atttctaaga gtaagaaggt caaaaactgt
      661 tctggaatac atatatattt ttcaggttac aattagtcaa aaagtgcact gaaatatacg
      721 ttttaatttc acgaataacc caattagttc aatgtatttt tggtcaacca acgttaaagt
      781 ttggcttcca accaattatc atttctgatc aaccacaatg ttttttcttt atctgcaagt
      841 taatttttta tttttatcca gatgtttggc atatttttca attcttcact agcgcccact
      901 tcttgcactt ccggcgccct gaatctaatg catctgttgc aagaattgaa agaccaatca
      961 acacattgtt ttcttcacga gatactgaag aaaatgaata aaaacagaga aaaagagcca
     1021 tgtgattagt gacaactgtt gctaacagat accatagctt ggacttggta cgtgatggca
     1081 acgtatgggt caacaaaaat gattgcagag ggggtgcaaa acagtcaagt cgagaaaata
     1141 tgaaaaacag aaaacaaaga acagaaaaat gggtttgaga gtcagtataa tttataaaag
     1201 aaaaattgta catagaaatt aaccattttt gtagaagaag ttatttttca agcatcgtta
     1261 aaaattattc aaagcacctt atttcatatt taattttaaa catggttaaa tgaacaacac
     1321 ggtgcgcaat caggaaaact tgaaatctga aactgttgtt gtgatcttct tcgcaactgt
     1381 tcagatagca ctagtgtaat gttaagagtg cgcgaatata atggaatata atggatcaca
     1441 cctcctgcca tcaggtaaac gtctctgtta tcacatattt ccaactatta aatttttacc
     1501 ttttacagtt ttacattttt ttgaaaaaag taactttttg tcttcaaaat ccctgacgaa
     1561 aatatcaaat attttaatcg agactgcaga ggaaccgatt gatgatttgg aaaatccagc
     1621 tttacctgtg taagaactga aaagtttcat aaccctaggg tattcccagt tacattcccc
     1681 actggctaac aatagcaccc agtttttcat cacctttctt caaatttctc ggcgatttgt
     1741 taaaaacaaa atttgtgtcc cttctctgat atctctatgt ctctaaacac aagttcatcg
     1801 gaaaacgaag gagggtaggt gttggttggg ctcccgaagt gaaaatagaa gagcaagaat
     1861 agaatattag agagagagtg cagagagggc gggatagctc ccgggattcc gttttcttct
     1921 tctttatctt caacgatgat gtgtgtgcgt gttgtataga ttctgttgct cccccacaac
     1981 tcgctccgaa ggctcaatac aattcaattg atattggagg agagcctacc ggagtgggag
     2041 gataagaaga aacataagaa gaagaagaag aagaagcatg cttctggttt ttgatgctat
     2101 gaaaacggca caaaaagatg attgaggtcc cttttcaata ccttctctca tctttcaaat
     2161 cccattgaaa cctaaaactt ctcaccacgc tttaccattg ttctccaaaa acttatagca
     2221 atgtctataa cttttttatc tctgaaaagc agtgttccat ttttcttttt cctattttat
     2281 ttcaattgtt tctcacattt cgtttggatt ctttgcttgt caaccagctt cttcttccac
     2341 ttttaccgtc taattttcag ggcagggagc catcaaaccc acgaccacta gatccatcta
     2401 gaggatccat ggattatgga ggcgccctga gtgccgttgg gcgcgagctg ctatttgtaa
     2461 cgaacccagt agtcgtcaat ggctctgtac ttgtgcctga ggaccagtgt tactgcgcgg
     2521 gctggattga gtcgcgtggc acaaacggtg cccaaacggc gtcgaacgtg ctgcaatggc
     2581 ttgctgctgg cttctccatc ctactgctta tgttttacgc ctaccaaaca tggaagtcaa
     2641 cctgcggctg ggaggagatc tatgtgtgcg ctatcgagat ggtcaaggtg attctcgagt
     2701 tcttcttcga gtttaagaac ccgtccatgc tgtatctagc cacaggccac cgcgtccagt
     2761 ggttgcgtta cgccgagtgg cttctcacct caccggtcat tctcattcac ctgtcaaacc
     2821 tgacgggctt gtccaacgac tacagcaggc gcaccatggg tctgcttgtg tctgatattg
     2881 gcacaattgt gtggggcgcc acttccgcca tggccaccgg atacgtcaag gtcatcttct
     2941 tctgcctggg tctgtgttat ggtgctaaca cgttctttca cgctgccaag gcctacatcg
     3001 agggttacca caccgtgccg aagggccggt gtcgccaggt ggtgactggc atggcttggc
     3061 tcttcttcgt atcatggggt atgttcccca tcctgttcat cctcggcccc gagggcttcg
     3121 gcgtcctgag cgtgtacggc tccaccgtcg gccacaccat cattgacctg atgtcgaaga
     3181 actgctgggg tctgctcggc cactacctgc gcgtgctgat ccacgagcat atcctcatcc
     3241 acggcgacat tcgcaagacc accaaattga acattggtgg cactgagatt gaggtcgaga
     3301 cgctggtgga ggacgaggcc gaggctggcg cggtacccgc ggccgccacc atggtgagca
     3361 agggcgagga gctgttcacc ggggtggtgc ccatcctggt cgagctggac ggcgacgtaa
     3421 acggccacaa gttcagcgtg tccggcgagg gcgagggcga tgccacctac ggcaagctga
     3481 ccctgaagtt catctgcacc accggcaagc tgcccgtgcc ctggcccacc ctcgtgacca
     3541 ccttcggcta cggcctgcag tgcttcgccc gctaccccga ccacatgaag cagcacgact
     3601 tcttcaagtc cgccatgccc gaaggctacg tccaggagcg caccatcttc ttcaaggacg
     3661 acggcaacta caagacccgc gccgaggtga agttcgaggg cgacaccctg gtgaaccgca
     3721 tcgagctgaa gggcatcgac ttcaaggagg acggcaacat cctggggcac aagctggagt
     3781 acaactacaa cagccacaac gtctatatca tggccgacaa gcagaagaac ggcatcaagg
     3841 tgaacttcaa gatccgccac aacatcgagg acggcagcgt gcagctcgcc gaccactacc
     3901 agcagaacac ccccatcggc gacggccccg tgctgctgcc cgacaaccac tacctgagct
     3961 accagtccgc cctgagcaaa gaccccaacg agaagcgcga tcacatggtc ctgctggagt
     4021 tcgtgaccgc cgccgggatc actctcggca tggacgagct gtacaagtaa agaattccaa
     4081 ctgagcgccg gtcgctacca ttaccaactt gtctggtgtc aaaaataata ggggccgctg
     4141 tcatcagagt aagtttaaac tgagttctac taactaacga gtaatattta aattttcagc
     4201 atctcgcgcc cgtgcctctg acttctaagt ccaattactc ttcaacatcc ctacatgctc
     4261 tttctccctg tgctcccacc ccctattttt gttattatca aaaaaacttc ttcttaattt
     4321 ctttgttttt tagcttcttt taagtcacct ctaacaatga aattgtgtag attcaaaaat
     4381 agaattaatt cgtaataaaa agtcgaaaaa aattgtgctc cctcccccca ttaataataa
     4441 ttctatccca aaatctacac aatgttctgt gtacacttct tatgtttttt ttacttctga
     4501 taaatttttt ttgaaacatc atagaaaaaa ccgcacacaa aataccttat catatgttac
     4561 gtttcagttt atgaccgcaa tttttatttc ttcgcacgtc tgggcctctc atgacgtcaa
     4621 atcatgctca tcgtgaaaaa gttttggagt atttttggaa tttttcaatc aagtgaaagt
     4681 ttatgaaatt aattttcctg cttttgcttt ttgggggttt cccctattgt ttgtcaagag
     4741 tttcgaggac ggcgtttttc ttgctaaaat cacaagtatt gatgagcacg atgcaagaaa
     4801 gatcggaaga aggtttgggt ttgaggctca gtggaaggtg agtagaagtt gataatttga
     4861 aagtggagta gtgtctatgg ggtttttgcc ttaaatgaca gaatacattc ccaatatacc
     4921 aaacataact gtttcctact agtcggccgt acgggccctt tcgtctcgcg cgtttcggtg
     4981 atgacggtga aaacctctga cacatgcagc tcccggagac ggtcacagct tgtctgtaag
     5041 cggatgccgg gagcagacaa gcccgtcagg gcgcgtcagc gggtgttggc gggtgtcggg
     5101 gctggcttaa ctatgcggca tcagagcaga ttgtactgag agtgcaccat atgcggtgtg
     5161 aaataccgca cagatgcgta aggagaaaat accgcatcag gcggccttaa gggcctcgtg
     5221 atacgcctat ttttataggt taatgtcatg ataataatgg tttcttagac gtcaggtggc
     5281 acttttcggg gaaatgtgcg cggaacccct atttgtttat ttttctaaat acattcaaat
     5341 atgtatccgc tcatgagaca ataaccctga taaatgcttc aataatattg aaaaaggaag
     5401 agtatgagta ttcaacattt ccgtgtcgcc cttattccct tttttgcggc attttgcctt
     5461 cctgtttttg ctcacccaga aacgctggtg aaagtaaaag atgctgaaga tcagttgggt
     5521 gcacgagtgg gttacatcga actggatctc aacagcggta agatccttga gagttttcgc
     5581 cccgaagaac gttttccaat gatgagcact tttaaagttc tgctatgtgg cgcggtatta
     5641 tcccgtattg acgccgggca agagcaactc ggtcgccgca tacactattc tcagaatgac
     5701 ttggttgagt actcaccagt cacagaaaag catcttacgg atggcatgac agtaagagaa
     5761 ttatgcagtg ctgccataac catgagtgat aacactgcgg ccaacttact tctgacaacg
     5821 atcggaggac cgaaggagct aaccgctttt ttgcacaaca tgggggatca tgtaactcgc
     5881 cttgatcgtt gggaaccgga gctgaatgaa gccataccaa acgacgagcg tgacaccacg
     5941 atgcctgtag caatggcaac aacgttgcgc aaactattaa ctggcgaact acttactcta
     6001 gcttcccggc aacaattaat agactggatg gaggcggata aagttgcagg accacttctg
     6061 cgctcggccc ttccggctgg ctggtttatt gctgataaat ctggagccgg tgagcgtggg
     6121 tctcgcggta tcattgcagc actggggcca gatggtaagc cctcccgtat cgtagttatc
     6181 tacacgacgg ggagtcaggc aactatggat gaacgaaata gacagatcgc tgagataggt
     6241 gcctcactga ttaagcattg gtaactgtca gaccaagttt actcatatat actttagatt
     6301 gatttaaaac ttcattttta atttaaaagg atctaggtga agatcctttt tgataatctc
     6361 atgaccaaaa tcccttaacg tgagttttcg ttccactgag cgtcagaccc cgtagaaaag
     6421 atcaaaggat cttcttgaga tccttttttt ctgcgcgtaa tctgctgctt gcaaacaaaa
     6481 aaaccaccgc taccagcggt ggtttgtttg ccggatcaag agctaccaac tctttttccg
     6541 aaggtaactg gcttcagcag agcgcagata ccaaatactg tccttctagt gtagccgtag
     6601 ttaggccacc acttcaagaa ctctgtagca ccgcctacat acctcgctct gctaatcctg
     6661 ttaccagtgg ctgctgccag tggcgataag tcgtgtctta ccgggttgga ctcaagacga
     6721 tagttaccgg ataaggcgca gcggtcgggc tgaacggggg gttcgtgcac acagcccagc
     6781 ttggagcgaa cgacctacac cgaactgaga tacctacagc gtgagcattg agaaagcgcc
     6841 acgcttcccg aagggagaaa ggcggacagg tatccggtaa gcggcagggt cggaacagga
     6901 gagcgcacga gggagcttcc agggggaaac gcctggtatc tttatagtcc tgtcgggttt
     6961 cgccacctct gacttgagcg tcgatttttg tgatgctcgt caggggggcg gagcctatgg
     7021 aaaaacgcca gcaacgcggc ctttttacgg ttcctggcct tttgctggcc ttttgctcac
     7081 atgttctttc ctgcgttatc ccctgattct gtggataacc gtattaccgc ctttgagtga
     7141 gctgataccg ctcgccgcag ccgaacgacc gagcgcagcg agtcagtgag cgaggaagcg
     7201 gaagagcgcc caatacgcaa accgcctctc cccgcgcgtt ggccgattca ttaatgcagc
     7261 tggcacgaca ggtttcccga ctggaaagcg ggcagtgagc gcaacgcaat taatgtgagt
     7321 tagctcactc attaggcacc ccaggcttta cactttatgc ttccggctcg tatgttgtgt
     7381 ggaattgtga gcggataaca atttcacaca ggaaacagct atgaccatga ttacgccaag
     7441 ctgtaagttt aaacatgatc ttactaacta actattctca tttaaatttt cagagcttaa
     7501 aaatggctga aatcactcac aacgatggat acgctaacaa cttggaaatg aaat
//
