# Supplementary material for: Rhodopsin optogenetic toolbox v2.0 for light-sensitive excitation and inhibition in Caenorhabditis elegans
Source: PLoS One. 2018 Feb 1;13(2):e0191802. doi: 10.1371/journal.pone.0191802 (PMC5794093; doi:10.1371/journal.pone.0191802)
Supplement: S15 Data — (GBK) [file pone.0191802.s024.gbk]

LOCUS       punc-17::ACR-1::        8258 bp    DNA     circular SYN 17-OCT-2017
DEFINITION  Ligation of pFUGW-hGtACR1-EYFP** into RM#348p*
ACCESSION   punc-17::ACR-1::
KEYWORDS    .
SOURCE      Unknown.
  ORGANISM  Unknown
            Unclassified.
REFERENCE   1  (bases 1 to 8258)
  AUTHORS   Self
  JOURNAL   Unpublished.
COMMENT     SECID/File created by SciEd Central, Scientific & Educational Software
COMMENT     SECNOTES|Vector molecule:  RM#348p*
               Fragment ends: HincII and NheI
               Fragment size: 6631
            Insert molecule:  pFUGW-hGtACR1-EYFP**
               Fragment ends: XbaI and blunt
               Fragment size: 1627
FEATURES             Location/Qualifiers
     CDS             51..3360
                     /gene="punc-17 (promoter)"
                     /SECDrawAs="Gene"
     CDS             3366..4976
                     /gene="ACR1::YFP"
                     /SECDrawAs="Gene"
     CDS             4260..4976
                     /gene="eYFP"
                     /SECDrawAs="Gene"
ORIGIN      
        1 atgaccatga ttacgccaag cttgcatgct cccggccgcc atggccgcgg gattacacca
       61 atcatttctc ccctccgaaa tgtgtagtcg tcatgacaaa gtggtgacac tggattacgg
      121 taggctccgc ccacttcttg gaaaagtgac gtgggctcgg tgagccctaa agcttttggt
      181 tttcacaatt ttctggtttt tgggattttt gcgggaattt tgagaggaga aagttgggag
      241 agaagatatt ggaatggtcc ccggggagct gtacatttat acatctagac tgaagctggg
      301 gtattgcaaa aagagaaaag cctatcactt tctttccatc ctgcatactt gccaaaaagt
      361 tttggctgag cttattttta aaattggaat tttttggaat tttcagaaaa gaaaaagttt
      421 tttctttttt tttaatttaa aaaatttttg ctatttattg catggtacta cagaaaaact
      481 tgaatgaaat aaaaaatttg gaaaattcaa gaaaactttt tttttcatag tttatttatt
      541 cgagttttaa tgtggctttt attttgttcg gtttttgttt taaaaagatt ttatacaaaa
      601 tttcaagaat ttacaatttt tccgttgtaa aaaatccaaa aaaaaatcca aaaaaatagt
      661 tcagaccttt ttttaaattt taaatttaaa aattcaatac caaaaaatta aaaaaaatta
      721 gtttttccga gaataaagga aaaatgttga aaaaatatta tatataaaat ttccagaaaa
      781 tgtgaaaact ccaaaaaact gcagactttt ccccaaacta gctatttttt gaattcatta
      841 cctttaaagg tggagtaccg aaatttaaga ctttgctttt ttagacccaa aatggtccaa
      901 aactaccaaa tttcgtaatg agacgttctg aaaatttttc aaaaaaatgt tatgggagct
      961 caaagttttt gaaaaaatgg tatattttta gctaatttta accacttctt ggcgtcgcag
     1021 cggttggaac tcaattttaa ttaaattatc atccttcaat gtccttcaat ctttgcaatt
     1081 tcaatcgacc atacgcgttc agagcatttt tttttttcgt ttttcctccc gtccagcaca
     1141 tatttaaata ttctctctcc ccctcccctg gttcctaaaa acttgggaaa ggggaatttc
     1201 gaaggaggtg gaagcttctt cttctccccg agcacacaca cacatcctct cttcaaaatc
     1261 tttaagaaat agtgcgtgtg aatgactaga cgctgaagct aacttggttt ccgcgaacaa
     1321 tcccaatcag tgcctgtgcc gaggcttcgg agaagaagag attgacgtcg tctttttctt
     1381 tttttgtgaa acagaataaa aaagaatacg aaatggactt tttcacacat tttcgttact
     1441 tttccagaaa aaaacgaagc tctagccatg gaagtttgaa ttgaaaacct aaaccccgat
     1501 gtgtattcat ttgagcttaa gcctaagcct aattctacgc ctaagcataa gcctaagcct
     1561 atgttcaagc ctaagccaaa ttgtagaacg ttaccaaaag atcaaaccta tttttcctac
     1621 agaaaaggtc taatgataac tgttaagcga gagacaagga gagatatata tcaaaaacta
     1681 gcccaaactg tgattaacat ctattaactg acctcaaaaa aaaaaatagt agagattaaa
     1741 tactgctcaa aaagtttctt ggaaaagtaa attgttaggt ttctggggcc tgtaaaactg
     1801 gaccgagttt tgaagaattt ttttaacttt tcaaagtttg gcgtcactga aagctttata
     1861 ttgtacatgt tccaccaatt ttcttttgta tccgtttttt ctgtctcaaa acggagctcg
     1921 agcccatgac gtgtggatac cgtgagaatc cgcccaattc cttcacatcg atctcatatt
     1981 tctttcccag tttatattga attcccgttg aattgcggct ttgcagggga gaagatgtgc
     2041 gtctttatat ttttttttct atccttaccc gccgtgaatc cggctcgaat tgagccaatt
     2101 tttatgaata gtagagctaa ttgacttcgt ctccctagaa ttgatgaggt aaagctcgtg
     2161 gggagatatg gagatttttc gatttttttt ccagtaattt tcagttcaaa atttgagctt
     2221 ttgagcagga gttttgagat ttgtgccaaa atttcctatt attttttcaa atatttttgc
     2281 ttttgtaaaa aaggtgtagt agaagttttg tagtgccact attttttttt tgaaaattat
     2341 gttttggcgg aaagttcttt aaaaaagtta atcaaaattt ttggcgcttt agtcaaatta
     2401 attttctggc aaaaatatta gtaattttgg cgtgagttca attttcccat tcttaaaatt
     2461 tcacacaatt aagaatttta agatttgggt ttttttttca acaaaaaatc aaatatttac
     2521 atgaaaattc ggcgggaaat aaaaaaaaat attccgattc aatgtgtgaa taactttttg
     2581 cggggaattc aaatttgcat tatttaaact ttttttaagc tcgaaaaatt gaaattctta
     2641 aataaataaa taaaattttc ctcgaatttt gaatgtttcg attttttagc gttatttttt
     2701 caaaatttcc actaaaactc tagttctaaa gttctaaaac tttaaaaact tcctaatgtt
     2761 gtggtcttgt gtttttttgg cagcgatttc caaatttctg aaattccaac aaaaaaacca
     2821 ctacgtcagt ttgcatatcc aacccccccc cccccccccc cccctctgag ccaatcaatc
     2881 atgtgcattt tgaattggcg ccaaggcaat cttcgtaaaa aataacaata gagtcatccc
     2941 tcagaacaga aaagaaaccc gcccgggggc tcaaatacac atgtcatttt tcttttttcg
     3001 cctgattttt agcctaaatt agtgtttagc aattttttaa ggtaactcgg tggagtcatt
     3061 tgaacttttt aaactaaaat ttcagaaaaa attctttttt tttgtcaaaa aataattttc
     3121 ccgccggaat ttttcaaaaa aataattttt attttatttt tcaagttcct tgtttcctct
     3181 ttattttttt attttgcccc caaaagtttt acactaaaat atttaatttt caggtaattc
     3241 atcgaaagtc tttctatttt ccgcatctct tgttcaaggg attggccaaa ggacccaaag
     3301 gtatgtttcg aatgatacta acataacata gaacattttc aggaggaccc ttggctagag
     3361 gatccatgag cagcatcacc tgtgatcccg ccatctacgg cgaatggagc agggagaacc
     3421 agttctgcgt ggagaagagc ctgatcaccc tggacggcat caagtacgtc cagctggtga
     3481 tggccgtcgt gagcgcctgt caggtgttct tcatggtgac cagagccccc aaggtgccct
     3541 gggaagccat ctacctgccc accaccgaga tgatcaccta ttccctggcc ttcaccggaa
     3601 acggctacat cagagtggcc aatggcaagt acctgccctg ggccagaatg gccagctggc
     3661 tgtgcacctg ccctatcatg ctgggcctgg tgagcaatat ggccctcgtg aagtacaaga
     3721 gcatccccct caaccctatg atgatcgccg cctccagcat ctgcaccgtg ttcggcatca
     3781 ccgcctccgt ggtgctagac ccgctgcacg tgtggctgta ctgtttcatc agcagcatct
     3841 tcttcatctt cgagatggtg gtggccttcg ccattttcgc cattaccatc cacgatttcc
     3901 agaccatcgg ctcccccatg tccctgaagg tggtggagag gctgaagctg atgaggatcg
     3961 tgttctacgt gagctggatg gcctacccta tcctgtggag cttctccagc accggcgcct
     4021 gcatcatgag cgagaacacc agcagcgtgc tgtacctgct gggcgacgct ctgtgcaaga
     4081 acacctacgg catcctgctg tgggctacaa cctggggcct gctgaacggc aagtgggaca
     4141 gggattacgt gaagggcagg aacgtggacg gcaccctgat gcctgagtac gagcaggacc
     4201 tggagaaggg caacaccgag aggtacgagg acgccagagc cggcgagacc gcggccgccg
     4261 tgagcaaggg cgaggagctg ttcaccgggg tggtgcccat cctggtcgag ctggacggcg
     4321 acgtaaacgg ccacaagttc agcgtgtccg gcgagggcga gggcgatgcc acctacggca
     4381 agctgaccct gaagttcatc tgcaccaccg gcaagctgcc cgtgccctgg cccaccctcg
     4441 tgaccacctt cggctacggc ctgcagtgct tcgcccgcta ccccgaccac atgaagcagc
     4501 acgacttctt caagtccgcc atgcccgaag gctacgtcca ggagcgcacc atcttcttca
     4561 aggacgacgg caactacaag acccgcgccg aggtgaagtt cgagggcgac accctggtga
     4621 accgcatcga gctgaagggc atcgacttca aggaggacgg caacatcctg gggcacaagc
     4681 tggagtacaa ctacaacagc cacaacgtct atatcatggc cgacaagcag aagaacggca
     4741 tcaaggtgaa cttcaagatc cgccacaaca tcgaggacgg cagcgtgcag ctcgccgacc
     4801 actaccagca gaacaccccc atcggcgacg gccccgtgct gctgcccgac aaccactacc
     4861 tgagctacca gtccgccctg agcaaagacc ccaacgagaa gcgcgatcac atggtcctgc
     4921 tggagttcgt gaccgccgcc gggatcactc tcggcatgga cgagctgtac aagtaagaat
     4981 tgacggtacc atggtattga tatctgagct ccgcatcggc cgctgtcatc agatcgccat
     5041 ctcgcgcccg tgcctctgac ttctaagtcc aattactctt caacatccct acatgctctt
     5101 tctccctgtg ctcccacccc ctatttttgt tattatcaaa aaaacttctt cttaatttct
     5161 ttgtttttta gcttctttta agtcacctct aacaatgaaa ttgtgtagat tcaaaaatag
     5221 aattaattcg taataaaaag tcgaaaaaaa ttgtgctccc tccccccatt aataataatt
     5281 ctatcccaaa atctacacaa tgttctgtgt acacttctta tgtttttttt acttctgata
     5341 aatttttttt gaaacatcat agaaaaaacc gcacacaaaa taccttatca tatgttacgt
     5401 ttcagtttat gaccgcaatt tttatttctt cgcacgtctg ggcctctcat gacgtcaaat
     5461 catgctcatc gtgaaaaagt tttggagtat ttttggaatt tttcaatcaa gtgaaagttt
     5521 atgaaattaa ttttcctgct tttgcttttt gggggtttcc cctattgttt gtcaagagtt
     5581 tcgaggacgg cgtttttctt gctaaaatca caagtattga tgagcacgat gcaagaaaga
     5641 tcggaagaag gtttgggttt gaggctcagt ggaaggtgag tagaagttga taatttgaaa
     5701 gtggagtagt gtctatgggg tttttgcctt aaatgacaga atacattccc aatataccaa
     5761 acataactgt ttcctactag tcggccgtac gggccctttc gtctcgcgcg tttcggtgat
     5821 gacggtgaaa acctctgaca catgcagctc ccggagacgg tcacagcttg tctgtaagcg
     5881 gatgccggga gcagacaagc ccgtcagggc gcgtcagcgg gtgttggcgg gtgtcggggc
     5941 tggcttaact atgcggcatc agagcagatt gtactgagag tgcaccatat gcggtgtgaa
     6001 ataccgcaca gatgcgtaag gagaaaatac cgcatcaggc ggccttaagg gcctcgtgat
     6061 acgcctattt ttataggtta atgtcatgat aataatggtt tcttagacgt caggtggcac
     6121 ttttcgggga aatgtgcgcg gaacccctat ttgtttattt ttctaaatac attcaaatat
     6181 gtatccgctc atgagacaat aaccctgata aatgcttcaa taatattgaa aaaggaagag
     6241 tatgagtatt caacatttcc gtgtcgccct tattcccttt tttgcggcat tttgccttcc
     6301 tgtttttgct cacccagaaa cgctggtgaa agtaaaagat gctgaagatc agttgggtgc
     6361 acgagtgggt tacatcgaac tggatctcaa cagcggtaag atccttgaga gttttcgccc
     6421 cgaagaacgt tttccaatga tgagcacttt taaagttctg ctatgtggcg cggtattatc
     6481 ccgtattgac gccgggcaag agcaactcgg tcgccgcata cactattctc agaatgactt
     6541 ggttgagtac tcaccagtca cagaaaagca tcttacggat ggcatgacag taagagaatt
     6601 atgcagtgct gccataacca tgagtgataa cactgcggcc aacttacttc tgacaacgat
     6661 cggaggaccg aaggagctaa ccgctttttt gcacaacatg ggggatcatg taactcgcct
     6721 tgatcgttgg gaaccggagc tgaatgaagc cataccaaac gacgagcgtg acaccacgat
     6781 gcctgtagca atggcaacaa cgttgcgcaa actattaact ggcgaactac ttactctagc
     6841 ttcccggcaa caattaatag actggatgga ggcggataaa gttgcaggac cacttctgcg
     6901 ctcggccctt ccggctggct ggtttattgc tgataaatct ggagccggtg agcgtgggtc
     6961 tcgcggtatc attgcagcac tggggccaga tggtaagccc tcccgtatcg tagttatcta
     7021 cacgacgggg agtcaggcaa ctatggatga acgaaataga cagatcgctg agataggtgc
     7081 ctcactgatt aagcattggt aactgtcaga ccaagtttac tcatatatac tttagattga
     7141 tttaaaactt catttttaat ttaaaaggat ctaggtgaag atcctttttg ataatctcat
     7201 gaccaaaatc ccttaacgtg agttttcgtt ccactgagcg tcagaccccg tagaaaagat
     7261 caaaggatct tcttgagatc ctttttttct gcgcgtaatc tgctgcttgc aaacaaaaaa
     7321 accaccgcta ccagcggtgg tttgtttgcc ggatcaagag ctaccaactc tttttccgaa
     7381 ggtaactggc ttcagcagag cgcagatacc aaatactgtc cttctagtgt agccgtagtt
     7441 aggccaccac ttcaagaact ctgtagcacc gcctacatac ctcgctctgc taatcctgtt
     7501 accagtggct gctgccagtg gcgataagtc gtgtcttacc gggttggact caagacgata
     7561 gttaccggat aaggcgcagc ggtcgggctg aacggggggt tcgtgcacac agcccagctt
     7621 ggagcgaacg acctacaccg aactgagata cctacagcgt gagcattgag aaagcgccac
     7681 gcttcccgaa gggagaaagg cggacaggta tccggtaagc ggcagggtcg gaacaggaga
     7741 gcgcacgagg gagcttccag ggggaaacgc ctggtatctt tatagtcctg tcgggtttcg
     7801 ccacctctga cttgagcgtc gatttttgtg atgctcgtca ggggggcgga gcctatggaa
     7861 aaacgccagc aacgcggcct ttttacggtt cctggccttt tgctggcctt ttgctcacat
     7921 gttctttcct gcgttatccc ctgattctgt ggataaccgt attaccgcct ttgagtgagc
     7981 tgataccgct cgccgcagcc gaacgaccga gcgcagcgag tcagtgagcg aggaagcgga
     8041 agagcgccca atacgcaaac cgcctctccc cgcgcgttgg ccgattcatt aatgcagctg
     8101 gcacgacagg tttcccgact ggaaagcggg cagtgagcgc aacgcaatta atgtgagtta
     8161 gctcactcat taggcacccc aggctttaca ctttatgctt ccggctcgta tgttgtgtgg
     8221 aattgtgagc ggataacaat ttcacacagg aaacagct
//
