# Supplementary material for: Rhodopsin optogenetic toolbox v2.0 for light-sensitive excitation and inhibition in Caenorhabditis elegans
Source: PLoS One. 2018 Feb 1;13(2):e0191802. doi: 10.1371/journal.pone.0191802 (PMC5794093; doi:10.1371/journal.pone.0191802)
Supplement: S16 Data — (GBK) [file pone.0191802.s025.gbk]

LOCUS       pmyo3::ACR2::eYF        7494 bp    DNA     circular SYN 17-OCT-2017
DEFINITION  Ligation of Insert ACR2 into pmyo3 cut xbaI 
ACCESSION   pmyo3::ACR2::eYF
KEYWORDS    .
SOURCE      Unknown.
  ORGANISM  Unknown
            Unclassified.
REFERENCE   1  (bases 1 to 7494)
  AUTHORS   Self
  JOURNAL   Unpublished.
COMMENT     SECID/File created by SciEd Central, Scientific & Educational Software
COMMENT     SECNOTES|Vector molecule:  pmyo3 cut xbaI 
               Fragment ends: blunt and XbaI
               Fragment size: 5879
            Insert molecule:  Insert ACR2
               Fragment ends: XbaI and blunt
               Fragment size: 1615
FEATURES             Location/Qualifiers
     CDS             1..2408
                     /gene="pmyo-3 (promotor)"
                     /SECDrawAs="Gene"
     CDS             2409..4007
                     /gene="ACR-2::YFP"
                     /SECDrawAs="Gene"
     CDS             2700..2702
                     /gene="Cys step function"
                     /SECDrawAs="Gene"
     CDS             3291..4007
                     /gene="eYFP"
                     /SECDrawAs="Gene"
ORIGIN      
        1 aagcttgggc tgcaggtcgg ctataataag ttcttgaata aaataatttt cccgacaaaa
       61 catgagtatt tctttcgaaa ataaaagtgc aggctaatta gagattattc tgtaattaac
      121 tgcataattt gtcacgtgcc atagttttac attccactac gtcatagttc ttaaaatact
      181 aatctcctga aaatagaagt aggtgaagaa agtttaatta tcagttctaa aatgacaatt
      241 gatctttgga atatgttctg aaactaccga tcattgaaca gatgctattt gaatgatata
      301 gaattgtata tttgcaattt ctgaaacgcg ttcttaaagg cacacagatt aattcaaaag
      361 ggtctggccg caaaaaggtt tatggtggcc gattttgagt tttgtgtgtg attgcttttt
      421 cacaatcagt gttttcagga ttatgtgatg aactagatct tcaagtttcg ttacatttca
      481 tatgttttcg gaactcacga agtacatatt gggtattgtg ctcaaaaaat tcagcaatca
      541 gcttcgctcc gctgacttta gaacccaaaa aaatagtatg gccaaactga ctgtgttacg
      601 atcatttcaa tttttcaata catatttaag atttctaaga gtaagaaggt caaaaactgt
      661 tctggaatac atatatattt ttcaggttac aattagtcaa aaagtgcact gaaatatacg
      721 ttttaatttc acgaataacc caattagttc aatgtatttt tggtcaacca acgttaaagt
      781 ttggcttcca accaattatc atttctgatc aaccacaatg ttttttcttt atctgcaagt
      841 taatttttta tttttatcca gatgtttggc atatttttca attcttcact agcgcccact
      901 tcttgcactt ccggcgccct gaatctaatg catctgttgc aagaattgaa agaccaatca
      961 acacattgtt ttcttcacga gatactgaag aaaatgaata aaaacagaga aaaagagcca
     1021 tgtgattagt gacaactgtt gctaacagat accatagctt ggacttggta cgtgatggca
     1081 acgtatgggt caacaaaaat gattgcagag ggggtgcaaa acagtcaagt cgagaaaata
     1141 tgaaaaacag aaaacaaaga acagaaaaat gggtttgaga gtcagtataa tttataaaag
     1201 aaaaattgta catagaaatt aaccattttt gtagaagaag ttatttttca agcatcgtta
     1261 aaaattattc aaagcacctt atttcatatt taattttaaa catggttaaa tgaacaacac
     1321 ggtgcgcaat caggaaaact tgaaatctga aactgttgtt gtgatcttct tcgcaactgt
     1381 tcagatagca ctagtgtaat gttaagagtg cgcgaatata atggaatata atggatcaca
     1441 cctcctgcca tcaggtaaac gtctctgtta tcacatattt ccaactatta aatttttacc
     1501 ttttacagtt ttacattttt ttgaaaaaag taactttttg tcttcaaaat ccctgacgaa
     1561 aatatcaaat attttaatcg agactgcaga ggaaccgatt gatgatttgg aaaatccagc
     1621 tttacctgtg taagaactga aaagtttcat aaccctaggg tattcccagt tacattcccc
     1681 actggctaac aatagcaccc agtttttcat cacctttctt caaatttctc ggcgatttgt
     1741 taaaaacaaa atttgtgtcc cttctctgat atctctatgt ctctaaacac aagttcatcg
     1801 gaaaacgaag gagggtaggt gttggttggg ctcccgaagt gaaaatagaa gagcaagaat
     1861 agaatattag agagagagtg cagagagggc gggatagctc ccgggattcc gttttcttct
     1921 tctttatctt caacgatgat gtgtgtgcgt gttgtataga ttctgttgct cccccacaac
     1981 tcgctccgaa ggctcaatac aattcaattg atattggagg agagcctacc ggagtgggag
     2041 gataagaaga aacataagaa gaagaagaag aagaagcatg cttctggttt ttgatgctat
     2101 gaaaacggca caaaaagatg attgaggtcc cttttcaata ccttctctca tctttcaaat
     2161 cccattgaaa cctaaaactt ctcaccacgc tttaccattg ttctccaaaa acttatagca
     2221 atgtctataa cttttttatc tctgaaaagc agtgttccat ttttcttttt cctattttat
     2281 ttcaattgtt tctcacattt cgtttggatt ctttgcttgt caaccagctt cttcttccac
     2341 ttttaccgtc taattttcag ggcagggagc catcaaaccc acgaccacta gatccatcta
     2401 gaggatccat ggcctcccag gtcgtgtacg gcgagtgggc cagcacccac acagagtgct
     2461 acaacatgag caggatcgac agcaccttcg tgagcctgct gcagctggtg tgggccgtgg
     2521 tgagcggatg ccagaccatc ttcatgatca gcagggcccc caaggtgccc tgggagagcg
     2581 tgtacctgcc cttcgtggag tccatcacat acgccctggc cagcaccggc aatggcacac
     2641 tgcagatgag ggacggcagg ttctttccct ggtccaggat ggccagctgg ctgtgcacat
     2701 gccccattat gctgggccag atctccaaca tggctctggt gaagtacaag agcatccctc
     2761 tgaaccccat cgcccaggcc gccagcatta tcagggtggt gatgggcatt accgctacca
     2821 tctcccccgc cgagtacatg aagtggctgt tcttcttctt cggcgctacc tgcctggtct
     2881 tcgaatacag cgtggtgttc accatcttcc aggtgggact gtacggcttc gagtccgtgg
     2941 gcacccctct ggcccagaag gtggtggtga ggatcaagat gctgaggctg atcttcttca
     3001 tcgcctggac catgttcccc atcgtgtggc tgatttcccc caccggcgtg tgcgtgatcc
     3061 acgagaacgt gagcgccatc ctgtatctgc tcgccgacgg cctgtgcaag aacacctacg
     3121 gcgtgatcct gtggtccacc gcctggggag tgctcgaggg aaagtgggac ccggcttgcc
     3181 tccctggcca ggagaagcct gaggccgacg accccttcgg actgaaccac gagaagaatg
     3241 ccccccccaa cgacgaggtc aacatcagaa tgttcggcag ggcggccgcc gtgagcaagg
     3301 gcgaggagct gttcaccggg gtggtgccca tcctggtcga gctggacggc gacgtaaacg
     3361 gccacaagtt cagcgtgtcc ggcgagggcg agggcgatgc cacctacggc aagctgaccc
     3421 tgaagttcat ctgcaccacc ggcaagctgc ccgtgccctg gcccaccctc gtgaccacct
     3481 tcggctacgg cctgcagtgc ttcgcccgct accccgacca catgaagcag cacgacttct
     3541 tcaagtccgc catgcccgaa ggctacgtcc aggagcgcac catcttcttc aaggacgacg
     3601 gcaactacaa gacccgcgcc gaggtgaagt tcgagggcga caccctggtg aaccgcatcg
     3661 agctgaaggg catcgacttc aaggaggacg gcaacatcct ggggcacaag ctggagtaca
     3721 actacaacag ccacaacgtc tatatcatgg ccgacaagca gaagaacggc atcaaggtga
     3781 acttcaagat ccgccacaac atcgaggacg gcagcgtgca gctcgccgac cactaccagc
     3841 agaacacccc catcggcgac ggccccgtgc tgctgcccga caaccactac ctgagctacc
     3901 agtccgccct gagcaaagac cccaacgaga agcgcgatca catggtcctg ctggagttcg
     3961 tgaccgccgc cgggatcact ctcggcatgg acgagctgta caagtaagaa ttaattccaa
     4021 ctgagcgccg gtcgctacca ttaccaactt gtctggtgtc aaaaataata ggggccgctg
     4081 tcatcagagt aagtttaaac tgagttctac taactaacga gtaatattta aattttcagc
     4141 atctcgcgcc cgtgcctctg acttctaagt ccaattactc ttcaacatcc ctacatgctc
     4201 tttctccctg tgctcccacc ccctattttt gttattatca aaaaaacttc ttcttaattt
     4261 ctttgttttt tagcttcttt taagtcacct ctaacaatga aattgtgtag attcaaaaat
     4321 agaattaatt cgtaataaaa agtcgaaaaa aattgtgctc cctcccccca ttaataataa
     4381 ttctatccca aaatctacac aatgttctgt gtacacttct tatgtttttt ttacttctga
     4441 taaatttttt ttgaaacatc atagaaaaaa ccgcacacaa aataccttat catatgttac
     4501 gtttcagttt atgaccgcaa tttttatttc ttcgcacgtc tgggcctctc atgacgtcaa
     4561 atcatgctca tcgtgaaaaa gttttggagt atttttggaa tttttcaatc aagtgaaagt
     4621 ttatgaaatt aattttcctg cttttgcttt ttgggggttt cccctattgt ttgtcaagag
     4681 tttcgaggac ggcgtttttc ttgctaaaat cacaagtatt gatgagcacg atgcaagaaa
     4741 gatcggaaga aggtttgggt ttgaggctca gtggaaggtg agtagaagtt gataatttga
     4801 aagtggagta gtgtctatgg ggtttttgcc ttaaatgaca gaatacattc ccaatatacc
     4861 aaacataact gtttcctact agtcggccgt acgggccctt tcgtctcgcg cgtttcggtg
     4921 atgacggtga aaacctctga cacatgcagc tcccggagac ggtcacagct tgtctgtaag
     4981 cggatgccgg gagcagacaa gcccgtcagg gcgcgtcagc gggtgttggc gggtgtcggg
     5041 gctggcttaa ctatgcggca tcagagcaga ttgtactgag agtgcaccat atgcggtgtg
     5101 aaataccgca cagatgcgta aggagaaaat accgcatcag gcggccttaa gggcctcgtg
     5161 atacgcctat ttttataggt taatgtcatg ataataatgg tttcttagac gtcaggtggc
     5221 acttttcggg gaaatgtgcg cggaacccct atttgtttat ttttctaaat acattcaaat
     5281 atgtatccgc tcatgagaca ataaccctga taaatgcttc aataatattg aaaaaggaag
     5341 agtatgagta ttcaacattt ccgtgtcgcc cttattccct tttttgcggc attttgcctt
     5401 cctgtttttg ctcacccaga aacgctggtg aaagtaaaag atgctgaaga tcagttgggt
     5461 gcacgagtgg gttacatcga actggatctc aacagcggta agatccttga gagttttcgc
     5521 cccgaagaac gttttccaat gatgagcact tttaaagttc tgctatgtgg cgcggtatta
     5581 tcccgtattg acgccgggca agagcaactc ggtcgccgca tacactattc tcagaatgac
     5641 ttggttgagt actcaccagt cacagaaaag catcttacgg atggcatgac agtaagagaa
     5701 ttatgcagtg ctgccataac catgagtgat aacactgcgg ccaacttact tctgacaacg
     5761 atcggaggac cgaaggagct aaccgctttt ttgcacaaca tgggggatca tgtaactcgc
     5821 cttgatcgtt gggaaccgga gctgaatgaa gccataccaa acgacgagcg tgacaccacg
     5881 atgcctgtag caatggcaac aacgttgcgc aaactattaa ctggcgaact acttactcta
     5941 gcttcccggc aacaattaat agactggatg gaggcggata aagttgcagg accacttctg
     6001 cgctcggccc ttccggctgg ctggtttatt gctgataaat ctggagccgg tgagcgtggg
     6061 tctcgcggta tcattgcagc actggggcca gatggtaagc cctcccgtat cgtagttatc
     6121 tacacgacgg ggagtcaggc aactatggat gaacgaaata gacagatcgc tgagataggt
     6181 gcctcactga ttaagcattg gtaactgtca gaccaagttt actcatatat actttagatt
     6241 gatttaaaac ttcattttta atttaaaagg atctaggtga agatcctttt tgataatctc
     6301 atgaccaaaa tcccttaacg tgagttttcg ttccactgag cgtcagaccc cgtagaaaag
     6361 atcaaaggat cttcttgaga tccttttttt ctgcgcgtaa tctgctgctt gcaaacaaaa
     6421 aaaccaccgc taccagcggt ggtttgtttg ccggatcaag agctaccaac tctttttccg
     6481 aaggtaactg gcttcagcag agcgcagata ccaaatactg tccttctagt gtagccgtag
     6541 ttaggccacc acttcaagaa ctctgtagca ccgcctacat acctcgctct gctaatcctg
     6601 ttaccagtgg ctgctgccag tggcgataag tcgtgtctta ccgggttgga ctcaagacga
     6661 tagttaccgg ataaggcgca gcggtcgggc tgaacggggg gttcgtgcac acagcccagc
     6721 ttggagcgaa cgacctacac cgaactgaga tacctacagc gtgagcattg agaaagcgcc
     6781 acgcttcccg aagggagaaa ggcggacagg tatccggtaa gcggcagggt cggaacagga
     6841 gagcgcacga gggagcttcc agggggaaac gcctggtatc tttatagtcc tgtcgggttt
     6901 cgccacctct gacttgagcg tcgatttttg tgatgctcgt caggggggcg gagcctatgg
     6961 aaaaacgcca gcaacgcggc ctttttacgg ttcctggcct tttgctggcc ttttgctcac
     7021 atgttctttc ctgcgttatc ccctgattct gtggataacc gtattaccgc ctttgagtga
     7081 gctgataccg ctcgccgcag ccgaacgacc gagcgcagcg agtcagtgag cgaggaagcg
     7141 gaagagcgcc caatacgcaa accgcctctc cccgcgcgtt ggccgattca ttaatgcagc
     7201 tggcacgaca ggtttcccga ctggaaagcg ggcagtgagc gcaacgcaat taatgtgagt
     7261 tagctcactc attaggcacc ccaggcttta cactttatgc ttccggctcg tatgttgtgt
     7321 ggaattgtga gcggataaca atttcacaca ggaaacagct atgaccatga ttacgccaag
     7381 ctgtaagttt aaacatgatc ttactaacta actattctca tttaaatttt cagagcttaa
     7441 aaatggctga aatcactcac aacgatggat acgctaacaa cttggaaatg aaat
//
