# Supplementary material for: Rhodopsin optogenetic toolbox v2.0 for light-sensitive excitation and inhibition in Caenorhabditis elegans
Source: PLoS One. 2018 Feb 1;13(2):e0191802. doi: 10.1371/journal.pone.0191802 (PMC5794093; doi:10.1371/journal.pone.0191802)
Supplement: S17 Data — (GBK) [file pone.0191802.s026.gbk]

LOCUS       pmyo3::ACR1::YFP        7506 bp    DNA     circular SYN 17-OCT-2017
DEFINITION  Ligation of insert acr1 into pmyo3 cut xbaI 
ACCESSION   pmyo3::ACR1::YFP
KEYWORDS    .
SOURCE      Unknown.
  ORGANISM  Unknown
            Unclassified.
REFERENCE   1  (bases 1 to 7506)
  AUTHORS   Self
  JOURNAL   Unpublished.
COMMENT     SECID/File created by SciEd Central, Scientific & Educational Software
COMMENT     SECNOTES|Vector molecule:  pmyo3 cut xbaI 
               Fragment ends: blunt and XbaI
               Fragment size: 5879
            Insert molecule:  insert acr1
               Fragment ends: XbaI and blunt
               Fragment size: 1627
FEATURES             Location/Qualifiers
     CDS             1..2408
                     /gene="pmyo-3 (promotor)"
                     /SECDrawAs="Gene"
     CDS             2409..4019
                     /gene="ACR1::YFP"
                     /SECDrawAs="Gene"
     misc_feature    2711..2711
                     /gene="Cys102"
                     /SECDrawAs="Info only"
     CDS             2712..2714
                     /gene="C102A"
                     /product="Mutation site"
                     /SECDrawAs="Gene"
     CDS             3303..4019
                     /gene="eYFP"
                     /SECDrawAs="Gene"
ORIGIN      
        1 aagcttgggc tgcaggtcgg ctataataag ttcttgaata aaataatttt cccgacaaaa
       61 catgagtatt tctttcgaaa ataaaagtgc aggctaatta gagattattc tgtaattaac
      121 tgcataattt gtcacgtgcc atagttttac attccactac gtcatagttc ttaaaatact
      181 aatctcctga aaatagaagt aggtgaagaa agtttaatta tcagttctaa aatgacaatt
      241 gatctttgga atatgttctg aaactaccga tcattgaaca gatgctattt gaatgatata
      301 gaattgtata tttgcaattt ctgaaacgcg ttcttaaagg cacacagatt aattcaaaag
      361 ggtctggccg caaaaaggtt tatggtggcc gattttgagt tttgtgtgtg attgcttttt
      421 cacaatcagt gttttcagga ttatgtgatg aactagatct tcaagtttcg ttacatttca
      481 tatgttttcg gaactcacga agtacatatt gggtattgtg ctcaaaaaat tcagcaatca
      541 gcttcgctcc gctgacttta gaacccaaaa aaatagtatg gccaaactga ctgtgttacg
      601 atcatttcaa tttttcaata catatttaag atttctaaga gtaagaaggt caaaaactgt
      661 tctggaatac atatatattt ttcaggttac aattagtcaa aaagtgcact gaaatatacg
      721 ttttaatttc acgaataacc caattagttc aatgtatttt tggtcaacca acgttaaagt
      781 ttggcttcca accaattatc atttctgatc aaccacaatg ttttttcttt atctgcaagt
      841 taatttttta tttttatcca gatgtttggc atatttttca attcttcact agcgcccact
      901 tcttgcactt ccggcgccct gaatctaatg catctgttgc aagaattgaa agaccaatca
      961 acacattgtt ttcttcacga gatactgaag aaaatgaata aaaacagaga aaaagagcca
     1021 tgtgattagt gacaactgtt gctaacagat accatagctt ggacttggta cgtgatggca
     1081 acgtatgggt caacaaaaat gattgcagag ggggtgcaaa acagtcaagt cgagaaaata
     1141 tgaaaaacag aaaacaaaga acagaaaaat gggtttgaga gtcagtataa tttataaaag
     1201 aaaaattgta catagaaatt aaccattttt gtagaagaag ttatttttca agcatcgtta
     1261 aaaattattc aaagcacctt atttcatatt taattttaaa catggttaaa tgaacaacac
     1321 ggtgcgcaat caggaaaact tgaaatctga aactgttgtt gtgatcttct tcgcaactgt
     1381 tcagatagca ctagtgtaat gttaagagtg cgcgaatata atggaatata atggatcaca
     1441 cctcctgcca tcaggtaaac gtctctgtta tcacatattt ccaactatta aatttttacc
     1501 ttttacagtt ttacattttt ttgaaaaaag taactttttg tcttcaaaat ccctgacgaa
     1561 aatatcaaat attttaatcg agactgcaga ggaaccgatt gatgatttgg aaaatccagc
     1621 tttacctgtg taagaactga aaagtttcat aaccctaggg tattcccagt tacattcccc
     1681 actggctaac aatagcaccc agtttttcat cacctttctt caaatttctc ggcgatttgt
     1741 taaaaacaaa atttgtgtcc cttctctgat atctctatgt ctctaaacac aagttcatcg
     1801 gaaaacgaag gagggtaggt gttggttggg ctcccgaagt gaaaatagaa gagcaagaat
     1861 agaatattag agagagagtg cagagagggc gggatagctc ccgggattcc gttttcttct
     1921 tctttatctt caacgatgat gtgtgtgcgt gttgtataga ttctgttgct cccccacaac
     1981 tcgctccgaa ggctcaatac aattcaattg atattggagg agagcctacc ggagtgggag
     2041 gataagaaga aacataagaa gaagaagaag aagaagcatg cttctggttt ttgatgctat
     2101 gaaaacggca caaaaagatg attgaggtcc cttttcaata ccttctctca tctttcaaat
     2161 cccattgaaa cctaaaactt ctcaccacgc tttaccattg ttctccaaaa acttatagca
     2221 atgtctataa cttttttatc tctgaaaagc agtgttccat ttttcttttt cctattttat
     2281 ttcaattgtt tctcacattt cgtttggatt ctttgcttgt caaccagctt cttcttccac
     2341 ttttaccgtc taattttcag ggcagggagc catcaaaccc acgaccacta gatccatcta
     2401 gaggatccat gagcagcatc acctgtgatc ccgccatcta cggcgaatgg agcagggaga
     2461 accagttctg cgtggagaag agcctgatca ccctggacgg catcaagtac gtccagctgg
     2521 tgatggccgt cgtgagcgcc tgtcaggtgt tcttcatggt gaccagagcc cccaaggtgc
     2581 cctgggaagc catctacctg cccaccaccg agatgatcac ctattccctg gccttcaccg
     2641 gaaacggcta catcagagtg gccaatggca agtacctgcc ctgggccaga atggccagct
     2701 ggctgtgcac cgcccctatc atgctgggcc tggtgagcaa tatggccctc gtgaagtaca
     2761 agagcatccc cctcaaccct atgatgatcg ccgcctccag catctgcacc gtgttcggca
     2821 tcaccgcctc cgtggtgcta gacccgctgc acgtgtggct gtactgtttc atcagcagca
     2881 tcttcttcat cttcgagatg gtggtggcct tcgccatttt cgccattacc atccacgatt
     2941 tccagaccat cggctccccc atgtccctga aggtggtgga gaggctgaag ctgatgagga
     3001 tcgtgttcta cgtgagctgg atggcctacc ctatcctgtg gagcttctcc agcaccggcg
     3061 cctgcatcat gagcgagaac accagcagcg tgctgtacct gctgggcgac gctctgtgca
     3121 agaacaccta cggcatcctg ctgtgggcta caacctgggg cctgctgaac ggcaagtggg
     3181 acagggatta cgtgaagggc aggaacgtgg acggcaccct gatgcctgag tacgagcagg
     3241 acctggagaa gggcaacacc gagaggtacg aggacgccag agccggcgag accgcggccg
     3301 ccgtgagcaa gggcgaggag ctgttcaccg gggtggtgcc catcctggtc gagctggacg
     3361 gcgacgtaaa cggccacaag ttcagcgtgt ccggcgaggg cgagggcgat gccacctacg
     3421 gcaagctgac cctgaagttc atctgcacca ccggcaagct gcccgtgccc tggcccaccc
     3481 tcgtgaccac cttcggctac ggcctgcagt gcttcgcccg ctaccccgac cacatgaagc
     3541 agcacgactt cttcaagtcc gccatgcccg aaggctacgt ccaggagcgc accatcttct
     3601 tcaaggacga cggcaactac aagacccgcg ccgaggtgaa gttcgagggc gacaccctgg
     3661 tgaaccgcat cgagctgaag ggcatcgact tcaaggagga cggcaacatc ctggggcaca
     3721 agctggagta caactacaac agccacaacg tctatatcat ggccgacaag cagaagaacg
     3781 gcatcaaggt gaacttcaag atccgccaca acatcgagga cggcagcgtg cagctcgccg
     3841 accactacca gcagaacacc cccatcggcg acggccccgt gctgctgccc gacaaccact
     3901 acctgagcta ccagtccgcc ctgagcaaag accccaacga gaagcgcgat cacatggtcc
     3961 tgctggagtt cgtgaccgcc gccgggatca ctctcggcat ggacgagctg tacaagtaag
     4021 aattaattcc aactgagcgc cggtcgctac cattaccaac ttgtctggtg tcaaaaataa
     4081 taggggccgc tgtcatcaga gtaagtttaa actgagttct actaactaac gagtaatatt
     4141 taaattttca gcatctcgcg cccgtgcctc tgacttctaa gtccaattac tcttcaacat
     4201 ccctacatgc tctttctccc tgtgctccca ccccctattt ttgttattat caaaaaaact
     4261 tcttcttaat ttctttgttt tttagcttct tttaagtcac ctctaacaat gaaattgtgt
     4321 agattcaaaa atagaattaa ttcgtaataa aaagtcgaaa aaaattgtgc tccctccccc
     4381 cattaataat aattctatcc caaaatctac acaatgttct gtgtacactt cttatgtttt
     4441 ttttacttct gataaatttt ttttgaaaca tcatagaaaa aaccgcacac aaaatacctt
     4501 atcatatgtt acgtttcagt ttatgaccgc aatttttatt tcttcgcacg tctgggcctc
     4561 tcatgacgtc aaatcatgct catcgtgaaa aagttttgga gtatttttgg aatttttcaa
     4621 tcaagtgaaa gtttatgaaa ttaattttcc tgcttttgct ttttgggggt ttcccctatt
     4681 gtttgtcaag agtttcgagg acggcgtttt tcttgctaaa atcacaagta ttgatgagca
     4741 cgatgcaaga aagatcggaa gaaggtttgg gtttgaggct cagtggaagg tgagtagaag
     4801 ttgataattt gaaagtggag tagtgtctat ggggtttttg ccttaaatga cagaatacat
     4861 tcccaatata ccaaacataa ctgtttccta ctagtcggcc gtacgggccc tttcgtctcg
     4921 cgcgtttcgg tgatgacggt gaaaacctct gacacatgca gctcccggag acggtcacag
     4981 cttgtctgta agcggatgcc gggagcagac aagcccgtca gggcgcgtca gcgggtgttg
     5041 gcgggtgtcg gggctggctt aactatgcgg catcagagca gattgtactg agagtgcacc
     5101 atatgcggtg tgaaataccg cacagatgcg taaggagaaa ataccgcatc aggcggcctt
     5161 aagggcctcg tgatacgcct atttttatag gttaatgtca tgataataat ggtttcttag
     5221 acgtcaggtg gcacttttcg gggaaatgtg cgcggaaccc ctatttgttt atttttctaa
     5281 atacattcaa atatgtatcc gctcatgaga caataaccct gataaatgct tcaataatat
     5341 tgaaaaagga agagtatgag tattcaacat ttccgtgtcg cccttattcc cttttttgcg
     5401 gcattttgcc ttcctgtttt tgctcaccca gaaacgctgg tgaaagtaaa agatgctgaa
     5461 gatcagttgg gtgcacgagt gggttacatc gaactggatc tcaacagcgg taagatcctt
     5521 gagagttttc gccccgaaga acgttttcca atgatgagca cttttaaagt tctgctatgt
     5581 ggcgcggtat tatcccgtat tgacgccggg caagagcaac tcggtcgccg catacactat
     5641 tctcagaatg acttggttga gtactcacca gtcacagaaa agcatcttac ggatggcatg
     5701 acagtaagag aattatgcag tgctgccata accatgagtg ataacactgc ggccaactta
     5761 cttctgacaa cgatcggagg accgaaggag ctaaccgctt ttttgcacaa catgggggat
     5821 catgtaactc gccttgatcg ttgggaaccg gagctgaatg aagccatacc aaacgacgag
     5881 cgtgacacca cgatgcctgt agcaatggca acaacgttgc gcaaactatt aactggcgaa
     5941 ctacttactc tagcttcccg gcaacaatta atagactgga tggaggcgga taaagttgca
     6001 ggaccacttc tgcgctcggc ccttccggct ggctggttta ttgctgataa atctggagcc
     6061 ggtgagcgtg ggtctcgcgg tatcattgca gcactggggc cagatggtaa gccctcccgt
     6121 atcgtagtta tctacacgac ggggagtcag gcaactatgg atgaacgaaa tagacagatc
     6181 gctgagatag gtgcctcact gattaagcat tggtaactgt cagaccaagt ttactcatat
     6241 atactttaga ttgatttaaa acttcatttt taatttaaaa ggatctaggt gaagatcctt
     6301 tttgataatc tcatgaccaa aatcccttaa cgtgagtttt cgttccactg agcgtcagac
     6361 cccgtagaaa agatcaaagg atcttcttga gatccttttt ttctgcgcgt aatctgctgc
     6421 ttgcaaacaa aaaaaccacc gctaccagcg gtggtttgtt tgccggatca agagctacca
     6481 actctttttc cgaaggtaac tggcttcagc agagcgcaga taccaaatac tgtccttcta
     6541 gtgtagccgt agttaggcca ccacttcaag aactctgtag caccgcctac atacctcgct
     6601 ctgctaatcc tgttaccagt ggctgctgcc agtggcgata agtcgtgtct taccgggttg
     6661 gactcaagac gatagttacc ggataaggcg cagcggtcgg gctgaacggg gggttcgtgc
     6721 acacagccca gcttggagcg aacgacctac accgaactga gatacctaca gcgtgagcat
     6781 tgagaaagcg ccacgcttcc cgaagggaga aaggcggaca ggtatccggt aagcggcagg
     6841 gtcggaacag gagagcgcac gagggagctt ccagggggaa acgcctggta tctttatagt
     6901 cctgtcgggt ttcgccacct ctgacttgag cgtcgatttt tgtgatgctc gtcagggggg
     6961 cggagcctat ggaaaaacgc cagcaacgcg gcctttttac ggttcctggc cttttgctgg
     7021 ccttttgctc acatgttctt tcctgcgtta tcccctgatt ctgtggataa ccgtattacc
     7081 gcctttgagt gagctgatac cgctcgccgc agccgaacga ccgagcgcag cgagtcagtg
     7141 agcgaggaag cggaagagcg cccaatacgc aaaccgcctc tccccgcgcg ttggccgatt
     7201 cattaatgca gctggcacga caggtttccc gactggaaag cgggcagtga gcgcaacgca
     7261 attaatgtga gttagctcac tcattaggca ccccaggctt tacactttat gcttccggct
     7321 cgtatgttgt gtggaattgt gagcggataa caatttcaca caggaaacag ctatgaccat
     7381 gattacgcca agctgtaagt ttaaacatga tcttactaac taactattct catttaaatt
     7441 ttcagagctt aaaaatggct gaaatcactc acaacgatgg atacgctaac aacttggaaa
     7501 tgaaat
//
