# Supplementary material for: Rhodopsin optogenetic toolbox v2.0 for light-sensitive excitation and inhibition in Caenorhabditis elegans
Source: PLoS One. 2018 Feb 1;13(2):e0191802. doi: 10.1371/journal.pone.0191802 (PMC5794093; doi:10.1371/journal.pone.0191802)
Supplement: S18 Data — (GBK) [file pone.0191802.s027.gbk]

LOCUS       pmyo-3::ZipACR::        7550 bp    DNA     circular SYN 17-OCT-2017
DEFINITION  Ligation of pFUGw* into pPD96.52*
ACCESSION   pmyo-3::ZipACR::
KEYWORDS    .
SOURCE      Unknown.
  ORGANISM  Unknown
            Unclassified.
REFERENCE   1  (bases 1 to 7550)
  AUTHORS   Self
  JOURNAL   Unpublished.
COMMENT     SECID/File created by SciEd Central, Scientific & Educational Software
COMMENT     SECNOTES|Vector molecule:  pPD96.52*
               Fragment ends: EcoRI and BamHI
               Fragment size: 5885
            Insert molecule:  pFUGw*
               Fragment ends: BamHI and EcoRI
               Fragment size: 1656
FEATURES             Location/Qualifiers
     CDS             1..2403
                     /gene="pmyo-3 Promoter'"
                     /SECDrawAs="Gene"
     CDS             2409..3341
                     /gene="ZipACR"
                     /SECDrawAs="Gene"
     CDS             2763..2765
                     /gene="Cys slow mutation?"
                     /SECDrawAs="Gene"
     CDS             3351..4067
                     /gene="eYFP"
                     /SECDrawAs="Gene"
     CDS             5400..6260
                     /gene="Amp "
                     /SECDrawAs="Gene"
ORIGIN      
        1 aagcttgggc tgcaggtcgg ctataataag ttcttgaata aaataatttt cccgacaaaa
       61 catgagtatt tctttcgaaa ataaaagtgc aggctaatta gagattattc tgtaattaac
      121 tgcataattt gtcacgtgcc atagttttac attccactac gtcatagttc ttaaaatact
      181 aatctcctga aaatagaagt aggtgaagaa agtttaatta tcagttctaa aatgacaatt
      241 gatctttgga atatgttctg aaactaccga tcattgaaca gatgctattt gaatgatata
      301 gaattgtata tttgcaattt ctgaaacgcg ttcttaaagg cacacagatt aattcaaaag
      361 ggtctggccg caaaaaggtt tatggtggcc gattttgagt tttgtgtgtg attgcttttt
      421 cacaatcagt gttttcagga ttatgtgatg aactagatct tcaagtttcg ttacatttca
      481 tatgttttcg gaactcacga agtacatatt gggtattgtg ctcaaaaaat tcagcaatca
      541 gcttcgctcc gctgacttta gaacccaaaa aaatagtatg gccaaactga ctgtgttacg
      601 atcatttcaa tttttcaata catatttaag atttctaaga gtaagaaggt caaaaactgt
      661 tctggaatac atatatattt ttcaggttac aattagtcaa aaagtgcact gaaatatacg
      721 ttttaatttc acgaataacc caattagttc aatgtatttt tggtcaacca acgttaaagt
      781 ttggcttcca accaattatc atttctgatc aaccacaatg ttttttcttt atctgcaagt
      841 taatttttta tttttatcca gatgtttggc atatttttca attcttcact agcgcccact
      901 tcttgcactt ccggcgccct gaatctaatg catctgttgc aagaattgaa agaccaatca
      961 acacattgtt ttcttcacga gatactgaag aaaatgaata aaaacagaga aaaagagcca
     1021 tgtgattagt gacaactgtt gctaacagat accatagctt ggacttggta cgtgatggca
     1081 acgtatgggt caacaaaaat gattgcagag ggggtgcaaa acagtcaagt cgagaaaata
     1141 tgaaaaacag aaaacaaaga acagaaaaat gggtttgaga gtcagtataa tttataaaag
     1201 aaaaattgta catagaaatt aaccattttt gtagaagaag ttatttttca agcatcgtta
     1261 aaaattattc aaagcacctt atttcatatt taattttaaa catggttaaa tgaacaacac
     1321 ggtgcgcaat caggaaaact tgaaatctga aactgttgtt gtgatcttct tcgcaactgt
     1381 tcagatagca ctagtgtaat gttaagagtg cgcgaatata atggaatata atggatcaca
     1441 cctcctgcca tcaggtaaac gtctctgtta tcacatattt ccaactatta aatttttacc
     1501 ttttacagtt ttacattttt ttgaaaaaag taactttttg tcttcaaaat ccctgacgaa
     1561 aatatcaaat attttaatcg agactgcaga ggaaccgatt gatgatttgg aaaatccagc
     1621 tttacctgtg taagaactga aaagtttcat aaccctaggg tattcccagt tacattcccc
     1681 actggctaac aatagcaccc agtttttcat cacctttctt caaatttctc ggcgatttgt
     1741 taaaaacaaa atttgtgtcc cttctctgat atctctatgt ctctaaacac aagttcatcg
     1801 gaaaacgaag gagggtaggt gttggttggg ctcccgaagt gaaaatagaa gagcaagaat
     1861 agaatattag agagagagtg cagagagggc gggatagctc ccgggattcc gttttcttct
     1921 tctttatctt caacgatgat gtgtgtgcgt gttgtataga ttctgttgct cccccacaac
     1981 tcgctccgaa ggctcaatac aattcaattg atattggagg agagcctacc ggagtgggag
     2041 gataagaaga aacataagaa gaagaagaag aagaagcatg cttctggttt ttgatgctat
     2101 gaaaacggca caaaaagatg attgaggtcc cttttcaata ccttctctca tctttcaaat
     2161 cccattgaaa cctaaaactt ctcaccacgc tttaccattg ttctccaaaa acttatagca
     2221 atgtctataa cttttttatc tctgaaaagc agtgttccat ttttcttttt cctattttat
     2281 ttcaattgtt tctcacattt cgtttggatt ctttgcttgt caaccagctt cttcttccac
     2341 ttttaccgtc taattttcag ggcagggagc catcaaaccc acgaccacta gatccatcta
     2401 gaggatccat ggccgccctc catcaggctc tggaggagct gggacaggga gccagcaggc
     2461 acctcctgta cagagccccc gaggagatgg tgtatggcaa gtgggtggag gccaacccta
     2521 ggtgcatcga actgcacgac cactccgact acgtgtacgt gttccagctg tgcttcgccg
     2581 tggtgtgcgc ctgccaggtg atcttcatgt tcaccagggc ccccaacgtg ggctgggaag
     2641 ccatctatct gcccctggcc gaggtcgtga cctacagcat tgccgccaac ggagagggcg
     2701 tgctgaggat ggccgacggc aggtacttca atttcgccaa actggccgga tgggccgtgt
     2761 gctgccccat tatgctcatc cagatcggag gcatggccca gatcaagtac aggaccatcc
     2821 ccctgaacaa cgtggtgctg gccgctagcc tgaataggat catcttcggc atggccagcg
     2881 ccatcacagc ctccgaccct gctagatggg gcttttactt ctgcgcctgg atctgttacc
     2941 tgaccgaggt cggcatcacc ctgaccatca tggccgtggc catcagcgac ttcagcaaga
     3001 tcaagacaga gctcggccag tgggtggtgg gccgtattca aaccatgagg atcatctttc
     3061 tggtcgcctg gaccagcttc cccgtcgtgt gggtgctggg ctacaccgga ttctgcgtga
     3121 tccacgagga ctacatcgcc ctgctgtatc tgttcgccga cctgctctcc aagaacacct
     3181 ggggagtgat gatgtggcat accacctggg tgaaactcaa cggcaaatgg gacagggaat
     3241 ttgccgccgc cggaggacac gaggctctga agaaggccct ggagcaggac gtggaaatcg
     3301 gcgccggcga gaagaaccag aaccagctga ccgccaggca ggcggccgcc gtgagcaagg
     3361 gcgaggagct gttcaccggg gtggtgccca tcctggtcga gctggacggc gacgtaaacg
     3421 gccacaagtt cagcgtgtcc ggcgagggcg agggcgatgc cacctacggc aagctgaccc
     3481 tgaagttcat ctgcaccacc ggcaagctgc ccgtgccctg gcccaccctc gtgaccacct
     3541 tcggctacgg cctgcagtgc ttcgcccgct accccgacca catgaagcag cacgacttct
     3601 tcaagtccgc catgcccgaa ggctacgtcc aggagcgcac catcttcttc aaggacgacg
     3661 gcaactacaa gacccgcgcc gaggtgaagt tcgagggcga caccctggtg aaccgcatcg
     3721 agctgaaggg catcgacttc aaggaggacg gcaacatcct ggggcacaag ctggagtaca
     3781 actacaacag ccacaacgtc tatatcatgg ccgacaagca gaagaacggc atcaaggtga
     3841 acttcaagat ccgccacaac atcgaggacg gcagcgtgca gctcgccgac cactaccagc
     3901 agaacacccc catcggcgac ggccccgtgc tgctgcccga caaccactac ctgagctacc
     3961 agtccgccct gagcaaagac cccaacgaga agcgcgatca catggtcctg ctggagttcg
     4021 tgaccgccgc cgggatcact ctcggcatgg acgagctgta caagtaagaa ttccaactga
     4081 gcgccggtcg ctaccattac caacttgtct ggtgtcaaaa ataatagggg ccgctgtcat
     4141 cagagtaagt ttaaactgag ttctactaac taacgagtaa tatttaaatt ttcagcatct
     4201 cgcgcccgtg cctctgactt ctaagtccaa ttactcttca acatccctac atgctctttc
     4261 tccctgtgct cccaccccct atttttgtta ttatcaaaaa aacttcttct taatttcttt
     4321 gttttttagc ttcttttaag tcacctctaa caatgaaatt gtgtagattc aaaaatagaa
     4381 ttaattcgta ataaaaagtc gaaaaaaatt gtgctccctc cccccattaa taataattct
     4441 atcccaaaat ctacacaatg ttctgtgtac acttcttatg ttttttttac ttctgataaa
     4501 ttttttttga aacatcatag aaaaaaccgc acacaaaata ccttatcata tgttacgttt
     4561 cagtttatga ccgcaatttt tatttcttcg cacgtctggg cctctcatga cgtcaaatca
     4621 tgctcatcgt gaaaaagttt tggagtattt ttggaatttt tcaatcaagt gaaagtttat
     4681 gaaattaatt ttcctgcttt tgctttttgg gggtttcccc tattgtttgt caagagtttc
     4741 gaggacggcg tttttcttgc taaaatcaca agtattgatg agcacgatgc aagaaagatc
     4801 ggaagaaggt ttgggtttga ggctcagtgg aaggtgagta gaagttgata atttgaaagt
     4861 ggagtagtgt ctatggggtt tttgccttaa atgacagaat acattcccaa tataccaaac
     4921 ataactgttt cctactagtc ggccgtacgg gccctttcgt ctcgcgcgtt tcggtgatga
     4981 cggtgaaaac ctctgacaca tgcagctccc ggagacggtc acagcttgtc tgtaagcgga
     5041 tgccgggagc agacaagccc gtcagggcgc gtcagcgggt gttggcgggt gtcggggctg
     5101 gcttaactat gcggcatcag agcagattgt actgagagtg caccatatgc ggtgtgaaat
     5161 accgcacaga tgcgtaagga gaaaataccg catcaggcgg ccttaagggc ctcgtgatac
     5221 gcctattttt ataggttaat gtcatgataa taatggtttc ttagacgtca ggtggcactt
     5281 ttcggggaaa tgtgcgcgga acccctattt gtttattttt ctaaatacat tcaaatatgt
     5341 atccgctcat gagacaataa ccctgataaa tgcttcaata atattgaaaa aggaagagta
     5401 tgagtattca acatttccgt gtcgccctta ttcccttttt tgcggcattt tgccttcctg
     5461 tttttgctca cccagaaacg ctggtgaaag taaaagatgc tgaagatcag ttgggtgcac
     5521 gagtgggtta catcgaactg gatctcaaca gcggtaagat ccttgagagt tttcgccccg
     5581 aagaacgttt tccaatgatg agcactttta aagttctgct atgtggcgcg gtattatccc
     5641 gtattgacgc cgggcaagag caactcggtc gccgcataca ctattctcag aatgacttgg
     5701 ttgagtactc accagtcaca gaaaagcatc ttacggatgg catgacagta agagaattat
     5761 gcagtgctgc cataaccatg agtgataaca ctgcggccaa cttacttctg acaacgatcg
     5821 gaggaccgaa ggagctaacc gcttttttgc acaacatggg ggatcatgta actcgccttg
     5881 atcgttggga accggagctg aatgaagcca taccaaacga cgagcgtgac accacgatgc
     5941 ctgtagcaat ggcaacaacg ttgcgcaaac tattaactgg cgaactactt actctagctt
     6001 cccggcaaca attaatagac tggatggagg cggataaagt tgcaggacca cttctgcgct
     6061 cggcccttcc ggctggctgg tttattgctg ataaatctgg agccggtgag cgtgggtctc
     6121 gcggtatcat tgcagcactg gggccagatg gtaagccctc ccgtatcgta gttatctaca
     6181 cgacggggag tcaggcaact atggatgaac gaaatagaca gatcgctgag ataggtgcct
     6241 cactgattaa gcattggtaa ctgtcagacc aagtttactc atatatactt tagattgatt
     6301 taaaacttca tttttaattt aaaaggatct aggtgaagat cctttttgat aatctcatga
     6361 ccaaaatccc ttaacgtgag ttttcgttcc actgagcgtc agaccccgta gaaaagatca
     6421 aaggatcttc ttgagatcct ttttttctgc gcgtaatctg ctgcttgcaa acaaaaaaac
     6481 caccgctacc agcggtggtt tgtttgccgg atcaagagct accaactctt tttccgaagg
     6541 taactggctt cagcagagcg cagataccaa atactgtcct tctagtgtag ccgtagttag
     6601 gccaccactt caagaactct gtagcaccgc ctacatacct cgctctgcta atcctgttac
     6661 cagtggctgc tgccagtggc gataagtcgt gtcttaccgg gttggactca agacgatagt
     6721 taccggataa ggcgcagcgg tcgggctgaa cggggggttc gtgcacacag cccagcttgg
     6781 agcgaacgac ctacaccgaa ctgagatacc tacagcgtga gcattgagaa agcgccacgc
     6841 ttcccgaagg gagaaaggcg gacaggtatc cggtaagcgg cagggtcgga acaggagagc
     6901 gcacgaggga gcttccaggg ggaaacgcct ggtatcttta tagtcctgtc gggtttcgcc
     6961 acctctgact tgagcgtcga tttttgtgat gctcgtcagg ggggcggagc ctatggaaaa
     7021 acgccagcaa cgcggccttt ttacggttcc tggccttttg ctggcctttt gctcacatgt
     7081 tctttcctgc gttatcccct gattctgtgg ataaccgtat taccgccttt gagtgagctg
     7141 ataccgctcg ccgcagccga acgaccgagc gcagcgagtc agtgagcgag gaagcggaag
     7201 agcgcccaat acgcaaaccg cctctccccg cgcgttggcc gattcattaa tgcagctggc
     7261 acgacaggtt tcccgactgg aaagcgggca gtgagcgcaa cgcaattaat gtgagttagc
     7321 tcactcatta ggcaccccag gctttacact ttatgcttcc ggctcgtatg ttgtgtggaa
     7381 ttgtgagcgg ataacaattt cacacaggaa acagctatga ccatgattac gccaagctgt
     7441 aagtttaaac atgatcttac taactaacta ttctcattta aattttcaga gcttaaaaat
     7501 ggctgaaatc actcacaacg atggatacgc taacaacttg gaaatgaaat
//
