# Supplementary material for: Rhodopsin optogenetic toolbox v2.0 for light-sensitive excitation and inhibition in Caenorhabditis elegans
Source: PLoS One. 2018 Feb 1;13(2):e0191802. doi: 10.1371/journal.pone.0191802 (PMC5794093; doi:10.1371/journal.pone.0191802)
Supplement: S19 Data — (GBK) [file pone.0191802.s028.gbk]

LOCUS       pmyo-3::NpHR::eC        7496 bp    DNA     circular SYN 06-JAN-2011
DEFINITION  pmyo-3::NpHR::eCFP
ACCESSION   pmyo-3::NpHR::eC
KEYWORDS    .
SOURCE      Unknown.
  ORGANISM  Unknown
            Unclassified.
REFERENCE   1  (bases 1 to 7496)
  AUTHORS   Self
  JOURNAL   Unpublished.
COMMENT     SECID/File created by SciEd Central, Scientific & Educational Software
FEATURES             Location/Qualifiers
     CDS             1..2402
                     /gene="pmyo-3"
                     /SECDrawAs="Gene"
     CDS             2403..3275
                     /gene="NpHR"
                     /SECDrawAs="Gene"
     CDS             3276..3287
                     /gene="Linker"
                     /SECDrawAs="Gene"
     CDS             3288..4007
                     /gene="eCFP"
                     /SECDrawAs="Gene"
     CDS             5346..6206
                     /gene="Ampicillin"
                     /SECDrawAs="Gene"
ORIGIN      
        1 aagcttgggc tgcaggtcgg ctataataag ttcttgaata aaataatttt cccgacaaaa
       61 catgagtatt tctttcgaaa ataaaagtgc aggctaatta gagattattc tgtaattaac
      121 tgcataattt gtcacgtgcc atagttttac attccactac gtcatagttc ttaaaatact
      181 aatctcctga aaatagaagt aggtgaagaa agtttaatta tcagttctaa aatgacaatt
      241 gatctttgga atatgttctg aaactaccga tcattgaaca gatgctattt gaatgatata
      301 gaattgtata tttgcaattt ctgaaacgcg ttcttaaagg cacacagatt aattcaaaag
      361 ggtctggccg caaaaaggtt tatggtggcc gattttgagt tttgtgtgtg attgcttttt
      421 cacaatcagt gttttcagga ttatgtgatg aactagatct tcaagtttcg ttacatttca
      481 tatgttttcg gaactcacga agtacatatt gggtattgtg ctcaaaaaat tcagcaatca
      541 gcttcgctcc gctgacttta gaacccaaaa aaatagtatg gccaaactga ctgtgttacg
      601 atcatttcaa tttttcaata catatttaag atttctaaga gtaagaaggt caaaaactgt
      661 tctggaatac atatatattt ttcaggttac aattagtcaa aaagtgcact gaaatatacg
      721 ttttaatttc acgaataacc caattagttc aatgtatttt tggtcaacca acgttaaagt
      781 ttggcttcca accaattatc atttctgatc aaccacaatg ttttttcttt atctgcaagt
      841 taatttttta tttttatcca gatgtttggc atatttttca attcttcact agcgcccact
      901 tcttgcactt ccggcgccct gaatctaatg catctgttgc aagaattgaa agaccaatca
      961 acacattgtt ttcttcacga gatactgaag aaaatgaata aaaacagaga aaaagagcca
     1021 tgtgattagt gacaactgtt gctaacagat accatagctt ggacttggta cgtgatggca
     1081 acgtatgggt caacaaaaat gattgcagag ggggtgcaaa acagtcaagt cgagaaaata
     1141 tgaaaaacag aaaacaaaga acagaaaaat gggtttgaga gtcagtataa tttataaaag
     1201 aaaaattgta catagaaatt aaccattttt gtagaagaag ttatttttca agcatcgtta
     1261 aaaattattc aaagcacctt atttcatatt taattttaaa catggttaaa tgaacaacac
     1321 ggtgcgcaat caggaaaact tgaaatctga aactgttgtt gtgatcttct tcgcaactgt
     1381 tcagatagca ctagtgtaat gttaagagtg cgcgaatata atggaatata atggatcaca
     1441 cctcctgcca tcaggtaaac gtctctgtta tcacatattt ccaactatta aatttttacc
     1501 ttttacagtt ttacattttt ttgaaaaaag taactttttg tcttcaaaat ccctgacgaa
     1561 aatatcaaat attttaatcg agactgcaga ggaaccgatt gatgatttgg aaaatccagc
     1621 tttacctgtg taagaactga aaagtttcat aaccctaggg tattcccagt tacattcccc
     1681 actggctaac aatagcaccc agtttttcat cacctttctt caaatttctc ggcgatttgt
     1741 taaaaacaaa atttgtgtcc cttctctgat atctctatgt ctctaaacac aagttcatcg
     1801 gaaaacgaag gagggtaggt gttggttggg ctcccgaagt gaaaatagaa gagcaagaat
     1861 agaatattag agagagagtg cagagagggc gggatagctc ccgggattcc gttttcttct
     1921 tctttatctt caacgatgat gtgtgtgcgt gttgtataga ttctgttgct cccccacaac
     1981 tcgctccgaa ggctcaatac aattcaattg atattggagg agagcctacc ggagtgggag
     2041 gataagaaga aacataagaa gaagaagaag aagaagcatg cttctggttt ttgatgctat
     2101 gaaaacggca caaaaagatg attgaggtcc cttttcaata ccttctctca tctttcaaat
     2161 cccattgaaa cctaaaactt ctcaccacgc tttaccattg ttctccaaaa acttatagca
     2221 atgtctataa cttttttatc tctgaaaagc agtgttccat ttttcttttt cctattttat
     2281 ttcaattgtt tctcacattt cgtttggatt ctttgcttgt caaccagctt cttcttccac
     2341 ttttaccgtc taattttcag ggcagggagc catcaaaccc acgaccacta gatccatcta
     2401 gaatgactga gacattgcca ccggtaacgg aatcggctgt tgcgctacag gcggaggtga
     2461 cccagaggga gctgttcgag ttcgttctca acgaccccct cctcgccagt tcgctgtata
     2521 ttaatatcgc actggcaggg ctgtcgatac tgcttttcgt gttcatgacg cgcggactcg
     2581 acgacccacg ggcgaaactc atcgccgttt cgacgatttt ggtgccggtg gtctctatcg
     2641 cgagctacac cggccttgca tcggggctca ccatcagcgt cctcgagatg ccagccggcc
     2701 acttcgccga ggggtcctcg gtgatgctcg gcggcgaaga ggtagacggc gtcgtgacga
     2761 tgtggggccg ctatctgacg tgggcccttt cgacaccgat gatactgctg gcgcttgggc
     2821 tgcttgctgg ctctaacgcc acgaagctct ttaccgccat caccttcgac atcgcgatgt
     2881 gtgtcaccgg cctcgcagcc gcgctgacga cctcttcgca cctgatgcgg tggttctggt
     2941 acgccatcag ttgtgcgtgt ttcctcgtcg tcctctacat cctgctcgtc gagtgggcac
     3001 aggacgccaa ggctgccggt actgcggata tgttcaatac gctgaagctg ctgaccgttg
     3061 tcatgtggct cggctacccc atcgtgtggg cactcggcgc tgagggcatc gccgttcttc
     3121 cggtcggagt cacgtcgtgg ggatacagct tcctcgacat cgtcgcgaag tacatcttcg
     3181 cgttcctgct gctcaactac ctcacgtcga acgagagcgt cgtctccggc tcgatactcg
     3241 acgtgccgtc cgcgtcgggc actcccgctg acgacggcgg aggtgccatg gtgagcaagg
     3301 gcgaggagct gttcaccggg gtggtgccca tcctggtcga gctggacggc gacgtaaacg
     3361 gccacaagtt cagcgtgtcc ggcgagggcg agggcgatgc cacctacggc aagctgaccc
     3421 tgaagttcat ctgcaccacc ggcaagctgc ccgtgccctg gcccaccctc gtgaccaccc
     3481 tgacctgggg cgtgcagtgc ttcagccgct accccgacca catgaagcag cacgacttct
     3541 tcaagtccgc catgcccgaa ggctacgtcc aggagcgcac catcttcttc aaggacgacg
     3601 gcaactacaa gacccgcgcc gaggtgaagt tcgagggcga caccctggtg aaccgcatcg
     3661 agctgaaggg catcgacttc aaggaggacg gcaacatcct ggggcacaag ctggagtaca
     3721 actacatcag ccacaacgtc tatatcaccg ccgacaagca gaagaacggc atcaaggcca
     3781 acttcaagat ccgccacaac atcgaggacg gcagcgtgca gctcgccgac cactaccagc
     3841 agaacacccc catcggcgac ggccccgtgc tgctgcccga caaccactac ctgagcaccc
     3901 agtccgccct gagcaaagac cccaacgaga agcgcgatca catggtcctg ctggagttcg
     3961 tgaccgccgc cgggatcact ctcggcatgg acgagctgta caagtaaagc ggccaattcc
     4021 aactgagcgc cggtcgctac cattaccaac ttgtctggtg tcaaaaataa taggggccgc
     4081 tgtcatcaga gtaagtttaa actgagttct actaactaac gagtaatatt taaattttca
     4141 gcatctcgcg cccgtgcctc tgacttctaa gtccaattac tcttcaacat ccctacatgc
     4201 tctttctccc tgtgctccca ccccctattt ttgttattat caaaaaaact tcttcttaat
     4261 ttctttgttt tttagcttct tttaagtcac ctctaacaat gaaattgtgt agattcaaaa
     4321 atagaattaa ttcgtaataa aaagtcgaaa aaaattgtgc tccctccccc cattaataat
     4381 aattctatcc caaaatctac acaatgttct gtgtacactt cttatgtttt ttttacttct
     4441 gataaatttt ttttgaaaca tcatagaaaa aaccgcacac aaaatacctt atcatatgtt
     4501 acgtttcagt ttatgaccgc aatttttatt tcttcgcacg tctgggcctc tcatgacgtc
     4561 aaatcatgct catcgtgaaa aagttttgga gtatttttgg aatttttcaa tcaagtgaaa
     4621 gtttatgaaa ttaattttcc tgcttttgct ttttgggggt ttcccctatt gtttgtcaag
     4681 agtttcgagg acggcgtttt tcttgctaaa atcacaagta ttgatgagca cgatgcaaga
     4741 aagatcggaa gaaggtttgg gtttgaggct cagtggaagg tgagtagaag ttgataattt
     4801 gaaagtggag tagtgtctat ggggtttttg ccttaaatga cagaatacat tcccaatata
     4861 ccaaacataa ctgtttccta ctagtcggcc gtacgggccc tttcgtctcg cgcgtttcgg
     4921 tgatgacggt gaaaacctct gacacatgca gctcccggag acggtcacag cttgtctgta
     4981 agcggatgcc gggagcagac aagcccgtca gggcgcgtca gcgggtgttg gcgggtgtcg
     5041 gggctggctt aactatgcgg catcagagca gattgtactg agagtgcacc atatgcggtg
     5101 tgaaataccg cacagatgcg taaggagaaa ataccgcatc aggcggcctt aagggcctcg
     5161 tgatacgcct atttttatag gttaatgtca tgataataat ggtttcttag acgtcaggtg
     5221 gcacttttcg gggaaatgtg cgcggaaccc ctatttgttt atttttctaa atacattcaa
     5281 atatgtatcc gctcatgaga caataaccct gataaatgct tcaataatat tgaaaaagga
     5341 agagtatgag tattcaacat ttccgtgtcg cccttattcc cttttttgcg gcattttgcc
     5401 ttcctgtttt tgctcaccca gaaacgctgg tgaaagtaaa agatgctgaa gatcagttgg
     5461 gtgcacgagt gggttacatc gaactggatc tcaacagcgg taagatcctt gagagttttc
     5521 gccccgaaga acgttttcca atgatgagca cttttaaagt tctgctatgt ggcgcggtat
     5581 tatcccgtat tgacgccggg caagagcaac tcggtcgccg catacactat tctcagaatg
     5641 acttggttga gtactcacca gtcacagaaa agcatcttac ggatggcatg acagtaagag
     5701 aattatgcag tgctgccata accatgagtg ataacactgc ggccaactta cttctgacaa
     5761 cgatcggagg accgaaggag ctaaccgctt ttttgcacaa catgggggat catgtaactc
     5821 gccttgatcg ttgggaaccg gagctgaatg aagccatacc aaacgacgag cgtgacacca
     5881 cgatgcctgt agcaatggca acaacgttgc gcaaactatt aactggcgaa ctacttactc
     5941 tagcttcccg gcaacaatta atagactgga tggaggcgga taaagttgca ggaccacttc
     6001 tgcgctcggc ccttccggct ggctggttta ttgctgataa atctggagcc ggtgagcgtg
     6061 ggtctcgcgg tatcattgca gcactggggc cagatggtaa gccctcccgt atcgtagtta
     6121 tctacacgac ggggagtcag gcaactatgg atgaacgaaa tagacagatc gctgagatag
     6181 gtgcctcact gattaagcat tggtaactgt cagaccaagt ttactcatat atactttaga
     6241 ttgatttaaa acttcatttt taatttaaaa ggatctaggt gaagatcctt tttgataatc
     6301 tcatgaccaa aatcccttaa cgtgagtttt cgttccactg agcgtcagac cccgtagaaa
     6361 agatcaaagg atcttcttga gatccttttt ttctgcgcgt aatctgctgc ttgcaaacaa
     6421 aaaaaccacc gctaccagcg gtggtttgtt tgccggatca agagctacca actctttttc
     6481 cgaaggtaac tggcttcagc agagcgcaga taccaaatac tgtccttcta gtgtagccgt
     6541 agttaggcca ccacttcaag aactctgtag caccgcctac atacctcgct ctgctaatcc
     6601 tgttaccagt ggctgctgcc agtggcgata agtcgtgtct taccgggttg gactcaagac
     6661 gatagttacc ggataaggcg cagcggtcgg gctgaacggg gggttcgtgc acacagccca
     6721 gcttggagcg aacgacctac accgaactga gatacctaca gcgtgagcat tgagaaagcg
     6781 ccacgcttcc cgaagggaga aaggcggaca ggtatccggt aagcggcagg gtcggaacag
     6841 gagagcgcac gagggagctt ccagggggaa acgcctggta tctttatagt cctgtcgggt
     6901 ttcgccacct ctgacttgag cgtcgatttt tgtgatgctc gtcagggggg cggagcctat
     6961 ggaaaaacgc cagcaacgcg gcctttttac ggttcctggc cttttgctgg ccttttgctc
     7021 acatgttctt tcctgcgtta tcccctgatt ctgtggataa ccgtattacc gcctttgagt
     7081 gagctgatac cgctcgccgc agccgaacga ccgagcgcag cgagtcagtg agcgaggaag
     7141 cggaagagcg cccaatacgc aaaccgcctc tccccgcgcg ttggccgatt cattaatgca
     7201 gctggcacga caggtttccc gactggaaag cgggcagtga gcgcaacgca attaatgtga
     7261 gttagctcac tcattaggca ccccaggctt tacactttat gcttccggct cgtatgttgt
     7321 gtggaattgt gagcggataa caatttcaca caggaaacag ctatgaccat gattacgcca
     7381 agctgtaagt ttaaacatga tcttactaac taactattct catttaaatt ttcagagctt
     7441 aaaaatggct gaaatcactc acaacgatgg atacgctaac aacttggaaa tgaaat
//
