# Supplementary material for: Rhodopsin optogenetic toolbox v2.0 for light-sensitive excitation and inhibition in Caenorhabditis elegans
Source: PLoS One. 2018 Feb 1;13(2):e0191802. doi: 10.1371/journal.pone.0191802 (PMC5794093; doi:10.1371/journal.pone.0191802)
Supplement: S20 Data — (GBK) [file pone.0191802.s029.gbk]

LOCUS       punc17::ACR2::YF        8246 bp    DNA     circular SYN 17-OCT-2017
DEFINITION  Ligation of Insert ACR2 into Vektor punc17 HincII und NheI
ACCESSION   punc17::ACR2::YF
KEYWORDS    .
SOURCE      Unknown.
  ORGANISM  Unknown
            Unclassified.
REFERENCE   1  (bases 1 to 8246)
  AUTHORS   Self
  JOURNAL   Unpublished.
COMMENT     SECID/File created by SciEd Central, Scientific & Educational Software
COMMENT     SECNOTES|Vector molecule:  Vektor punc17 HincII und NheI
               Fragment ends: HincII and NheI
               Fragment size: 6631
            Insert molecule:  Insert ACR2
               Fragment ends: XbaI and blunt
               Fragment size: 1615
FEATURES             Location/Qualifiers
     CDS             51..3360
                     /gene="punc-17 (promoter)"
                     /SECDrawAs="Gene"
     CDS             3366..4964
                     /gene="ACR-2::YFP"
                     /SECDrawAs="Gene"
     CDS             4248..4964
                     /gene="eYFP"
                     /SECDrawAs="Gene"
ORIGIN      
        1 atgaccatga ttacgccaag cttgcatgct cccggccgcc atggccgcgg gattacacca
       61 atcatttctc ccctccgaaa tgtgtagtcg tcatgacaaa gtggtgacac tggattacgg
      121 taggctccgc ccacttcttg gaaaagtgac gtgggctcgg tgagccctaa agcttttggt
      181 tttcacaatt ttctggtttt tgggattttt gcgggaattt tgagaggaga aagttgggag
      241 agaagatatt ggaatggtcc ccggggagct gtacatttat acatctagac tgaagctggg
      301 gtattgcaaa aagagaaaag cctatcactt tctttccatc ctgcatactt gccaaaaagt
      361 tttggctgag cttattttta aaattggaat tttttggaat tttcagaaaa gaaaaagttt
      421 tttctttttt tttaatttaa aaaatttttg ctatttattg catggtacta cagaaaaact
      481 tgaatgaaat aaaaaatttg gaaaattcaa gaaaactttt tttttcatag tttatttatt
      541 cgagttttaa tgtggctttt attttgttcg gtttttgttt taaaaagatt ttatacaaaa
      601 tttcaagaat ttacaatttt tccgttgtaa aaaatccaaa aaaaaatcca aaaaaatagt
      661 tcagaccttt ttttaaattt taaatttaaa aattcaatac caaaaaatta aaaaaaatta
      721 gtttttccga gaataaagga aaaatgttga aaaaatatta tatataaaat ttccagaaaa
      781 tgtgaaaact ccaaaaaact gcagactttt ccccaaacta gctatttttt gaattcatta
      841 cctttaaagg tggagtaccg aaatttaaga ctttgctttt ttagacccaa aatggtccaa
      901 aactaccaaa tttcgtaatg agacgttctg aaaatttttc aaaaaaatgt tatgggagct
      961 caaagttttt gaaaaaatgg tatattttta gctaatttta accacttctt ggcgtcgcag
     1021 cggttggaac tcaattttaa ttaaattatc atccttcaat gtccttcaat ctttgcaatt
     1081 tcaatcgacc atacgcgttc agagcatttt tttttttcgt ttttcctccc gtccagcaca
     1141 tatttaaata ttctctctcc ccctcccctg gttcctaaaa acttgggaaa ggggaatttc
     1201 gaaggaggtg gaagcttctt cttctccccg agcacacaca cacatcctct cttcaaaatc
     1261 tttaagaaat agtgcgtgtg aatgactaga cgctgaagct aacttggttt ccgcgaacaa
     1321 tcccaatcag tgcctgtgcc gaggcttcgg agaagaagag attgacgtcg tctttttctt
     1381 tttttgtgaa acagaataaa aaagaatacg aaatggactt tttcacacat tttcgttact
     1441 tttccagaaa aaaacgaagc tctagccatg gaagtttgaa ttgaaaacct aaaccccgat
     1501 gtgtattcat ttgagcttaa gcctaagcct aattctacgc ctaagcataa gcctaagcct
     1561 atgttcaagc ctaagccaaa ttgtagaacg ttaccaaaag atcaaaccta tttttcctac
     1621 agaaaaggtc taatgataac tgttaagcga gagacaagga gagatatata tcaaaaacta
     1681 gcccaaactg tgattaacat ctattaactg acctcaaaaa aaaaaatagt agagattaaa
     1741 tactgctcaa aaagtttctt ggaaaagtaa attgttaggt ttctggggcc tgtaaaactg
     1801 gaccgagttt tgaagaattt ttttaacttt tcaaagtttg gcgtcactga aagctttata
     1861 ttgtacatgt tccaccaatt ttcttttgta tccgtttttt ctgtctcaaa acggagctcg
     1921 agcccatgac gtgtggatac cgtgagaatc cgcccaattc cttcacatcg atctcatatt
     1981 tctttcccag tttatattga attcccgttg aattgcggct ttgcagggga gaagatgtgc
     2041 gtctttatat ttttttttct atccttaccc gccgtgaatc cggctcgaat tgagccaatt
     2101 tttatgaata gtagagctaa ttgacttcgt ctccctagaa ttgatgaggt aaagctcgtg
     2161 gggagatatg gagatttttc gatttttttt ccagtaattt tcagttcaaa atttgagctt
     2221 ttgagcagga gttttgagat ttgtgccaaa atttcctatt attttttcaa atatttttgc
     2281 ttttgtaaaa aaggtgtagt agaagttttg tagtgccact attttttttt tgaaaattat
     2341 gttttggcgg aaagttcttt aaaaaagtta atcaaaattt ttggcgcttt agtcaaatta
     2401 attttctggc aaaaatatta gtaattttgg cgtgagttca attttcccat tcttaaaatt
     2461 tcacacaatt aagaatttta agatttgggt ttttttttca acaaaaaatc aaatatttac
     2521 atgaaaattc ggcgggaaat aaaaaaaaat attccgattc aatgtgtgaa taactttttg
     2581 cggggaattc aaatttgcat tatttaaact ttttttaagc tcgaaaaatt gaaattctta
     2641 aataaataaa taaaattttc ctcgaatttt gaatgtttcg attttttagc gttatttttt
     2701 caaaatttcc actaaaactc tagttctaaa gttctaaaac tttaaaaact tcctaatgtt
     2761 gtggtcttgt gtttttttgg cagcgatttc caaatttctg aaattccaac aaaaaaacca
     2821 ctacgtcagt ttgcatatcc aacccccccc cccccccccc cccctctgag ccaatcaatc
     2881 atgtgcattt tgaattggcg ccaaggcaat cttcgtaaaa aataacaata gagtcatccc
     2941 tcagaacaga aaagaaaccc gcccgggggc tcaaatacac atgtcatttt tcttttttcg
     3001 cctgattttt agcctaaatt agtgtttagc aattttttaa ggtaactcgg tggagtcatt
     3061 tgaacttttt aaactaaaat ttcagaaaaa attctttttt tttgtcaaaa aataattttc
     3121 ccgccggaat ttttcaaaaa aataattttt attttatttt tcaagttcct tgtttcctct
     3181 ttattttttt attttgcccc caaaagtttt acactaaaat atttaatttt caggtaattc
     3241 atcgaaagtc tttctatttt ccgcatctct tgttcaaggg attggccaaa ggacccaaag
     3301 gtatgtttcg aatgatacta acataacata gaacattttc aggaggaccc ttggctagag
     3361 gatccatggc ctcccaggtc gtgtacggcg agtgggccag cacccacaca gagtgctaca
     3421 acatgagcag gatcgacagc accttcgtga gcctgctgca gctggtgtgg gccgtggtga
     3481 gcggatgcca gaccatcttc atgatcagca gggcccccaa ggtgccctgg gagagcgtgt
     3541 acctgccctt cgtggagtcc atcacatacg ccctggccag caccggcaat ggcacactgc
     3601 agatgaggga cggcaggttc tttccctggt ccaggatggc cagctggctg tgcacatgcc
     3661 ccattatgct gggccagatc tccaacatgg ctctggtgaa gtacaagagc atccctctga
     3721 accccatcgc ccaggccgcc agcattatca gggtggtgat gggcattacc gctaccatct
     3781 cccccgccga gtacatgaag tggctgttct tcttcttcgg cgctacctgc ctggtcttcg
     3841 aatacagcgt ggtgttcacc atcttccagg tgggactgta cggcttcgag tccgtgggca
     3901 cccctctggc ccagaaggtg gtggtgagga tcaagatgct gaggctgatc ttcttcatcg
     3961 cctggaccat gttccccatc gtgtggctga tttcccccac cggcgtgtgc gtgatccacg
     4021 agaacgtgag cgccatcctg tatctgctcg ccgacggcct gtgcaagaac acctacggcg
     4081 tgatcctgtg gtccaccgcc tggggagtgc tcgagggaaa gtgggacccg gcttgcctcc
     4141 ctggccagga gaagcctgag gccgacgacc ccttcggact gaaccacgag aagaatgccc
     4201 cccccaacga cgaggtcaac atcagaatgt tcggcagggc ggccgccgtg agcaagggcg
     4261 aggagctgtt caccggggtg gtgcccatcc tggtcgagct ggacggcgac gtaaacggcc
     4321 acaagttcag cgtgtccggc gagggcgagg gcgatgccac ctacggcaag ctgaccctga
     4381 agttcatctg caccaccggc aagctgcccg tgccctggcc caccctcgtg accaccttcg
     4441 gctacggcct gcagtgcttc gcccgctacc ccgaccacat gaagcagcac gacttcttca
     4501 agtccgccat gcccgaaggc tacgtccagg agcgcaccat cttcttcaag gacgacggca
     4561 actacaagac ccgcgccgag gtgaagttcg agggcgacac cctggtgaac cgcatcgagc
     4621 tgaagggcat cgacttcaag gaggacggca acatcctggg gcacaagctg gagtacaact
     4681 acaacagcca caacgtctat atcatggccg acaagcagaa gaacggcatc aaggtgaact
     4741 tcaagatccg ccacaacatc gaggacggca gcgtgcagct cgccgaccac taccagcaga
     4801 acacccccat cggcgacggc cccgtgctgc tgcccgacaa ccactacctg agctaccagt
     4861 ccgccctgag caaagacccc aacgagaagc gcgatcacat ggtcctgctg gagttcgtga
     4921 ccgccgccgg gatcactctc ggcatggacg agctgtacaa gtaagaattg acggtaccat
     4981 ggtattgata tctgagctcc gcatcggccg ctgtcatcag atcgccatct cgcgcccgtg
     5041 cctctgactt ctaagtccaa ttactcttca acatccctac atgctctttc tccctgtgct
     5101 cccaccccct atttttgtta ttatcaaaaa aacttcttct taatttcttt gttttttagc
     5161 ttcttttaag tcacctctaa caatgaaatt gtgtagattc aaaaatagaa ttaattcgta
     5221 ataaaaagtc gaaaaaaatt gtgctccctc cccccattaa taataattct atcccaaaat
     5281 ctacacaatg ttctgtgtac acttcttatg ttttttttac ttctgataaa ttttttttga
     5341 aacatcatag aaaaaaccgc acacaaaata ccttatcata tgttacgttt cagtttatga
     5401 ccgcaatttt tatttcttcg cacgtctggg cctctcatga cgtcaaatca tgctcatcgt
     5461 gaaaaagttt tggagtattt ttggaatttt tcaatcaagt gaaagtttat gaaattaatt
     5521 ttcctgcttt tgctttttgg gggtttcccc tattgtttgt caagagtttc gaggacggcg
     5581 tttttcttgc taaaatcaca agtattgatg agcacgatgc aagaaagatc ggaagaaggt
     5641 ttgggtttga ggctcagtgg aaggtgagta gaagttgata atttgaaagt ggagtagtgt
     5701 ctatggggtt tttgccttaa atgacagaat acattcccaa tataccaaac ataactgttt
     5761 cctactagtc ggccgtacgg gccctttcgt ctcgcgcgtt tcggtgatga cggtgaaaac
     5821 ctctgacaca tgcagctccc ggagacggtc acagcttgtc tgtaagcgga tgccgggagc
     5881 agacaagccc gtcagggcgc gtcagcgggt gttggcgggt gtcggggctg gcttaactat
     5941 gcggcatcag agcagattgt actgagagtg caccatatgc ggtgtgaaat accgcacaga
     6001 tgcgtaagga gaaaataccg catcaggcgg ccttaagggc ctcgtgatac gcctattttt
     6061 ataggttaat gtcatgataa taatggtttc ttagacgtca ggtggcactt ttcggggaaa
     6121 tgtgcgcgga acccctattt gtttattttt ctaaatacat tcaaatatgt atccgctcat
     6181 gagacaataa ccctgataaa tgcttcaata atattgaaaa aggaagagta tgagtattca
     6241 acatttccgt gtcgccctta ttcccttttt tgcggcattt tgccttcctg tttttgctca
     6301 cccagaaacg ctggtgaaag taaaagatgc tgaagatcag ttgggtgcac gagtgggtta
     6361 catcgaactg gatctcaaca gcggtaagat ccttgagagt tttcgccccg aagaacgttt
     6421 tccaatgatg agcactttta aagttctgct atgtggcgcg gtattatccc gtattgacgc
     6481 cgggcaagag caactcggtc gccgcataca ctattctcag aatgacttgg ttgagtactc
     6541 accagtcaca gaaaagcatc ttacggatgg catgacagta agagaattat gcagtgctgc
     6601 cataaccatg agtgataaca ctgcggccaa cttacttctg acaacgatcg gaggaccgaa
     6661 ggagctaacc gcttttttgc acaacatggg ggatcatgta actcgccttg atcgttggga
     6721 accggagctg aatgaagcca taccaaacga cgagcgtgac accacgatgc ctgtagcaat
     6781 ggcaacaacg ttgcgcaaac tattaactgg cgaactactt actctagctt cccggcaaca
     6841 attaatagac tggatggagg cggataaagt tgcaggacca cttctgcgct cggcccttcc
     6901 ggctggctgg tttattgctg ataaatctgg agccggtgag cgtgggtctc gcggtatcat
     6961 tgcagcactg gggccagatg gtaagccctc ccgtatcgta gttatctaca cgacggggag
     7021 tcaggcaact atggatgaac gaaatagaca gatcgctgag ataggtgcct cactgattaa
     7081 gcattggtaa ctgtcagacc aagtttactc atatatactt tagattgatt taaaacttca
     7141 tttttaattt aaaaggatct aggtgaagat cctttttgat aatctcatga ccaaaatccc
     7201 ttaacgtgag ttttcgttcc actgagcgtc agaccccgta gaaaagatca aaggatcttc
     7261 ttgagatcct ttttttctgc gcgtaatctg ctgcttgcaa acaaaaaaac caccgctacc
     7321 agcggtggtt tgtttgccgg atcaagagct accaactctt tttccgaagg taactggctt
     7381 cagcagagcg cagataccaa atactgtcct tctagtgtag ccgtagttag gccaccactt
     7441 caagaactct gtagcaccgc ctacatacct cgctctgcta atcctgttac cagtggctgc
     7501 tgccagtggc gataagtcgt gtcttaccgg gttggactca agacgatagt taccggataa
     7561 ggcgcagcgg tcgggctgaa cggggggttc gtgcacacag cccagcttgg agcgaacgac
     7621 ctacaccgaa ctgagatacc tacagcgtga gcattgagaa agcgccacgc ttcccgaagg
     7681 gagaaaggcg gacaggtatc cggtaagcgg cagggtcgga acaggagagc gcacgaggga
     7741 gcttccaggg ggaaacgcct ggtatcttta tagtcctgtc gggtttcgcc acctctgact
     7801 tgagcgtcga tttttgtgat gctcgtcagg ggggcggagc ctatggaaaa acgccagcaa
     7861 cgcggccttt ttacggttcc tggccttttg ctggcctttt gctcacatgt tctttcctgc
     7921 gttatcccct gattctgtgg ataaccgtat taccgccttt gagtgagctg ataccgctcg
     7981 ccgcagccga acgaccgagc gcagcgagtc agtgagcgag gaagcggaag agcgcccaat
     8041 acgcaaaccg cctctccccg cgcgttggcc gattcattaa tgcagctggc acgacaggtt
     8101 tcccgactgg aaagcgggca gtgagcgcaa cgcaattaat gtgagttagc tcactcatta
     8161 ggcaccccag gctttacact ttatgcttcc ggctcgtatg ttgtgtggaa ttgtgagcgg
     8221 ataacaattt cacacaggaa acagct
//
